# Supplementary material for: Pleiotropic role of PAX cyclolipopeptides in the Xenorhabdus bacterium mutualistically associated with entomopathogenic nematodes
Source: Appl Environ Microbiol. 2025 Sep 9;91(10):e00760-25. doi: 10.1128/aem.00760-25 (PMC12542672; doi:10.1128/aem.00760-25)
Supplement: Table S6 — Additional information for blastn analysis of Fig. 6, representing the distribution of paxTABC genes and their genetic environment among the genus Xenorhabdus retrieved from the MaGe database. [file aem.00760-25-s0002.xlsx]

## Sheet: Xenorhabdus_all_strains
Table S6 : Additional information for blastn analysis of Figure 6 representing the distribution of paxTABC genes and their genetic environment among the genus Xenorhabdus retrieved from the MaGe database.
Species / subspecies	Strains	Gene name	Product	Begin	End	Strand	Lenght (bp)	Lenght (aa)	Start module	End module	NRPS domains	Contig number in genome
X. beddingii	DSM 4764	MUBK01_v1_2000012	Succinylornithine transaminase	4016779	4015568	-2	1212	403				210
		MUBK01_v1_2000017	Unknown	4017420	4017283	-3	138	45
		MUBK01_v1_2000018	Unknown	4017636	4017481	-3	156	51
		MUBK01_v1_2000019	Unknown	4017670	4017548	-2	123	40
		MUBK01_v1_2000020	2-deoxyglucose-6-phosphate hydrolase YniC	4017885	4018523	3	639	212
		MUBK01_v1_2000021	Pyrimidine deoxynucleotide diphosphatase NudI	4019230	4018805	-2	426	141
		MUBK01_v1_2000022	PaxT (Cyclic peptide transporter)	4019501	4021126	2	1626	541
		MUBK01_v1_2000024_m1	PaxA (Amino acid adenylation)	4021469	4024658	2	3279	1092	8	1071	C-A-PCP
		MUBK01_v1_2000025_m2	PaxB (Amino acid adenylation)	4024889	4028150	2	14133	4710	43	1130	C-A-PCP
		MUBK01_v1_2000025_m3	PaxB (Amino acid adenylation)	4028207	4031375	2			1149	2205	C-A-PCP
		MUBK01_v1_2000025_m4	PaxB (Amino acid adenylation)	4031528	4034717	2			2256	3319	C-A-PCP
		MUBK01_v1_2000025_m5	PaxC (frag?)	4034870	4035779	2			3370	3673	C
		MUBK01_v1_2000026	Putative Nudix hydrolase	4039534	4039013	-2	522	173
		MUBK01_v1_2000027	Disulfide reductase	4039715	4040341	2	627	208
		MUBK01_v1_2000028	Putative NAD-dependent epimerase YfcH	4040485	4041402	1	918	305
X. bovienii	CS03	XBW1v5_1901	Pyridoxal-dependent decarboxylase	1825458	1826858	3	1401	466				1
		XBW1v5_1900	Putative transcription regulator (AraC family)	1825183	1824260	-1	924	307
		XBW1v5_1899	MdaB	1824095	1823517	-3	579	192
		XBW1v5_1898	PaxT	1823333	1821678	-3	1656	551
		XBW1v5_1897_m1	PaxA	1821167	1817987	-3	3270	1089	8	1068	C-A-PCP
		XBW1v5_1896_m2	PaxB	1817758	1814587	-1	9951	3316	42	1099	C-A-PCP
		XBW1v5_1896_m3	PaxB	1814536	1811368	-1			1116	2172	C-A-PCP
		XBW1v5_1896_m4	PaxB	1811197	1808041	-1			2229	3281	C-A-PCP
		XBW1v5_1895_m5	PaxC	1807811	1804625	-3	10737	3578	42	1104	C-A-PCP
		XBW1v5_1895_m6	PaxC	1804472	1801337	-3			1155	2200	C-A-PCP
		XBW1v5_1895_m7	PaxC	1801181	1797266	-3			2252	3557	C-A-PCP-Te
		XBW1v5_1894	Putative transposase	1795453	1796979	1	1527	508
		XBW1v5_1893	Insertion element IS1 (fragment)	1794974	1795228	2	255	84
		XBW1v5_1892	Insertion element IS1	1794522	1794797	3	276	91
	feltiae Florida	XBFFL1v2_980021	Pyridoxal-dependent decarboxylase	1472666	1471266	-3	1401	466				277
		XBFFL1v2_980022	Putative transcription regulator (AraC family)	1472941	1473864	1	924	307
		XBFFL1v2_980023	MdaB	1474029	1474607	3	579	192
		XBFFL1v2_980024	PaxT	1474791	1476446	3	1656	551
		XBFFL1v2_980025_m1	PaxA	1477854	1479939	3	3270	1089	8	1068	C-A-PCP
		XBFFL1v2_980026_m2	PaxB	1481275	1483339	1	9951	3316	42	1099	C-A-PCP
		XBFFL1v2_980026_m3	PaxB	1484497	1486561	1			1116	2172	C-A-PCP
		XBFFL1v2_980026_m4	PaxB	1487815	1489879	1			2229	3281	C-A-PCP
		XBFFL1v2_980027_m5	PaxC	1491222	1493295	3	10737	3578	42	1104	C-A-PCP
		XBFFL1v2_980027_m6	PaxC	1494531	1496586	3			1155	2200	C-A-PCP
		XBFFL1v2_980027_m7	PaxC	1497822	1500150	3			2252	3562	C-A-PCP-Te
	feltiae France	XBFFR1v2_1830006	Pyridoxal-dependent decarboxylase	2194968	2196368	3	1401	466				263
		XBFFR1v2_1830005	Putative transcription regulator (AraC family)	2194693	2193770	-2	924	307
		XBFFR1v2_1830004	MdaB	2193605	2193027	-1	579	192
		XBFFR1v2_1830003	PaxT	2192843	2191188	-1	1656	551
		XBFFR1v2_1830002_m1	PaxA	2190677	2187497	-1	3270	1089	8	1068	C-A-PCP
		XBFFR1v2_1830001_m2	PaxB	2187268	2184097	-2	8781	2926	42	1099	C-A-PCP
		XBFFR1v2_1830001_m3	PaxB	2184046	2180878	-2			116	2172	C-A-PCP
		XBFFR1v2_1830001_m4	PaxB	2180707	2178625	-2			2229	2923	C-A
		XBFFR1v2_1820002_m4	Unknown	2177710	2177506	-2	1134	377	274	342	PCP
		XBFFR1v2_1820001_m5	PaxC	2177276	2174090	-1	10737	3578	42	1104	C-A-PCP
		XBFFR1v2_1820001_m6	PaxC	2173937	2170802	-1			1155	2200	C-A-PCP
		XBFFR1v2_1820001_m7	PaxC	2170646	2166716	-1			2252	3562	C-A-PCP-Te
	feltiae Moldova	XBFM1v2_530031	Pyridoxal-dependent decarboxylase	738185	736785	-2	1401	466				275
		XBFM1v2_530032	Putative transcription regulator (AraC family)	738460	739383	1	924	307
		XBFM1v2_530033	MdaB	739548	740126	3	579	192
		XBFM1v2_530034	PaxT	740310	741965	3	1656	551
		XBFM1v2_530035_m1	PaxA	742477	745657	1	3270	1089	8	1068	C-A-PCP
		XBFM1v2_530036_m2	PaxB	745886	749057	2	9951	331	42	1099	C-A-PCP
		XBFM1v2_530036_m3	PaxB	749108	752276	2			1116	2172	C-A-PCP
		XBFM1v2_530036_m4	PaxB	752447	755603	2			2229	3281	C-A-PCP
		XBFM1v2_530037_m5	PaxC	755833	759019	1	10755	3584	42	1104	C-A-PCP
		XBFM1v2_530037_m6	PaxC	759172	762307	1			1155	2200	C-A-PCP
		XBFM1v2_530037_m7	PaxC	762463	766393	1			2252	3562	C-A-PCP-Te
		XBFM1v2_530038	Putative Epoxide hydrolase	767809	766979	-3	831	276
		XBFM1v2_530039	Unknown	768384	768761	3	378	125
		XBFM1v2_530040	Unknown	768779	769165	2	387	128
	intermedium	XBI1v2_200018	Unknown	202442	201705	-2	738	245				311
		XBI1v2_200019	Putative transcription regulator (AraC family)	202894	203817	1	924	307
		XBI1v2_200020	MdaB	203981	204559	2	579	192
		XBI1v2_200021	PaxT	204743	206398	2	1656	551
		XBI1v2_200022	PaxA	206913	210093	3	3270	1089	8	1068	C-A-PCP
		XBI1v2_200023	PaxB (frag1)	213544	214453	1			1116	1419	C
		XBI1v2_200023	PaxB (frag1)	210322	213493	1	4986	1661	42	1099	C-A-PCP
		XBI1v2_220001	PaxB (frag2)	216948	220104	3			539	1591	C-A-PCP
		XBI1v2_220001	PaxB (frag2)	215409	216777	3	4881	1626	26	482	A-PCP
		XBI1v2_210002	PaxC (frag1)	223673	226163	2			1155	1985	C-A
		XBI1v2_210002	PaxC (frag1)	220334	223520	2	5991	1996	42	1104	C-A-PCP
		XBI1v2_220001	PaxC (frag2)	226967	230897	2			206	1516	C-A-PCP-Te
		XBI1v2_220001	PaxC (frag2)	226610	226811	2	4599	1532	87	154	PCP
		XBI1v2_220002	Putative Epoxide hydrolase	232136	231306	-2	831	276
		XBI1v2_220004	Unknown	232737	233081	3	345	114
		XBI1v2_220005	Unknown	233099	233545	2	447	148
	jollieti	XBJ2v2_1190006	Putative transcription regulator (AraC family)	1755258	1754413	-2	846	281				291
		XBJ2v2_1190005	MdaB	1754248	1753670	-1	579	192
		XBJ2v2_1190004	PaxT	1753486	1751831	-1	1656	551
		XBJ2v2_1190003_m1	PaxA	1751320	1748140	-1	3417	1138	57	1117	C-A-PCP
		XBJ2v2_1190002_m2	PaxB	1747911	1744740	-2	9966	3321	42	1099	C-A-PCP
		XBJ2v2_1190002_m3	PaxB	1744689	1741521	-2			1116	2172	C-A-PCP
		XBJ2v2_1190002_m4	PaxB	1741350	1738179	-2			2229	3286	C-A-PCP
		XBJ2v2_1190001_m5	PaxC (frag1)	1737949	1734763	-1	5211	1736	42	1104	C-A-PCP
		XBJ2v2_1190001_m?	PaxC (frag1)	1734610	1733731	-1			1155	1448	C
		XBJ2v2_1180005_m?	PaxC (frag2)	1732530	1728609	-2	4203	1400	74	1381	C-A-PCP-Te
		XBJ2v2_1180004	Unknown	1728005	1728217	2	213	70
		XBJ2v2_1180003	Putative invasin	1721232	1727885	3	6654	2217
		XBJ2v2_1180002	Unknown	1720685	1720422	-3	264	87
	kraussei Becker Underwood	XBKB1v2_1810019	Pyridoxal-dependent decarboxylase	2703851	2702451	-3	1401	466				438
		XBKB1v2_1810020	Putative transcription regulator (AraC family)	2704126	2705049	1	924	307
		XBKB1v2_1810021	MdaB	2705214	2705792	3	579	192
		XBKB1v2_1810022	PaxT	2705976	2707631	3	1656	551
		XBKB1v2_1810023_m1	PaxA	2708142	2711322	3	3270	1089	8	1068	C-A-PCP
		XBKB1v2_1810024_m2	PaxB	2711551	2714722	1	9951	3316	42	1099	C-A-PCP
		XBKB1v2_1810024_m3	PaxB	2714773	2717941	1			1116	2172	C-A-PCP
		XBKB1v2_1810024_m4	PaxB	2718112	2721268	1			2229	3281	C-A-PCP
		XBKB1v2_1810025_m5	PaxC	2721498	2724684	3	10734	3577	42	1104	C-A-PCP
		XBKB1v2_1810025_m6	PaxC	2724837	2727969	3			1155	2199	C-A-PCP
		XBKB1v2_1810025_m7	PaxC	2728125	2732052	3			2251	3560	C-A-PCP-Te
	kraussei Quebec	XBKQ1v2_850098	PaxT	1235456	1237111	2	1656	551				293
		XBKQ1v2_850099	PaxA	1237625	1240805	2	3270	1089	8	1068	C-A-PCP
		XBKQ1v2_850100	PaxB (frag)	1241034	1244205	3	5739	1912	42	1099	C-A-PCP
		XBKQ1v2_850100	PaxB (frag)	1244256	1246641	3			1116	1911	C-A
		XBKQ1v2_110002	PaxB (frag)	78380	75224	-1	3495	1164	77	1129	C-A-PCP
		XBKQ1v2_110001	PaxC (frag1)	74994	71808	-3	5817	1938	42	1104	C-A-PCP
		XBKQ1v2_110001	PaxC (frag1)	71655	69309	-3			1155	1937	C-A
		XBKQ1v2_100001	PaxC (frag2)	68938	65314	-2	4146	1381	87	1295	C-A-PCP-Te
	oregonense	XBO1v2_1300219	Unknown	1530137	1529988	-2	150	49				269
		XBO1v2_1300220	Putative transcription regulator (AraC family)	1530439	1531362	1	924	307
		XBO1v2_1300221	MdaB	1531527	1532105	3	579	192
		XBO1v2_1300222	PaxT	1532289	1533944	3	1656	551
		XBO1v2_1300223_m1	PaxA	1534454	1537634	2	3270	1089	8	1068	C-A-PCP
		XBO1v2_1300224_m2	PaxB	1537863	1541034	3	9951	3316	42	1099	C-A-PCP
		XBO1v2_1300224_m3	PaxB	1541085	1544253	3			1116	2172	C-A-PCP
		XBO1v2_1300224_m4	PaxB	1544424	1547580	3			2229	3281	C-A-PCP
		XBO1v2_1300225_m5	PaxC	1547810	1550996	2	10737	3578	42	1104	C-A-PCP
		XBO1v2_1300225_m6	PaxC	1551149	1554284	2			1155	2200	C-A-PCP
		XBO1v2_1300225_m7	PaxC	1554440	1558364	2			2252	3560	C-A-PCP-Te
		XBO1v2_1300226	Putative Epoxide hydrolase	1559601	1558771	-1	831	276
	puntauvense	XBP1v2_2230041	Pyridoxal-dependent decarboxylase	2901323	2899923	-3	1401	466				308
		XBP1v2_2230042	Putative transcription regulator (AraC family)	2901598	2902521	1	924	307
		XBP1v2_2230043	MdaB	2902686	2903264	3	579	192
		XBP1v2_2230044	PaxT	2903448	2905103	3	1656	551
		XBP1v2_2230045_m1	PaxA	2905614	2908794	3	3270	1089	8	1068	C-A-PCP
		XBP1v2_2230046_m2	PaxB	2909023	2912194	1	9951	3316	42	1099	C-A-PCP
		XBP1v2_2230046_m3	PaxB	2912245	2915413	1			1116	2172	C-A-PCP
		XBP1v2_2230046_m4	PaxB	2915584	2918740	1			2229	3281	C-A-PCP
		XBP1v2_2230047_m5	PaxC	2918970	2922156	3	10737	3578	42	1104	C-A-PCP
		XBP1v2_2230047_m6	PaxC	2922309	2925444	3			1155	2200	C-A-PCP
		XBP1v2_2230047_m7	PaxC	2925600	2929530	3			2252	3562	C-A-PCP-Te
	SS2004	XBJ1_2157	Unknown	2143617	2143706	3	90	29				0
		XBJ1_2156	Putative transcription regulator (AraC family)	2143490	2142567	-3	924	307
		XBJ1_2155	MdaB	2142402	2141824	-2	579	192
		XBJ1_2154	PaxT	2141640	2139985	-2	1656	551
		XBJ1_2153_m1	PaxA	2139474	2136294	-2	3270	1089	8	1068	C-A-PCP
		XBJ1_2152_m2	PaxB	2136065	2132894	-3	9966	3321	42	1099	C-A-PCP
		XBJ1_2152_m3	PaxB	2132843	2129675	-3			1116	2172	C-A-PCP
		XBJ1_2152_m4	PaxB	2129504	2126333	-3			2229	3286	C-A-PCP
		XBJ1_2151_m5	PaxC	2126103	2122917	-2	10737	3578	42	1104	C-A-PCP
		XBJ1_2151_m6	PaxC	2122764	2119629	-2			1155	2200	C-A-PCP
		XBJ1_2151_m7	PaxC	2119473	2115558	-2			2709	3557	C-A-PCP-Te
		XBJ1_2150	2-hydroxymuconic semialdehyde hydrolase	2114948	2115160	2	213	70
		XBJ1_2149	Putative invasin	2108175	2114828	3	6654	2217
		XBJ1_2148	Unknown	2107628	2107365	-3	264	87
X. budapestensis	C-7-2	HGO23_10925	Peptidase domain-containing ABC transporter	2484124	2486223	1	2100	699				0
		HGO23_10930	Unknown	2486555	2486370	-2	186	61
		HGO23_10935	Unknown	2486906	2486676	-2	231	76
		HGO23_10940	putative pyridoxal-dependent aspartate 1-decarboxylase	2487600	2489273	3	1674	557
		HGO23AM_2358	Unknown	2489618	2489737	2	120	39
		HGO23_10945	PaxT (cyclic peptide export ABC transporter)	2489920	2491557	1	1638	545
		HGO23AM_2360	Unknown	2491891	2492028	1	138	45
		HGO23_10950_m1	PaxA (amino acid adenylation domain-containing protein)	2492068	2495233	1	3255	1084	8	1063	C-A-PCP
		HGO23_10955_m2	PaxB (amino acid adenylation domain-containing protein)	2495454	2498619	3	13233	4410	43	1098	C-A-PCP
		HGO23_10955_m3	PaxB (amino acid adenylation domain-containing protein)	2498670	2501838	3			1115	2171	C-A-PCP
		HGO23_10955_m4	PaxB (amino acid adenylation domain-containing protein)	2501889	2505075	3			2188	3250	C-A-PCP
		HGO23_10955_m?	PaxB (amino acid adenylation domain-containing protein)	2505231	2506137	3			3320	3604	C
		HGO23_10960_m5	PaxC (amino acid adenylation domain-containing protein)	2508677	2511935	2	10875	3624	41	1127	C-A-PCP
		HGO23_10960_m6	PaxC (amino acid adenylation domain-containing protein)	2512094	2515283	2			1180	2243	C-A-PCP
		HGO23_10960_m7	PaxC (amino acid adenylation domain-containing protein)	2515436	2519063	2			2294	3503	C-A-PCP-Te
		HGO23_10965	Helix-turn-helix transcriptional regulator	2519816	2520187	2	372	123
		HGO23_10970	Unknown	2520480	2520962	3	483	160
		HGO23_10975	VUT family protein	2520959	2521657	2	699	232
	DSM 16342	NIBS01_v1_1080154	Amino acid adenylation	3136599	3153446	3	16848	561			A-PCP-C-A-PCP-C-A-PCP-C-A	173
		NIBS01_v1_1080153	RNase II	3135576	3133636	-3	1941	646
		NIBS01_v1_1080152	Beta-lactamase CTX-M-2	3133512	3132604	-3	909	302
		NIBS01_v1_1080151	Spectinomycin 9-adenylyltransferase	3131680	3132444	1	765	254
		NIBS01_v1_1080150	Pullulanase	3128536	3131349	1	2814	937
		NIBS01_v1_1080149	Diaminobutyrate--2-oxoglutarate aminotransferase	3126813	3128171	3	1359	452
		NIBS01_v1_1080148_m1	PaxA (Amino acid adenylation)	3126412	3123229	-2	3270	1089	8	1069	C-A-PCP
		NIBS01_v1_1080147_m2	PaxB (Amino acid adenylation)	3123011	3119843	-1	9912	3303	43	1099	C-A-PCP
		NIBS01_v1_1080147_m3	PaxB (Amino acid adenylation)	3119792	3116618	-1			1116	2174	C-A-PCP
		NIBS01_v1_1080147_m4	PaxB (Amino acid adenylation)	3116465	3113312	-1			2225	3276	C-A-PCP
		NIBS01_v1_1080146_m5	PaxC (Amino acid adenylation)	3113073	3109899	-3	10779	3592	48	1106	C-A-PCP
		NIBS01_v1_1080146_m6	PaxC (Amino acid adenylation)	3109746	3106599	-3			1157	2206	C-A-PCP
		NIBS01_v1_1080146_m7	PaxC (Amino acid adenylation)	3106440	3102858	-3			2259	3453	C-A-PCP-Te
		NIBS01_v1_1080144	Peptidase S45, penicillin amidase	3102335	3099885	-1	2451	816
X. cabanillasii	JM26	XCR1v1_180004	PaxT	261139	259502	-2	1638	545				496
		XCR1v1_180003	Unknown	259182	259012	-3	171	56
		XCR1v1_180002	PaxA	258986	255821	-1	3255	1084	8	1063	C-A-PCP
		XCR1v1_180001	Unknown	254419	255729	-3	1311	436	43	345	C
		XCR1v1_170001	Unknown	251127	253787	-3	2661	886			C-A-PCP
	DSM 17905	QTUB01_3197	Amino acid adenylation domain-containing protein	3232234	3252150	1	19917	6638			A-PCP-C-A-PCP-C-A-PCP-C-A	1
		QTUB01_3196	Unknown	3231489	3231247	-2	243	80
		QTUB01_3195	RNase II	3231141	3229201	-2	1941	646
		QTUB01_3194	Beta-lactamase CTX-M-2	3229089	3228181	-2	909	302
		QTUB01_3193	Spectinomycin 9-adenylyltransferase	3227253	3228017	3	765	245
		QTUB01_3192	Pullulanase	3224537	3227005	2	2469	822
		QTUB01_3191	Unknown	3224191	3224499	1	309	102
		QTUB01_3190	Diaminobutyrate--2-oxoglutarate aminotransferase	3222483	3223841	3	1359	452
		QTUB01_3189_m1	PaxA (Condensation domain-containing protein)	3221853	3221400	-2	555	184	9	160	C
		QTUB01_3188_m1	PaxA (Amino acid adenylation domain-containing protein)	3220418	3218675	-3	2679	892	290	871	A-PCP
		QTUB01_3187_m2	PaxB (Amino acid adenylation domain-containing protein)	3218454	3215286	-2	9903	3300	43	1099	C-A-PCP
		QTUB01_3187_m3	PaxB (Amino acid adenylation domain-containing protein)	3215235	3212061	-2			1116	2174	C-A-PCP
		QTUB01_3187_m4	PaxB (Amino acid adenylation domain-containing protein)	3211908	3208764	-2			2225	3273	C-A-PCP
		QTUB01_3186_m5	PaxC (Condensation domain-containing protein)	3208525	3207799	-1	1062	353	48	290	C
		QTUB01_3185_m5	PaxC (Condensation domain-containing protein)	3207114	3205350	-2	9711	3236	162	750	C-A-PCP
		QTUB01_3185_m6	PaxC (Condensation domain-containing protein)	3205197	3202050	-2			801	1850	C-A-PCP
		QTUB01_3185_m7	PaxC (Condensation domain-containing protein)	3201891	3198291	-2			1903	3103	C-A-PCP-Te
		QTUB01_3184	Acyl-homoserine-lactone acylase	3197791	3195341	-1	2451	816
		QTUB01_3183	Diamine N-acetyltransferase	3194769	3195218	3	405	149
		QTUB01_3182	Putative translation factor	3194116	3194439	1	324	107
		QTUB01_3181	Orotidine-5'-phosphate decarboxylase	3193383	3194123	3	741	246
		QTUB01_3180	Lipopolysaccharide assembly protein B	3192115	3193284	1	1170	389
		QTUB01_3179	Lipopolysaccharide assembly protein A	3191743	3192108	1	366	121
X. doucetiae	FRM16	XDD1v4_2672	N-succinylglutamate 5-semialdehyde dehydrogenase	2857340	2858836	2	1497	498				0
		XDD1v4_2671	Arginine N-succinyltransferase	2856251	2857282	2	1032	343
		XDD1v4_2670	Succinylornithine transaminase	2856230	2855019	3	1212	403
		XDD1v4_2669	paxT	2854035	2852422	-3	1614	537
		XDD1v4_2668_m1	paxA	2852167	2849002	-2	3255	1084	8	1063	C-A-PCP
		XDD1v4_2667_m2	PaxB (frag1)	2848771	2845573	-2	6696	2231	43	1109	C-A-PCP
		XDD1v4_2667_m3	PaxB (frag1)	2845504	2842321	-2			1132	2193	C-A-PCP
		XDD1v4_2666_m4	PaxB (frag2)	2842053	2838876	-3	6684	2227	53	1112	C-A-PCP
		XDD1v4_2666_m5	PaxB (frag2)	2838708	2835552	-3			1168	2220	C-A-PCP
		XDD1v4_2665_m6?	PaxB (frag3)	2835406	2834506	-2	1437	478	21	321	NRPSCOMNterm-C
		XDD1v4_2664_m6/7?	PaxC (frag)	2834021	2831432	-1	2730	909	27	890	A-PCP-Te
		XDD1v4_2663	Antitoxin of toxin-antitoxin stability system (fragment)	2831262	2831104	-3	159	52
		XDD1v4_2662	Unknown	2830895	2830269	-1	627	208
		XDD1v4_2661	Putative enzyme	2829547	2830074	1	528	175
		XDD1v4_2660	Uncharacterized GST-like protein yfcG	2829419	2828778	-1	642	213
X. eapokensis	DL20	MKGQ01_v1_10009	Succinylornithine transaminase	17217	18428	3	1212	403				212
		MKGQ01_v1_10008	Unknown	16449	16682	3	234	77
		MKGQ01_v1_10007	Unknown	16307	16465	2	159	52
		MKGQ01_v1_10006	Putative acetyltransferase	16138	15023	-2	1116	371
		MKGQ01_v1_10005	Bac_rhamnosid6H domain-containing protein	14923	14387	-2	537	178
		MKGQ01_v1_10004	Unknown	14339	14163	-1	177	58
		MKGQ01_v1_10003	PaxT (Cyclic peptide transporter)	13896	12250	-3	1647	548
		MKGQ01_v1_10002_m1	PaxA (Amino acid adenylation)	11871	8721	-3	3240	1079	8	1058	C-A-PCP
		MKGQ01_v1_10001_m2	PaxB (Amino acid adenylation)	8487	5307	-3	6702	2233	44	1104	C-A-PCP
		MKGQ01_v1_10001_m3	PaxB (Amino acid adenylation)	5244	2034	-3			1125	2195	C-A-PCP
X. ehlersii	DSM 16337	NIBT01_v1_860038	Arginine N-succinyltransferase	3745914	3744883	-2	1032	343				118
		NIBT01_v1_860039	Succinylornithine transaminase	3747146	3745935	-3	1212	403
		NIBT01_v1_860040	Unknown	3747315	3747581	3	267	88
		NIBT01_v1_860041	PaxT (Cyclic peptide transporter)	3747922	3749556	1	1635	544
		NIBT01_v1_860042_m1	PaxA (Amino acid adenylation)	3749930	3753080	2	3240	1079	8	1058	C-A-PCP
		NIBT01_v1_860043_m2	PaxB (Amino acid adenylation)	3753311	3756503	2	9972	3323	43	1107	C-A-PCP
		NIBT01_v1_860043_m3	PaxB (Amino acid adenylation)	3756560	3759740	2			1126	2186	C-A-PCP
		NIBT01_v1_860043_m4	PaxB (Amino acid adenylation)	3759893	3763049	2			2237	3289	C-A-PCP
		NIBT01_v1_860044_m5	PaxC (frag1)	3763302	3766500	3	4575	1524	48	1114	C-A-PCP
		NIBT01_v1_860044_m6?	PaxC (frag1)	3766653	3767535	2			1165	1459	C
		NIBT01_v1_860045_m7	PaxC (frag2)	3767960	3770372	2	2463	820	0	804	A-PCP-Te
		NIBT01_v1_860046	Unknown	3770732	3771349	2	618
		NIBT01_v1_860047	Putative Nudix hydrolase	3771970	3771452	-1	519	172
		NIBT01_v1_860048	Disulfide reductase	3772095	3772715	3	621	206
		NIBT01_v1_860049	Putative NAD-dependent epimerase YfcH	3772864	3773784	1	921	306
X. griffiniae	BMMCB	LDNM01_v1_120065	Isochorismate synthase EntC	855616	856788	1	1173	390				231
		LDNM01_v1_120064	Unknown	855113	855613	2	501	166
		LDNM01_v1_120063	Unknown	854419	854559	1	141	46
		LDNM01_v1_120062	PaxT (ABC transporter)	854387	852753	-3	1635	544
		LDNM01_v1_120061_m1	PaxA (Peptide synthetase)	852281	849131	-3	3240	1079	8	1058	C-A-PCP
		LDNM01_v1_120060_m2	PaxB (Peptide synthetase)	848900	845711	-3	9966	3321	43	1106	C-A-PCP
		LDNM01_v1_120060_m3	PaxB (Peptide synthetase)	845654	842474	-3			1125	2185	C-A-PCP
		LDNM01_v1_120060_m4	PaxB (Peptide synthetase)	842321	839168	-3			2236	3287	C-A-PCP
		LDNM01_v1_120059_m5	PaxC (Peptide synthetase)	838915	835717	-1	10803	3600	48	1114	C-A-PCP
		LDNM01_v1_120059_m6	PaxC (Peptide synthetase)	835564	832423	-1			1165	2212	C-A-PCP
		LDNM01_v1_120059_m7	PaxC (Peptide synthetase)	832270	828304	-1			2263	3585	C-A-PCP-Te
		LDNM01_v1_120058	Putative Nudix hydrolase	827578	828096	1	519	172
		LDNM01_v1_120057	Disulfide reductase	827453	826833	-3	621	206
		LDNM01_v1_120056	Putative NAD-dependent epimerase YfcH	826684	825764	-1	921	306
X. hominickii	ANU1	A9255_RS01700	Amino acid permease	366525	367949	3	1425	474				0
		A9255_RS01695	Succinylglutamate desuccinylase	365490	366476	3	987	328
		A9255_RS01690	N-succinylarginine dihydrolase	364134	365477	3	1344	447
		A9255_RS01685	Succinylglutamate-semialdehyde dehydrogenase	362620	364098	1	1479	492
		A9255_RS01680	Arginine N-succinyltransferase	361561	362592	1	1032	343
		A9255_RS01675	Aspartate aminotransferase family protein	360329	361540	2	1212	403
		A9255_RS01670	Unknown	359190	359486	3	297	98
		A9255AM_0396	Unknown	359876	359757	-3	120	39
		A9255_RS01660	PaxT (ABC transporter)	358094	356481	-3	1614	537
		A9255_RS01655_m1	PaxA (non-ribosomal peptide synthetase)	356212	353062	-1	3240	1079	8	1058	C-A-PCP
		A9255_RS01650_m2	PaxB (D-alanine--poly(phosphoribitol) ligase subunit DltA)	352772	349544	-3	10080	3359	43	1119	C-A-PCP
		A9255_RS01650_m3	PaxB (D-alanine--poly(phosphoribitol) ligase subunit DltA)	349499	346301	-3			1134	2200	C-A-PCP
		A9255_RS01650_m4	PaxB (D-alanine--poly(phosphoribitol) ligase subunit DltA)	346148	342926	-3			2251	3325	C-A-PCP
		A9255_RS01645_m5	PaxC (non-ribosomal peptide synthetase)	342691	339493	-1	10809	3602	42	1108	C-A-PCP
		A9255_RS01645_m6	PaxC (non-ribosomal peptide synthetase)	339340	336163	-1			1159	2218	C-A-PCP
		A9255_RS01645_m7	PaxC (non-ribosomal peptide synthetase)	336010	332026	-1			2269	3597	C-A-PCP-Te
		A9255_RS01640	Thioester reductase	331247	331699	2	453	150
		A9255_RS01640	Thioester reductase	330871	331176	1	306	101
		A9255_RS01640	Thioester reductase	330590	330850	2	261	86
		A9255_RS01635	ABC transporter permease	329406	330503	3	1098	365
	DSM 17903	NJAI01_680295	Serine/alanine/glycine/cycloserine:H(+)symporter	3477186	3475762	-2	1425	474				133
		NJAI01_680296	Succinylglutamate desuccinylase	3478221	3477235	-2	987	328
		NJAI01_680297	N-succinylarginine dihydrolase	3479577	3478234	-2	1344	447
		NJAI01_680298	Aldehyde dehydrogenase	3481091	3479613	-3	1479	492
		NJAI01_680299	Arginine N-succinyltransferase	3482150	3481119	-3	1032	343
		NJAI01_680300	Succinylornithine transaminase	3483382	3482171	-1	1212	403
		NJAI01_680301	Unknown	3483835	3483954	1	120	39
		NJAI01_680302	Unknown	3484416	3484225	-2	192	63
		NJAI01_680303	PaxT (Cyclic peptide transporter)	3485617	3487230	1	1614	537
		NJAI01_680304_m1	PaxA (Amino acid adenylation)	3487499	3490649	2	3240	1079	8	1058	C-A-PCP
		NJAI01_680305_m2	PaxB (Amino acid adenylation)	3490939	3494167	1	10080	3359	43	1119	C-A-PCP
		NJAI01_680305_m3	PaxB (Amino acid adenylation)	3494212	3497410	2			1134	2200	C-A-PCP
		NJAI01_680305_m4	PaxB (Amino acid adenylation)	3497563	3500785	2			2251	33325	C-A-PCP
		NJAI01_680306_m5	PaxC (Amino acid adenylation)	3501020	3504218	2	10809	3602	42	1108	C-A-PCP
		NJAI01_680306_m6	PaxC (Amino acid adenylation)	3504371	3507548	2			1159	2218	C-A-PCP
		NJAI01_680306_m7	PaxC (Amino acid adenylation)	3507701	3511685	2			2269	3597	C-A-PCP-Te
		NJAI01_680307	Thioester reductase	3512527	3512012	-1	516	171
		NJAI01_680308	Thioester reductase	3512789	3512535	-3	255	84
		NJAI01_680309	Putative peptide synthetase Nrp	3513121	3512861	-1	261	86
		NJAI01_680310	ABC transporter	3514305	3513208	-2	1098	365
X. innexi	DSM 16336	NIBU01_1790011	Peptidyl-tRNA hydrolase	2013496	2012906	-3	591	196				302
		NIBU01_1790010	Redox-responsive ATPase YchF	2012761	2011670	-3	1092	363
		NIBU01_1790009	Microcin H47 secretion protein MchE	2011257	2009959	-1	1299	432
		NIBU01_1790008	putative microcin-H47 secretion/processing ATP-binding protein MchF	2009966	2007858	-2	2109	702
		NIBU01_1790007	Unknown	2007568	2007783	1	216	71
		NIBU01_1790006	Unknown	2006798	2006971	2	174	57
		NIBU01_1790005	paxT (Cyclic peptide transporter)	2006263	2004626	-3	1638	545
		NIBU01_1790004	Unknown	2004296	2004427	2	132	43
		NIBU01_1790003_m1	PaxA	2004003	2000838	-1	3255	1084	8	1063	C-A-PCP
		NIBU01_1790002_m2	PaxB (Unknown)	2000617	1997446	-3	9966	3321	43	1100	C-A-PCP
		NIBU01_1790002_m3	PaxB (Unknown)	1997401	1994233	-3			1115	2171	C-A-PCP
		NIBU01_1790002_m4	PaxB (Unknown)	1994077	1990903	-3			2223	3281	C-A-PCP
		NIBU01_1790001_m5	PaxC (Peptide synthetase XpsB)	1990661	1987469	-2	10824	3607	41	1105	C-A-PCP
		NIBU01_1790001_m6	PaxC (Peptide synthetase XpsB)	1987316	1984148	-2			1156	2212	C-A-PCP
		NIBU01_1790001_m7	PaxC (Peptide synthetase XpsB)	1983995	1980296	-2			2263	3496	C-A-PCP-Te
	HGB1681	XIS1_v1_190004	PaxT (frag1)	188822	188601	-3	222	73				246
		XIS1_v1_190003	PaxT (frag2)	188673	187186	-2	1488	495
		XIS1_v1_190002	Unknown	186856	186987	1	132	43
		XIS1_v1_190001	PaxA	186563	183398	-3	3255	1084	8	1063	C-A-PCP
		XIS1_v1_180001	Unknown	183083	181847	-3	1278	425	12	424	A
		XIS1_v1_170002	PaxB (frag1)	181420	181219	-1	3912	1303	86	153	PCP
		XIS1_v1_170002	PaxB (frag1)	181063	177889	-1			205	1263	C-A-PCP
		XIS1_v1_170001	PaxB (frag2)	177647	174455	-3	10824	3607	41	1105	C-A-PCP
		XIS1_v1_170001	PaxB (frag2)	174302	171134	-3			1156	2212	C-A-PCP
		XIS1_v1_170001	PaxB (frag2)	170981	167282	-3			2263	3496	C-A-PCP-Te
		XIS1_v1_160012	Unknown	165577	166320	-2	744	247			C-A-PCP-Te
X. ishibashii	DSM 22670	NJAK01_v1_11909	Cyclic peptide transporter	1935454	1937064	1	1611	536				5
X. japonica	DSM 16522	FOVO01_v1_600042	Serine/alanine/glycine/cycloserine:H(+)symporter	2034617	2036041	2	1425	474				91
		FOVO01_v1_600041	Succinylglutamate desuccinylase	2033520	2034581	3	1062	353
		FOVO01_v1_600040	N-succinylarginine dihydrolase	2032164	2033507	3	1344	447
		FOVO01_v1_600039	Aldehyde dehydrogenase	2030650	2032128	1	1479	492
		FOVO01_v1_600038	Arginine N-succinyltransferase	2029541	2030572	2	1032	343
		FOVO01_v1_600037	Succinylornithine transaminase	2028309	2029520	3	1212	403
		FOVO01_v1_600036	Unknown	2028106	2028225	1	120	39
		FOVO01_v1_600035	PaxT (Putative ATP-binding cassette transporter)	2027368	2025734	-1	1635	544
		FOVO01_v1_600034_m1	PaxA (Amino acid adenylation domain-containing protein)	2025136	2021983	-1	3243	1080	8	1059	C-A-PCP
		FOVO01_v1_600033_m2	PaxB (Amino acid adenylation domain-containing protein)	2021731	2018518	-1	10116	3371	50	1121	C-A-PCP
		FOVO01_v1_600033_m3	PaxB (Amino acid adenylation domain-containing protein)	2018443	2015263	-1			1146	2206	C-A-PCP
		FOVO01_v1_600033_m4	PaxB (Amino acid adenylation domain-containing protein)	2015110	2011870	-1			2257	3337	C-A-PCP
		FOVO01_v1_600032_m5	PaxC (Amino acid adenylation domain-containing protein)	2011635	2008440	-2	10845	3614	42	1107	C-A-PCP
		FOVO01_v1_600032_m6	PaxC (Amino acid adenylation domain-containing protein)	2008287	2005125	-2			1158	2212	C-A-PCP
		FOVO01_v1_600032_m7	PaxC (Amino acid adenylation domain-containing protein)	2005125	2000982	-2			2263	3593	C-A-PCP-Te
		FOVO01_v1_600031	Membrane binding	2000630	2000004	-3	627	208
		FOVO01_v1_600030	Putative Nudix hydrolase	1999428	1999952	3	525	174
		FOVO01_v1_600029	Unknown	1999292	1999426	2	135	44
		FOVO01_v1_600028	Disulfide reductase	1999223	1998603	-3	621	206
X. khoisanae	MCB	LFCV01_v1_850001	PaxT (ABC transporter)	2870470	2871993	1	1524	507				266
		LFCV01_v1_850002_m1	PaxA (Peptide synthetase)	2872492	2875642	1	3240	1079	8	1058	C-A-PCP
		LFCV01_v1_850003_m2	PaxB (Peptide synthetase)	2875873	2879116	1	10128	3375	43	1124	C-A-PCP
		LFCV01_v1_850003_m3	PaxB (Peptide synthetase)	2879170	2882389	1			1142	2215	C-A-PCP
		LFCV01_v1_850003_m4	PaxB (Peptide synthetase)	2882545	2885767	1			2267	3341	C-A-PCP
		LFCV01_v1_850004_m5	PaxC (Peptide synthetase)	2886002	2889197	2	10815	3604	42	1107	C-A-PCP
		LFCV01_v1_850004_m6	PaxC (Peptide synthetase)	2889350	2892509	2			1158	2211	C-A-PCP
		LFCV01_v1_850004_m7	PaxC (Peptide synthetase)	2892662	2896631	2			2262	3585	C-A-PCP-Te
		LFCV01_v1_850005	Unknown	2898219	2897053	-1	1167	388
		LFCV01_v1_850006	Unknown	2898489	2898280	-1	210	69
		LFCV01_v1_850007	Unknown	2898825	2898694	-1	132	43
X. koppenhoeferi	DSM 18168	FPBJ01_v1_510078	Succinylornithine transaminase	1677432	1676221	-1	1212	403				91
		FPBJ01_v1_510079	Unknown	1678020	1677898	-1	123	40
		FPBJ01_v1_510080	Unknown	1678191	1678316	3	126	41
		FPBJ01_v1_510081	Unknown	1678413	1679099	3	687	228
		FPBJ01_v1_510082	PaxT	1679520	1681145	3	1626	541
		FPBJ01_v1_510083	Unknown	1681305	1681454	3	150	49
		FPBJ01_v1_510084_m1	PaxA	1681775	1684925	2	3240	1079	8	1058	C-A-PCP
		FPBJ01_v1_510085_m2	PaxB	1685159	1688351	2	9993	3330	44	1108	C-A-PCP
		FPBJ01_v1_510085_m3	PaxB	1688411	1691588	2			1128	2187	C-A-PCP
		FPBJ01_v1_510085_m4	PaxB	1691744	1694915	2			2239	3296	C-A-PCP
		FPBJ01_v1_510086_m5	PaxC	1695150	1698330	3	10809	3602	42	1102	C-A-PCP
		FPBJ01_v1_510086_m6	PaxC	1698483	1701627	3			1153	2201	C-A-PCP
		FPBJ01_v1_510086_m7	PaxC	1701786	1705767	3			2254	3581	C-A-PCP-Te
		FPBJ01_v1_510087	Unknown	1706232	1706465	3	234	77
X. kozodoii	DSM 17907	NJCX01_v1_10050	Serine/alanine/glycine/cycloserine:H(+)symporter	66364	67788	1	1425					140
		NJCX01_v1_10049	Succinylglutamate desuccinylase	65342	66328	2	987	328
		NJCX01_v1_10048	N-succinylarginine dihydrolase	63986	65329	2	1344	447
		NJCX01_v1_10047	Aldehyde dehydrogenase	62488	63969	1	1482	493
		NJCX01_v1_10046	Arginine N-succinyltransferase	61395	62429	3	1035	344
		NJCX01_v1_10045	succinylornithine transaminase	60163	61374	1	1212	403
		NJCX01_v1_10044	PaxT (Cyclic peptide transporter)	59161	57527	-1	1635	544
		NJCX01_v1_10043_m1	PaxA (Amino acid adenylation)	57000	53850	-2	3240	1079	8	1058	C-A-PCP
		NJCX01_v1_10042_m2	PaxB ?	53620	50446	-1	5229	1742	43	1101	C-A-PCP
		NJCX01_v1_10042_m3?	PaxB ?	50398	49489	-1			1117	1420	C
		NJCX01_v1_10041	Phage capsid protein	48139	46985	-1	1155	384
		NJCX01_v1_10040	Peptidase	46941	46393	-2	549	182
	FR48	XKB1_v1_2560	Serine/alanine/glycine/cycloserine:H(+)symporter	2690478	2689054	-3	1425	474				0
		XKB1_v1_2561	Succinylglutamate desuccinylase	2691500	2690514	-1	987	328
		XKB1_v1_2562	N-succinylarginine dihydrolase	2692856	2691513	-1	1344	447
		XKB1_v1_2563	Aldehyde dehydrogenase	2694354	2692873	-3	1482	493
		XKB1_v1_2564	Arginine N-succinyltransferase	2695448	2694414	-1	1035	344
		XKB1_v1_2565	Succinylornithine transaminase	2696680	2695469	-2	1212	403
		XKB1_v1_2566	PaxT	2697523	2699157	1	1635	544
		XKB1_v1_2567_m1	PaxA	2699791	2702941	1	3240	1079	8	1058	C-A-PCP
		XKB1_v1_2568_m2	PaxB	2703171	2706351	3	9969	3322	43	1103	C-A-PCP
		XKB1_v1_2568_m3	PaxB	2706405	2709585	3			1121	2181	C-A-PCP
		XKB1_v1_2568_m4	PaxB	2709738	2712894	3			2232	3284	C-A-PCP
		XKB1_v1_2569_m5	PaxC	2713147	2716339	1	10788	3595	48	1112	C-A-PCP
		XKB1_v1_2569_m6	PaxC	2716495	2719630	1			1164	2209	C-A-PCP
		XKB1_v1_2569_m7	PaxC	2719786	2723734	1			2261	3577	C-A-PCP-Te
		XKB1_v1_2570	Putative Nudix hydrolase	2724509	2723991	-1	519	172
		XKB1_v1_2571	Disulfide reductase	2724632	2725252	2	621	206
		XKB1_v1_2572	Putative NAD-dependent epimerase YfcH	2725402	2726313	1	912	303
	FR71	XKB2_v1_1236	Transposase	1225589	1226254	2	666	221				0
		XKB2_v1_1237	Unknown	1226571	1226443	-2	129	42
		XKB2_v1_1238	Unknown	1226840	1227286	2	447	148
		XKB2_v1_1239	Unknown	1227326	1227889	2	564	187
		XKB2_v1_1240	PaxT (Cyclic peptide transporter)	1228507	1230117	1	1611	536
		XKB2_v1_1241	EctB (Diaminobutyrate--2-oxoglutarate transaminase)	1230286	1231584	1	1299	432
		XKB2_v1_1242_m2	PaxB (Amino acid adenylation)	1231759	1234912	1	9822	3273	10	1061	C-A-PCP
		XKB2_v1_1242_m3	PaxB (Amino acid adenylation)	1235059	1238170	1			1110	2147	C-A-PCP
		XKB2_v1_1242_m4	PaxB (Amino acid adenylation)	1238317	1241446	1			2196	3239	C-A-PCP
		XKB2_v1_1243_m5	PaxC (Peptide synthetase)	1241690	1244816	2	10626	3541	44	1086	C-A-PCP
		XKB2_v1_1243_m6	PaxC (Peptide synthetase)	1244963	1248068	2			1135	2170	C-A-PCP
		XKB2_v1_1243_m7	PaxC (Peptide synthetase)	1248218	1251329	2			2220	3257	C-A-PCP
		XKB2_v1_1244	Acylase	1252368	1254896	3	2529	842
		XKB2_v1_1245	Unknown	1255329	1256309	3	981	326
		XKB2_v1_1246	Transposase	1257729	1256596	-2	1134	377
	FR74	XKB3_v1_1377	Hemagglutinin-related protein	1436012	1436968	2	957	318				0
		XKB3_v1_1376	HecB	1434296	1435990	2	1695	564
		XKB3_v1_1375	Hemagglutinin-related protein	1433169	1434128	3	960	319
		XKB3_v1_1374	PaxT (Cyclic peptide transporter)	1432302	1430668	-3	1635	544
		XKB3_v1_1373_m1	PaxA (Amino acid adenylation))	1430034	1426884	-3	3240	1079	8	1058	C-A-PCP
		XKB3_v1_1372_m2	PaxB (Peptide synthetase)	1426654	1423474	-2	9969	3322	43	1103	C-A-PCP
		XKB3_v1_1372_m3	PaxB (Peptide synthetase)	1423420	1420240	-2			1121	2181	C-A-PCP
		XKB3_v1_1372_m4	PaxB (Peptide synthetase)	1420087	1416931	-2			2232	3284	C-A-PCP
		XKB3_v1_1371_m5	PaxC (Amino acid adenylation)	1416678	1413486	-3	10788	3595	48	1112	C-A-PCP
		XKB3_v1_1371_m6	PaxC (Amino acid adenylation)	1413330	1410195	-3			1164	2209	C-A-PCP
		XKB3_v1_1371_m7	PaxC (Amino acid adenylation)	1410039	1406091	-3			2261	3577	C-A-PCP-Te
		XKB3_v1_1370	Autotransporter protein YapV	1405292	1400379	-1	4914	1637
		XKB3_v1_1369	Unknown	1399888	1400283	1	396	131
		XKB3_v1_1368	Unknown	1399194	1399874	3	681	226
X. mauleonii	DSM 17908	NITY01_v1_10560	Serine/alanine/glycine/cycloserine:H(+)symporter	581887	580463	-3	1425	474				97
		NITY01_v1_10561	Succinylglutamate desuccinylase	582964	581924	-3	1041	346
		NITY01_v1_10562	N-succinylarginine dihydrolase	584320	582977	-3	1344	447
		NITY01_v1_10563	Unknown	584551	584423	-3	129	42
		NITY01_v1_10564	Aldehyde dehydrogenase	586050	584572	-1	1479	492
		NITY01_v1_10565	Arginine N-succinyltransferase	587124	586093	-1	1032	343
		NITY01_v1_10566	Succinylornithine transaminase	588356	587145	-2	1212	403
		NITY01_v1_10567	PaxT (Putative ATP-binding cassette transporter)	589528	591153	1	1626	541
		NITY01_v1_10568	Unknown	591534	591388	-1	147	48
		NITY01_v1_10569_m1	PaxA (Amino acid adenylation domain-containing protein)	591669	594819	3	3240	1079	8	1058	C-A-PCP
		NITY01_v1_10570_m2	PaxB (Amino acid adenylation domain-containing protein)	595054	598231	1	13302	4433	49	1108	C-A-PCP
		NITY01_v1_10570_m3	PaxB (Amino acid adenylation domain-containing protein)	598300	601561	1			1131	2218	C-A-PCP
		NITY01_v1_10570_m4	PaxB (Amino acid adenylation domain-containing protein)	601606	604789	1			2233	3294	C-A-PCP
		NITY01_v1_10570_m5?	PaxB (Amino acid adenylation domain-containing protein)	604945	605842	1			3346	3645	C
		NITY01_v1_10571_m6	PaxC (Amino acid adenylation domain-containing protein)	608339	611534	2	7476	2491	42	1107	C-A-PCP
		NITY01_v1_10571_m7	PaxC (Amino acid adenylation domain-containing protein)	611687	615680	2			1158	2489	C-A-PCP-Te
		NITY01_v1_10572	Thioester reductase domain-containing protein	616917	615736	-1	1182	393
		NITY01_v1_10573	Uncharacterized sugar kinase YeiI	618003	619103	3	1101	366
		NITY01_v1_10574	Methyltransferase domain-containing protein	620022	619285	-1	738	245
X. miraniensis	DSM 17902	NITZ01_v1_620062	Serine/alanine/glycine/cycloserine:H(+)symporter	2917530	2918954	3	1425	474				138
		NITZ01_v1_620061	Succinylglutamate desuccinylase	2916511	2917497	1	987	328
		NITZ01_v1_620060	N-succinylarginine dihydrolase	2915155	2916498	1	1344	447
		NITZ01_v1_620059	Aldehyde dehydrogenase	2913640	2915118	1	1479	429
		NITZ01_v1_620058	Arginine N-succinyltransferase	2912597	2913628	2	1032	343
		NITZ01_v1_620057	Succinylornithine transaminase	2911365	2912576	3	1212	403
		NITZ01_v1_620056	Unknown	2911082	2910918	-1	165	54
		NITZ01_v1_620055	Unknown	2910326	2910844	2	519	172
		NITZ01_v1_620054	PaxT (Cyclic peptide transporter)	2909938	2908268	-2	1671	556
		NITZ01_v1_620053_m1	PaxA (Amino acid adenylation)	2907766	2904616	-2	3240	1079	8	1058	C-A-PCP
		NITZ01_v1_620052_m2	PaxB (Amino acid adenylation)	2904386	2901161	-1	10149	3382	43	1118	C-A-PCP
		NITZ01_v1_620052_m3	PaxB (Amino acid adenylation)	2901095	2897861	-1			1140	2218	C-A-PCP
		NITZ01_v1_620052_m4	PaxB (Amino acid adenylation)	2897705	2894471	-1			2270	3348	C-A-PCP
		NITZ01_v1_620051_m5	PaxC (Amino acid adenylation)	2894236	2891041	-2	10794	3597	42	1107	C-A-PCP
		NITZ01_v1_620051_m6	PaxC (Amino acid adenylation)	2890888	2887729	-2			1158	2211	C-A-PCP
		NITZ01_v1_620051_m7	PaxC (Amino acid adenylation)	2887576	2883601	-2			2262	3587	C-A-PCP-Te
		NITZ01_v1_620050	Unknown	2883549	2883358	-3	192	63
		NITZ01_v1_620049	Unknown	2883195	2882569	-3	327	208
		NITZ01_v1_620048	Unknown	2882506	2882336	-2	171	56
X. nematophila	AN6/1	XNC2v1_2689	NilC	2784348	2785196	3	849	282				0
		XNC2v1_2688	Transposase	2784166	2783576	-2	591	196
		XNC2v1_2687	NilA	2783516	2783244	-1	273	90
		XNC2v1_2686	NilB	2783134	2781734	-2	1401	466
		XNC2v1_2685	Transposase	2781511	2780807	-2	705	234
		XNC2v1_2684	Succinylornithine transaminase	2780776	2780294	-2	483	160
		XNC2v1_2683	Unknown	2780031	2779846	-3	186	61
		XNC2v1_2682	PaxT	2779212	2777587	-3	1626	541
		XNC2v1_2681	Unknown	2777152	2777313	1	162	53
		XNC2v1_2680_m1	PaxA	2776920	2773770	-3	3240	1079	8	1058	C-A-PCP
		XNC2v1_2679_m2	PaxB	2773539	2770344	-3	9981	3326	43	1108	C-A-PCP
		XNC2v1_2679_m3	PaxB	2770284	2767104	-3			1128	2188	C-A-PCP
		XNC2v1_2679_m4	PaxB	2766951	2763792	-3			2239	3292	C-A-PCP
		XNC2v1_2678_m5	PaxC	2763557	2760377	-1	10779	3592	42	1102	C-A-PCP
		XNC2v1_2678_m6	PaxC	2760224	2757080	-1			1153	2201	C-A-PCP
		XNC2v1_2678_m7	PaxC	2756927	2752970	-1			2252	3571	C-A-PCP-Te
		XNC2v1_2677	Unknown	2752179	2750617	-3	1563	520
		XNC2v1_2676	Unknown	2750571	2750428	-3	144	47
		XNC2v1_2675	Unknown	2750396	2750223	-1	174	57
		XNC2v1_2674	Gene 55 protein	2750156	2749239	-1	918	305
		XNC2v1_2673	Putative lipase protein	2749242	2748568	-3	675	224
		XNC2v1_2672	Unknown	2748557	2748081	-1	477	158
		XNC2v1_2671	Unknown	2748076	2747891	-2	186	61
		XNC2v1_2670	Transposase	2747204	2747686	2	483	160
		XNC2v1_2669	Transposase	2746851	2747207	3	357	118
	anatoliense	XNA1_v2410001	Unknown	2351438	2351596	2	159	52				871
		XNA1_v2410002	NilA	2351845	2352117	1	273	90
		XNA1_v2410003	NilB	2352227	2353627	2	1401	466
		XNA1_v2410004	Transposase	2353850	2354554	2	705	234
		XNA1_v2410005	Unknown	2354588	2354448	-1	141	46
		XNA1_v2410006	Succinylornithine transaminase	2355067	2354585	-2	483	160
		XNA1_v2410007	PaxT	2356149	2357774	3	1626	541
		XNA1_v2410008	Unknown	2358209	2358048	-1	162	53
		XNA1_v2410009_m1	PaxA	2358441	2361591	3	3240	1079	8	1058	C-A-PCP
		XNA1_v2410010_m2	PaxB	2361822	2365017	3	9981	3326	43	1108	C-A-PCP
		XNA1_v2410010_m3	PaxB	2365077	2368257	3			1128	2188	C-A-PCP
		XNA1_v2410010_m4	PaxB	2368410	2371569	3			2239	3292	C-A-PCP
		XNA1_v2410011_m5	PaxC	2371804	2374984	1	10779	3592	42	1102	C-A-PCP
		XNA1_v2410011_m6	PaxC	2375137	2378281	1			1153	2201	C-A-PCP
		XNA1_v2410011_m6/m7	PaxC	2378434	2382391	1			2252	3571	C-A-PCP-Te
		XNA1_v2410012	ImpG/VasA	2383182	2384744	3	1563	520
		XNA1_v2410013	Unknown	2384790	2384933	3	144	47
		XNA1_v2410014	Unknown	2384965	2385138	1	174	57
		XNA1_v2410015	Transposase	2385205	2385531	1	327	108
		XNA1_v2410016	Transposase	2385573	2385884	3	312	103
	ATCC19061	XNC1_2793	Unknown	2785709	2785569	-2	141	46				0
		XNC1_2792	NilC	2784653	2785501	2	849	282
		XNC1_2791	Transposase	2784513	2783881	-1	633	210
		XNC1_2790	NilA	2783821	2783549	-3	273	90
		XNC1_2789	NilB	2783439	2782039	-1	1401	466
		XNC1_2788	Transposase	2781897	2781112	-1	786	261
		XNC1_2787	Succinylornithine transaminase	2781078	2781218	3	141	46
		XNC1_2786	Succinylornithine transaminase	2780599	2781081	1	483	160
		XNC1_2785	Unknown	2780336	2780151	-2	186	61
		XNC1_2784	PaxT	2779517	2777892	-2	1626	541
		XNC1_2783_m1	PaxA	2777225	2774075	-2	3240	1079	8	1058	C-A-PCP
		XNC1_2782_m2	PaxB	2773844	2770649	-2	9981	3326	43	1108	C-A-PCP
		XNC1_2782_m3	PaxB	2770589	2767409	-2			1128	2188	C-A-PCP
		XNC1_2782_m4	PaxB	2767256	2764097	-2			2239	3292	C-A-PCP
		XNC1_2781_m5	PaxC	2763862	2760682	-3	10779	3592	42	1102	C-A-PCP
		XNC1_2781_m6	PaxC	2760529	2757385	-3			1153	2201	C-A-PCP
		XNC1_2781_m7	PaxC	2757232	2753275	-3			2252	3571	C-A-PCP-Te
		XNC1_2780	putative Type VI	2752484	2750922	-2	1563	520
		XNC1_2779	Unknown	2750909	2750733	-2	177	58
		XNC1_2778	Putative VgrG	2750698	2750528	-3	171	56
		XNC1_2777	Transposase	2750461	2749544	-3	918	305
		XNC1_2776	Lipase	2749502	2748873	-2	630	209
		XNC1_2775	Unknown	2748862	2748386	-3	477	158
		XNC1_2774	Unknown	2748402	2748196	-1	207	68
		XNC1_2773	Transposase	2747473	2747991	1	519	172
		XNC1_2772	Transposase	2747156	2747512	2	357	118
	C2-3	JRJV01_v1_180023	Xylanase-like protein	1367801	1367640	-2	162	53				284
		JRJV01_v1_180022	NilC	1366598	1367446	2	849	282
		JRJV01_v1_180021	Unknown	1366417	1366148	-3	270	89
		JRJV01_v1_180020	Unknown	1366161	1366015	-1	147	48
		JRJV01_v1_180019	NilA	1365766	1365494	-3	273	90
		JRJV01_v1_180018	Unknown	1365384	1364425	-1	960	319
		RJV01_v1_180017	Unknown	1364480	1364019	-2	462	153
		JRJV01_v1_180016	Transposase	1363724	1363518	-2	207	68
		JRJV01_v1_180015	Transposase	1363514	1362789	-2	726	241
		JRJV01_v1_180014	Succinylornithine transaminase	1362276	1362758	3	483	160
		JRJV01_v1_180013	Unknown	1361283	1361026	-1	258	85
		JRJV01_v1_180012	PaxT	1360869	1359562	-1	1308	435
		JRJV01_v1_180011	PaxA	1358893	1355815	-3	3111	1036	8	1034	C-A-PCP
		JRJV01_v1_180010	Unknown	1355883	1355677	-1	207	68
		JRJV01_v1_180009	PaxB	1355511	1352316	-1	9981	3326	43	1108	C-A-PCP
		JRJV01_v1_180009	PaxB	1352256	1349076	-1			1128	2188	C-A-PCP
		JRJV01_v1_180009	PaxB	1348923	1345764	-1			2239	3292	C-A-PCP
		JRJV01_v1_180008	Unknown	1345528	1344616	-3	1137	378	13	317	C
		JRJV01_v1_180007	Unknown	1344120	1342878	-1	1995	664	117	531	A
		JRJV01_v1_180006	Unknown	1342193	1339049	-2	7497	2498	59	1107	C-A-PCP
		JRJV01_v1_180006	Unknown	1338896	1334939	-2			1158	2477	C-A-PCP-Te
		JRJV01_v1_180005	Unknown	1334148	1333447	-1	702	233
		JRJV01_v1_180004	Unknown	1333436	1332585	-2	852	283
		JRJV01_v1_180003	Unknown	1332539	1332396	-2	144	47
		JRJV01_v1_180002	Unknown	1332364	1332191	-3	174	57
X. nematophila	F1	XNC3_v3_3073	Transposase	3100931	3102139	2	1209	402				0
		XNC3_v3_3072	Xylanase-like protein	3100472	3100311	-2	162	53
		XNC3_v3_3071	NilC	3099268	3100116	1	849	282
		XNC3_v3_3070	Transposase	3099086	3098685	-2	402	133
		XNC3_v3_3069	NilA	3098436	3098164	-1	273	90
		XNC3_v3_3068	NilB	3098054	3096654	-2	1401	466
		XNC3_v3_3067	Unknown	3096438	3096190	-1	249	82
		XNC3_v3_3066	Unknown	3096186	3095461	-1	726	241
		XNC3_v3_3065	Unknown	3095427	3095567	3	141	46
		XNC3_v3_3064	Succinylornithine transaminase	3094948	3095430	1	483	160
		XNC3_v3_3063	Unknown	3094685	3094575	-2	111	36
		XNC3_v3_3062	PaxT	3093866	3092241	-2	1626	541
		XNC3_v3_3061_m1	PaxA	3091574	3088424	-2	3240	1079	8	1058	C-A-PCP
		XNC3_v3_3060_m2	PaxB	3088193	3084998	-2	9981	3326	43	1108	C-A-PCP
		XNC3_v3_3060_m3	PaxB	3084938	3081758	-2			1128	2188	C-A-PCP
		XNC3_v3_3060_m4	PaxB	3081605	3078446	-2			2239	3292	C-A-PCP
		XNC3_v3_3059_m5	PaxC	3078211	3075031	-3	10779	3592	42	1102	C-A-PCP
		XNC3_v3_3059_m6	PaxC	3074878	3071734	-3			1153	2201	C-A-PCP
		XNC3_v3_3059_m7	PaxC	3071581	3067624	-3			2252	3571	C-A-PCP-Te
		XNC3_v3_3058	Putative Type VI secretion protein (fragment)	3066833	3066015	-2	819	272
		XNC3_v3_3057	Putative Type VI secretion protein (fragment)	3065984	3065082	-2	903	300
		XNC3_v3_3056	Unknown	3065050	3064877	-3	174	57
		XNC3_v3_3055	Gene 55 protein	3064810	3063893	-3	918	305
		XNC3_v3_3054	Putative lipase protein	3063896	3063222	-2	675	224
		XNC3_v3_3053	Unknown	3063211	3062756	-3	456	151
		XNC3_v3_3052	Unknown	3062656	3061616	-3	1041	346
		XNC3_v3_3051	Transposase	3060872	3061396	2	525	174
		XNC3_v3_3050	Transposase	3060556	3060867	1	312	103
	K102	XNC4_v2_220047	Unknown	2488234	2488308	1	75	24				147
		XNC4_v2_220046	NilB	2486576	2487976	2	1401	466
		XNC4_v2_220045	NilA	2486194	2486466	1	273	90
		XNC4_v2_220044	Transposase	2485544	2485945	2	402	133
		XNC4_v2_220043	Unknown	2485515	2485393	-3	123	40
		XNC4_v2_220042	NilC	2485363	2484515	-2	849	(282
		XNC4_v2_220041	Xylanase-like protein	2484160	2484321	1	162	53
		XNC4_v2_miscRNA26	Int-alpA	2484067	2484136	1	70
		XNC4_v2_220040	Unknown	2483549	2483277	-1	273	90
		XNC4_v2_220039	Unknown	2482734	2483138	3	405	134
		XNC4_v2_220038	Unknown	2482669	2482313	-2	357	118
		XNC4_v2_220037	Unknown	2479892	2482183	2	2292	763	104	755	C-A-PCP
		XNC4_v2_220036	Unknown	2479755	2479928	3	174	57
		XNC4_v2_220035	PaxT	2477811	2479451	3	1641	546
		XNC4_v2_220034	Succinylornithine transaminase	2476743	2476261	-3	483	160
		XNC4_v2_220033	Unknown	2476264	2476124	-2	141	46
		XNC4_v2_220032	Unknown	2473525	2476072	1	2835	944	43	592	C-A
		XNC4_v2_220031	PaxA	2470144	2473294	1	3240	1079	8	1058	C-A-PCP
		XNC4_v2_220030	Molybdenum cofactor guanylyltransferase	2469920	2469411	-1	510	169
		XNC4_v2_220029	Molybdopterin-guanine dinucleotide biosynthesis adaptor protein	2469414	2468890	-3	525	174
		XNC4_v2_220028	(4S)-4-hydroxy-5-phosphonooxypentane-2,3-dione isomerase	2468461	2468757	1	297	98
		XNC4_v2_220027	3-hydroxy-2,4-pentadione 5-phosphate thiolase	2467575	2468459	3	885	294
		XNC4_v2_220026	Putative sugar transport protein with periplasmic binding protein domain	2467230	2467508	3	279	92
	websteri	XNW1_v2470002	FeoB	2718022	2715707	-1	2316	771				456
		XNW1_v2470001	FeoC	2715691	2715452	-2	240	79
		XNW1_v2460012	NilA	2714658	2714386	-3	273	90
		XNW1_v2460011	NilB	2714276	2712876	-1	1401	466
		XNW1_v2460010	Transposase	2712618	2712412	-3	207	68
		XNW1_v2460009	Transposase	2712408	2711683	-3	726	241
		XNW1_v2460008	Succinylornithine transaminase	2711170	2711652	1	483	160
		XNW1_v2460007	PaxT	2710102	2708462	-2	1641	546
		XNW1_v2460006_m1	PaxA	2707795	2704645	-2	3240	1079	8	1058	C-A-PCP
		XNW1_v2460005_m2	PaxB	2704414	2701219	-2	9981	3326	43	1108	C-A-PCP
		XNW1_v2460005_m3	PaxB	2701159	2697979	-2			1128	2188	C-A-PCP
		XNW1_v2460005_m4	PaxB	2697826	2694667	-2			2239	3292	C-A-PCP
		XNW1_v2460004_m5	PaxC	2694432	2691252	-3	10779	3592	42	1102	C-A-PCP
		XNW1_v2460004_m6	PaxC	2691099	2687955	-3			1153	2201	C-A-PCP
		XNW1_v2460004_m7	PaxC	2687802	2683845	-3			2252	3571	C-A-PCP-Te
		XNW1_v2460003	Protein ImpG/VasA	2683054	2681492	-2	1563	520
		XNW1_v2460002	Unknown	2681446	2681303	-2	144	47
		XNW1_v2460001	Unknown	2681271	2681098	-3	174	57
X. poinarii	G6	XPG1v4_3103	ABC transport protein XpsD (Modular protein)	3016339	3017973	-1	1635	544				0
X. stockiae	DSM 17904	NJAJ01_v1_350022	Unknown	728523	726361	-3	2163	720				180
		NJAJ01_v1_350021	Microcin H47 secretion protein MchE	726108	724813	-3	1296	431
		NJAJ01_v1_350020	putative microcin-H47 secretion/processing ATP-binding protein MchF	724816	722702	-2	2115	704
		NJAJ01_v1_350019	Unknown	722338	722553	1	216	71
		NJAJ01_v1_350018	PaxT (Cyclic peptide transporter)	721177	719540	-2	1638	545
		NJAJ01_v1_350017_m1	PaxA (Amino acid adenylation)	719023	715873	-2	3240	1079	8	1058	C-A-PCP
		NJAJ01_v1_350016_m2	PaxB (Amino acid adenylation)	715652	712481	-1	13170	4389	43	1100	C-A-PCP
		NJAJ01_v1_350016_m3	PaxB (Amino acid adenylation)	712436	709262	-1			1115	2173	C-A-PCP
		NJAJ01_v1_350016_m4	PaxB (Amino acid adenylation)	709217	706043	-1			2188	3246	C-A-PCP
		NJAJ01_v1_350016_m5?	PaxB (Amino acid adenylation)	705890	705002	-1			3297	3593	C
		NJAJ01_v1_350015_m6	PaxC (Amino acid adenylation)	702492	699306	-3	7455	2484	41	1103	C-A-PCP
		NJAJ01_v1_350015_m7	PaxC (Amino acid adenylation)	699153	695589	-3			1154	2342	C-A-PCP-Te
		NJAJ01_v1_350014	Unknown	694609	694445	-2	165	54
		NJAJ01_v1_350013	3',5'-cyclic adenosine monophosphate phosphodiesterase CpdA	694287	693544	-3	744	247
		NJAJ01_v1_350012	tryptophanase	692078	693484	2	1407	468
X. szentirmaii	DSM16338	XSR1v1_210043	D-serine/D-alanine/glycine transporter	2967601	2966189	-2	1413	470				164
		XSR1v1_210044	Succinylglutamate desuccinylase	2968674	2967700	-3	975	324
		XSR1v1_210045	N-succinylarginine dihydrolase	2970030	2968687	-3	1344	447
		XSR1v1_210046	N-succinylglutamate 5-semialdehyde dehydrogenase	2971565	2970087	-1	1479	492
		XSR1v1_210047	Arginine N-succinyltransferase	2972640	2971609	-3	1032	343
		XSR1v1_210048	Succinylornithine transaminase	2973874	2972663	-2	1212	4030
		XSR1v1_210049	Unknown	2975227	2974850	-2	378	125
		XSR1v1_210050	Unknown	2975499	2975690	3	192	63
		XSR1v1_210051	PaxT	2975617	2977242	1	1626	541
		XSR1v1_210052	PaxA	2977752	2980902	3	3240	1079	8	1058	C-A-PCP
		XSR1v1_210053	Unknown	2980986	2982536	3	1551	516	49	369	C
		XSR1v1_220001	ftsK	2982790	2984265	1	1476	491
		XSR1v1_220002	Outer-membrane lipoprotein carrier protein (lolA)	2984354	2984965	2	612	203
		XSR1v1_220003	Replication-associated recombination protein A	2984973	2986316	3	1344	447
X. thuongxuanensis	30TX1	MKGR01_v1_430077	Serine/alanine/glycine/cycloserine:H(+)symporter	1420109	1421533	2	1425	474				13
		MKGR01_v1_430076	Succinylglutamate desuccinylase	1419093	1420073	3	981	326
		MKGR01_v1_430075	N-succinylarginine dihydrolase	1417737	1419080	3	1344	447
		MKGR01_v1_430074	Aldehyde dehydrogenase	1416239	1417720	2	1482	493
		MKGR01_v1_430073	Arginine N-succinyltransferase	1415133	1416164	3	1032	343
		MKGR01_v1_430072	Succinylornithine transaminase	1413901	1415112	1	1212	403
		MKGR01_v1_430071	Unknown	1413665	1413543	-3	123	40
		MKGR01_v1_430070	Unknown	1412918	1413094	2	177	58
		MKGR01_v1_430069	PaxT (Cyclic peptide transporter)	1412664	1411018	-2	1647	548
		MKGR01_v1_430068_m1	PaxA (Amino acid adenylation)	1410609	1407459	-2	3240	1079	8	1058	C-A-PCP
		MKGR01_v1_430067_m2	PaxB (Amino acid adenylation)	1407228	1404042	-2	9984	3327	43	1105	C-A-PCP
		MKGR01_v1_430067_m3	PaxB (Amino acid adenylation)	1403982	1400802	-2			1125	2185	C-A-PCP
		MKGR01_v1_430067_m4	PaxB (Amino acid adenylation)	1400649	1397478	-2			2236	3293	C-A-PCP
		MKGR01_v1_430066_m5	PaxC (Amino acid adenylation)	1397225	1394027	-3	10794	3597	48	1114
		MKGR01_v1_430066_m6	PaxC (Amino acid adenylation)	1393874	1390739	-3			1165	22110
		MKGR01_v1_430066_m7	PaxC (Amino acid adenylation)	1390586	1386632	-3			2261	3579
		MKGR01_v1_430065	Unknown	1386290	1385673	-3	618	205
		MKGR01_v1_430064	Putative Nudix hydrolase	1385570	1385052	-1
		MKGR01_v1_430063	Disulfide reductase	1384927	1384307	-1	621	206
X. vietnamensis	DSM 22392	MUBJ01_v1_600001	PaxT (Cyclic peptide transporter)	1526522	1528156	2	1635	544				149
		MUBJ01_v1_600002_m1	PaxA (Amino acid adenylation)	1528760	1531910	2	3240	1079	8	1058	C-A-PCP
		MUBJ01_v1_600003_m2	PaxB (Amino acid adenylation)	1532141	1535327	2	10077	3358	43	1105	C-A-PCP
		MUBJ01_v1_600003_m3	PaxB (Amino acid adenylation)	1535429	1538609	2			1139	2199	C-A-PCP
		MUBJ01_v1_600003_m4	PaxB (Amino acid adenylation)	1538762	1541984	2			2250	3324	C-A-PCP
		MUBJ01_v1_600004_m5	PaxC (Amino acid adenylation)	1542219	1545399	3	10860	3619	42	1102	C-A-PCP
		MUBJ01_v1_600004_m6	PaxC (Amino acid adenylation)	1545552	1548714	3			1153	2207	C-A-PCP
		MUBJ01_v1_600004_m7	PaxC (Amino acid adenylation)	1548867	1552887	3			2258	3598	C-A-PCP-Te
		MUBJ01_v1_600005	YD repeat	1557976	1553009	-3	4968	1655
		MUBJ01_v1_600006	Peptidase P60	1558810	1558070	-3	741	246
		MUBJ01_v1_600007	Unknown	1559858	1558851	-2	1008	335
		MUBJ01_v1_600008	Unknown	1560058	1559930	2	129	42
		MUBJ01_v1_600009	putative Nudix hydrolase	1560819	1560295	-1	525	174
Xenorhabdus sp.	BG5	JADEUG01_610004	Filamentous hemagglutinin	2634747	2629711	-2	5037	1678				129
		JADEUG01_610005	Hemagglutinin-related protein	2635952	2634996	-3	957	318
		JADEUG01_610006	Hemolysin activation/secretion protein	2637664	2635973	-1	1692	563
		JADEUG01_610007	Filamentous hemagglutinin	2638782	2637814	-2	969	322
		JADEUG01_610008	Unknown	2639279	2639160	-3	120	39
		JADEUG01_610009	PaxT (putative pyoverdin transport system ATP-binding/permease protein)	2639450	2641084	2	1635	544
		JADEUG01_610010_m1	PaxA (D-alanine--poly(phosphoribitol) ligase subunit 1)	2641492	2644642	1	3240	1079	8	1058	C-A-PCP
		JADEUG01_610011_m2	PaxB (Peptide synthetase)	2644879	2648062	1	9966	3321	45	1106	C-A-PCP
		JADEUG01_610011_m3	PaxB (Peptide synthetase)	2648119	2651299	1			1125	2185	C-A-PCP
		JADEUG01_610011_m4	PaxB (Peptide synthetase)	2651452	2654605	1			2236	3218	C-A-PCP
		JADEUG01_610012	PaxC ? (Unkown)	2654858	2658038	2	4740	1579	48	1108	C-A-PCP
		JADEUG01_610012	PaxC ? (Unkown)	2658191	2659073	2			1159	1453	C
	KJ12.1	NJCW01_690028	Unkown	2398115	2400277	2	2163	720				148
		NJCW01_690029	Unkown	2400514	2400392	-1	123	40
		NJCW01_690030	Microcin H47 secretion protein MchE	2400530	2401825	2	1296	431
		NJCW01_690031	Putative microcin-H47 secretion/processing ATP-binding protein MchF	2401822	2403936	1	2115	704
		NJCW01_690032	Unkown	2404300	2404085	-1	216	71
		NJCW01_690033	PaxT (Cyclic peptide transporter)	2405461	2407098	1	1638	545
		NJCW01_690034_m1	PaxA (Amino acid adenylation)	2407613	2410763	2	3240	1079	8	1058	C-A-PCP
		NJCW01_690035_m2	PaxB (Amino acid adenylation)	2410984	2414155	1	13170	4389	43	1100	C-A-PCP
		NJCW01_690035_m3	PaxB (Amino acid adenylation)	2414200	2417374	1			1115	2173	C-A-PCP
		NJCW01_690035_m4	PaxB (Amino acid adenylation)	2417419	2420593	1			2188	3246	C-A-PCP
		NJCW01_690035_m5?	PaxB (Amino acid adenylation)	2420746	2421634	1			3297	3593	C
		NJCW01_690036_m6	PaxC (Amino acid adenylation)	2424144	2427330	3	7455	2484	41	1103	C-A-PCP
		NJCW01_690036_m7	PaxC (Amino acid adenylation)	2427483	2431047	3			1154	2342	C-A-PCP-Te
		NJCW01_690037	3',5'-cyclic adenosine monophosphate phosphodiesterase CpdA	2432348	2433091	2	744	247
		NJCW01_690038	Tryptophanase	2434557	2433151	-2	1407	468
	KK7.4	NJAH01_240111	Unkown	943585	943785	1	201	66				154
		NJAH01_240112	Unkown	944023	943901	-3	123	40
		NJAH01_240113	Microcin H47 secretion protein MchE	944039	945334	2	1296	431
		NJAH01_240114	Putative microcin-H47 secretion/processing ATP-binding protein MchF	945331	947442	1	2112	703
		NJAH01_240115	Unkown	947804	947589	-2	216	71
		NJAH01_240116	Unkown	948339	948211	-1	129	42
		NJAH01_240117	PaxT (Cyclic peptide transporter)	948965	950602	2	1638	545
		NJAH01_240118_m1	PaxA (Amino acid adenylation)	951119	954269	2	3240	1079	8	1058	C-A-PCP
		NJAH01_240119_m2	PaxB (Amino acid adenylation)	954490	957661	1	13170	4389	43	1100	C-A-PCP
		NJAH01_240119_m3	PaxB (Amino acid adenylation)	957706	960880	1			1115	2173	C-A-PCP
		NJAH01_240119_m4	PaxB (Amino acid adenylation)	960925	964099	1			2188	3246	C-A-PCP
		NJAH01_240119_m5?	PaxB (Amino acid adenylation)	964252	965140	1			3297	3593	C
		NJAH01_240120_m6	PaxC (Amino acid adenylation)	967650	970836	3	7455	2484	41	1103	C-A-PCP
		NJAH01_240120_m7	PaxC (Amino acid adenylation)	970989	974553	3			1154	2342	C-A-PCP-Te
		NJAH01_240121	Unkown	975081	975278	3	198	65
		NJAH01_240122	3',5'-cyclic adenosine monophosphate phosphodiesterase CpdA	975845	976588	2	744	247
		NJAH01_240123	Tryptophanase	978054	976648	-1	1407	468

## Sheet: blast_m1
Query	Subject	Percentage Identity	Alignment lenght	Number mismatches	Number gap openings	Start alignment in query	End alignment in query	Start alignment in subject	En alignment in subject	E-value	Bit score
Xenorhabdus_nematophila_F1_XNC3_v3_3061_m1_3088424_3091574_-2	Xenorhabdus_nematophila_F1_XNC3_v3_3061_m1_3088424_3091574_-2	100.000	3151	0	0	1	3151	1	3151	0.0	5683
Xenorhabdus_nematophila_F1_XNC3_v3_3061_m1_3088424_3091574_-2	Xenorhabdus_nematophila_websteri_XNW1_v2460006_m1_2704645_2707795_-2	99.556	3151	14	0	1	3151	1	3151	0.0	5620
Xenorhabdus_nematophila_F1_XNC3_v3_3061_m1_3088424_3091574_-2	Xenorhabdus_nematophila_anatoliense_XNA1_v2410009_m1_2358441_2361591_+3	99.556	3151	14	0	1	3151	1	3151	0.0	5620
Xenorhabdus_nematophila_F1_XNC3_v3_3061_m1_3088424_3091574_-2	Xenorhabdus_nematophila_ATCC19061_XNC1_2783_m1_2774075_2777225_-2	99.524	3151	15	0	1	3151	1	3151	0.0	5616
Xenorhabdus_nematophila_F1_XNC3_v3_3061_m1_3088424_3091574_-2	Xenorhabdus_nematophila_AN6-1_XNC2v1_2680_m1_2773770_2776920_-3	99.524	3151	15	0	1	3151	1	3151	0.0	5616
Xenorhabdus_nematophila_F1_XNC3_v3_3061_m1_3088424_3091574_-2	Xenorhabdus_nematophila_C2-3_JRJV01_v1_180011_1355815_1358893_-3	99.545	3079	14	0	1	3079	1	3079	0.0	5490
Xenorhabdus_nematophila_F1_XNC3_v3_3061_m1_3088424_3091574_-2	Xenorhabdus_koppenhoeferi_DSM_18168_FPBJ01_v1_510084_m1_1681775_1684925_+2	95.049	3151	156	0	1	3151	1	3151	0.0	4980
Xenorhabdus_nematophila_F1_XNC3_v3_3061_m1_3088424_3091574_-2	Xenorhabdus_szentirmaii_DSM16338_XSR1v1_210052_2977752_2980902_+3	83.487	3149	520	0	1	3149	1	3149	0.0	3335
Xenorhabdus_nematophila_F1_XNC3_v3_3061_m1_3088424_3091574_-2	Xenorhabdus_vietnamensis_DSM_22392_MUBJ01_v1_600002_m1_1528760_1531910_+2	80.266	3152	616	6	1	3149	1	3149	0.0	2859
Xenorhabdus_nematophila_F1_XNC3_v3_3061_m1_3088424_3091574_-2	Xenorhabdus_japonica_DSM_16522_FOVO01_v1_600034_m1_2021983_2025136_-1	79.156	3152	654	1	1	3149	1	3152	0.0	2721
Xenorhabdus_nematophila_F1_XNC3_v3_3061_m1_3088424_3091574_-2	Xenorhabdus_doucetiae_FRM16_XDD1v4_2668_m1_2849002_2852167_-2	77.083	3168	703	8	1	3149	1	3164	0.0	2425
Xenorhabdus_nematophila_F1_XNC3_v3_3061_m1_3088424_3091574_-2	Xenorhabdus_beddingii_DSM_4764_MUBK01_v1_2000024_m1_4021469_4024658_+2	75.902	3187	729	4	2	3149	2	3188	0.0	2303
Xenorhabdus_nematophila_F1_XNC3_v3_3061_m1_3088424_3091574_-2	Xenorhabdus_miraniensis_DSM_17902_NITZ01_v1_620053_m1_2904616_2907766_-2	78.832	1918	400	5	2	1916	2	1916	0.0	1612
Xenorhabdus_nematophila_F1_XNC3_v3_3061_m1_3088424_3091574_-2	Xenorhabdus_miraniensis_DSM_17902_NITZ01_v1_620053_m1_2904616_2907766_-2	77.917	797	176	0	2353	3149	2353	3149	0.0	645
Xenorhabdus_nematophila_F1_XNC3_v3_3061_m1_3088424_3091574_-2	Xenorhabdus_thuongxuanensis_30TX1_MKGR01_v1_430068_m1_1407459_1410609_-2	78.605	1893	405	0	1	1893	1	1893	0.0	1589
Xenorhabdus_nematophila_F1_XNC3_v3_3061_m1_3088424_3091574_-2	Xenorhabdus_thuongxuanensis_30TX1_MKGR01_v1_430068_m1_1407459_1410609_-2	80.225	799	154	2	2353	3149	2353	3149	0.0	724
Xenorhabdus_nematophila_F1_XNC3_v3_3061_m1_3088424_3091574_-2	Xenorhabdus_ehlersii_DSM_16337_NIBT01_v1_860042_m1_3749930_3753080_+2	78.458	1894	406	2	1	1893	1	1893	0.0	1570
Xenorhabdus_nematophila_F1_XNC3_v3_3061_m1_3088424_3091574_-2	Xenorhabdus_ehlersii_DSM_16337_NIBT01_v1_860042_m1_3749930_3753080_+2	80.601	799	151	2	2353	3149	2353	3149	0.0	737
Xenorhabdus_nematophila_F1_XNC3_v3_3061_m1_3088424_3091574_-2	Xenorhabdus_khoisanae_MCB_LFCV01_v1_850002_m1_2872492_2875642_+1	78.270	1919	409	7	2	1916	2	1916	0.0	1557
Xenorhabdus_nematophila_F1_XNC3_v3_3061_m1_3088424_3091574_-2	Xenorhabdus_khoisanae_MCB_LFCV01_v1_850002_m1_2872492_2875642_+1	78.545	797	171	0	2353	3149	2353	3149	0.0	667
Xenorhabdus_nematophila_F1_XNC3_v3_3061_m1_3088424_3091574_-2	Xenorhabdus_sp-_BG5_JADEUG01_610010_m1_2641492_2644642_+1	78.259	1895	408	2	1	1893	1	1893	0.0	1555
Xenorhabdus_nematophila_F1_XNC3_v3_3061_m1_3088424_3091574_-2	Xenorhabdus_sp-_BG5_JADEUG01_610010_m1_2641492_2644642_+1	78.348	799	169	2	2353	3149	2353	3149	0.0	656
Xenorhabdus_nematophila_F1_XNC3_v3_3061_m1_3088424_3091574_-2	Xenorhabdus_eapokensis_DL20_MKGQ01_v1_10002_m1_8721_11871_-3	77.296	1916	435	0	1	1916	1	1916	0.0	1495
Xenorhabdus_nematophila_F1_XNC3_v3_3061_m1_3088424_3091574_-2	Xenorhabdus_eapokensis_DL20_MKGQ01_v1_10002_m1_8721_11871_-3	80.026	781	156	0	2369	3149	2369	3149	0.0	706
Xenorhabdus_nematophila_F1_XNC3_v3_3061_m1_3088424_3091574_-2	Xenorhabdus_griffiniae_BMMCB_LDNM01_v1_120061_m1_849131_852281_-3	77.436	1919	427	5	1	1916	1	1916	0.0	1492
Xenorhabdus_nematophila_F1_XNC3_v3_3061_m1_3088424_3091574_-2	Xenorhabdus_griffiniae_BMMCB_LDNM01_v1_120061_m1_849131_852281_-3	79.569	788	161	0	2362	3149	2362	3149	0.0	696
Xenorhabdus_nematophila_F1_XNC3_v3_3061_m1_3088424_3091574_-2	Xenorhabdus_hominickii_DSM_17903_NJAI01_680304_m1_3487499_3490649_+2	77.239	1898	422	7	1	1893	1	1893	0.0	1453
Xenorhabdus_nematophila_F1_XNC3_v3_3061_m1_3088424_3091574_-2	Xenorhabdus_hominickii_DSM_17903_NJAI01_680304_m1_3487499_3490649_+2	78.000	800	170	2	2353	3149	2353	3149	0.0	646
Xenorhabdus_nematophila_F1_XNC3_v3_3061_m1_3088424_3091574_-2	Xenorhabdus_hominickii_ANU1_A9255_RS01655_m1_353062_356212_-1	77.239	1898	422	7	1	1893	1	1893	0.0	1453
Xenorhabdus_nematophila_F1_XNC3_v3_3061_m1_3088424_3091574_-2	Xenorhabdus_hominickii_ANU1_A9255_RS01655_m1_353062_356212_-1	78.000	800	170	2	2353	3149	2353	3149	0.0	646
Xenorhabdus_nematophila_F1_XNC3_v3_3061_m1_3088424_3091574_-2	Xenorhabdus_mauleonii_DSM_17908_NITY01_v1_10569_m1_591669_594819_+3	77.141	1903	415	10	1	1893	1	1893	0.0	1444
Xenorhabdus_nematophila_F1_XNC3_v3_3061_m1_3088424_3091574_-2	Xenorhabdus_mauleonii_DSM_17908_NITY01_v1_10569_m1_591669_594819_+3	75.436	802	187	5	2353	3149	2353	3149	1.84e-156	545
Xenorhabdus_nematophila_F1_XNC3_v3_3061_m1_3088424_3091574_-2	Xenorhabdus_kozodoii_FR74_XKB3_v1_1373_m1_1426884_1430034_-3	76.939	1895	433	3	1	1893	1	1893	0.0	1438
Xenorhabdus_nematophila_F1_XNC3_v3_3061_m1_3088424_3091574_-2	Xenorhabdus_kozodoii_FR74_XKB3_v1_1373_m1_1426884_1430034_-3	79.146	796	162	2	2353	3146	2353	3146	0.0	682
Xenorhabdus_nematophila_F1_XNC3_v3_3061_m1_3088424_3091574_-2	Xenorhabdus_kozodoii_FR48_XKB1_v1_2567_m1_2699791_2702941_+1	76.939	1895	433	3	1	1893	1	1893	0.0	1438
Xenorhabdus_nematophila_F1_XNC3_v3_3061_m1_3088424_3091574_-2	Xenorhabdus_kozodoii_FR48_XKB1_v1_2567_m1_2699791_2702941_+1	79.397	796	160	2	2353	3146	2353	3146	0.0	691
Xenorhabdus_nematophila_F1_XNC3_v3_3061_m1_3088424_3091574_-2	Xenorhabdus_kozodoii_DSM_17907_NJCX01_v1_10043_m1_53850_57000_-2	76.492	1893	445	0	1	1893	1	1893	0.0	1408
Xenorhabdus_nematophila_F1_XNC3_v3_3061_m1_3088424_3091574_-2	Xenorhabdus_kozodoii_DSM_17907_NJCX01_v1_10043_m1_53850_57000_-2	79.648	796	158	2	2353	3146	2353	3146	0.0	700
Xenorhabdus_nematophila_F1_XNC3_v3_3061_m1_3088424_3091574_-2	Xenorhabdus_bovienii_intermedium_XBI1v2_200022_206913_210093_+3	69.778	1939	522	26	2	1893	2	1923	0.0	796
Xenorhabdus_nematophila_F1_XNC3_v3_3061_m1_3088424_3091574_-2	Xenorhabdus_bovienii_intermedium_XBI1v2_200022_206913_210093_+3	73.526	797	203	3	2351	3143	2381	3173	6.42e-137	480
Xenorhabdus_nematophila_F1_XNC3_v3_3061_m1_3088424_3091574_-2	Xenorhabdus_bovienii_feltiae_France_XBFFR1v2_1830002_m1_2187497_2190677_-1	69.449	1941	525	24	2	1893	2	1923	0.0	781
Xenorhabdus_nematophila_F1_XNC3_v3_3061_m1_3088424_3091574_-2	Xenorhabdus_bovienii_feltiae_France_XBFFR1v2_1830002_m1_2187497_2190677_-1	72.670	794	217	0	2351	3144	2381	3174	8.93e-129	454
Xenorhabdus_nematophila_F1_XNC3_v3_3061_m1_3088424_3091574_-2	Xenorhabdus_bovienii_kraussei_Becker_Underwood_XBKB1v2_1810023_m1_2708142_2711322_+3	69.366	1939	530	23	2	1893	2	1923	0.0	774
Xenorhabdus_nematophila_F1_XNC3_v3_3061_m1_3088424_3091574_-2	Xenorhabdus_bovienii_kraussei_Becker_Underwood_XBKB1v2_1810023_m1_2708142_2711322_+3	73.174	794	211	2	2351	3143	2381	3173	4.94e-132	465
Xenorhabdus_nematophila_F1_XNC3_v3_3061_m1_3088424_3091574_-2	Xenorhabdus_bovienii_CS03_XBW1v5_1897_m1_1817987_1821167_-3	69.366	1939	530	23	2	1893	2	1923	0.0	774
Xenorhabdus_nematophila_F1_XNC3_v3_3061_m1_3088424_3091574_-2	Xenorhabdus_bovienii_CS03_XBW1v5_1897_m1_1817987_1821167_-3	72.670	794	217	0	2351	3144	2381	3174	8.93e-129	454
Xenorhabdus_nematophila_F1_XNC3_v3_3061_m1_3088424_3091574_-2	Xenorhabdus_bovienii_oregonense_XBO1v2_1300223_m1_1534454_1537634_+2	69.417	1939	529	26	2	1893	2	1923	0.0	765
Xenorhabdus_nematophila_F1_XNC3_v3_3061_m1_3088424_3091574_-2	Xenorhabdus_bovienii_oregonense_XBO1v2_1300223_m1_1534454_1537634_+2	73.451	791	210	0	2353	3143	2383	3173	6.42e-137	480
Xenorhabdus_nematophila_F1_XNC3_v3_3061_m1_3088424_3091574_-2	Xenorhabdus_bovienii_feltiae_Moldova_XBFM1v2_530035_m1_742477_745657_+1	68.859	1946	528	22	2	1893	2	1923	0.0	749
Xenorhabdus_nematophila_F1_XNC3_v3_3061_m1_3088424_3091574_-2	Xenorhabdus_bovienii_feltiae_Moldova_XBFM1v2_530035_m1_742477_745657_+1	72.670	794	217	0	2351	3144	2381	3174	8.93e-129	454
Xenorhabdus_nematophila_F1_XNC3_v3_3061_m1_3088424_3091574_-2	Xenorhabdus_bovienii_puntauvense_XBP1v2_2230045_m1_2905614_2908794_+3	69.056	1939	536	23	2	1893	2	1923	0.0	746
Xenorhabdus_nematophila_F1_XNC3_v3_3061_m1_3088424_3091574_-2	Xenorhabdus_bovienii_puntauvense_XBP1v2_2230045_m1_2905614_2908794_+3	72.670	794	217	0	2351	3144	2381	3174	8.93e-129	454
Xenorhabdus_nematophila_F1_XNC3_v3_3061_m1_3088424_3091574_-2	Xenorhabdus_bovienii_SS2004_XBJ1_2153_m1_2136294_2139474_-2	69.005	1939	537	27	2	1893	2	1923	0.0	724
Xenorhabdus_nematophila_F1_XNC3_v3_3061_m1_3088424_3091574_-2	Xenorhabdus_bovienii_SS2004_XBJ1_2153_m1_2136294_2139474_-2	74.121	796	200	5	2351	3143	2381	3173	1.24e-139	490
Xenorhabdus_nematophila_F1_XNC3_v3_3061_m1_3088424_3091574_-2	Xenorhabdus_bovienii_jollieti_XBJ2v2_1190003_m1_1748140_1751320_-1	69.005	1939	537	27	2	1893	2	1923	0.0	724
Xenorhabdus_nematophila_F1_XNC3_v3_3061_m1_3088424_3091574_-2	Xenorhabdus_bovienii_jollieti_XBJ2v2_1190003_m1_1748140_1751320_-1	74.121	796	200	5	2351	3143	2381	3173	1.24e-139	490
Xenorhabdus_nematophila_F1_XNC3_v3_3061_m1_3088424_3091574_-2	Xenorhabdus_budapestensis_DSM_16342_NIBS01_v1_1080148_m1_3123229_3126412_-2	67.850	1944	551	27	2	1893	2	1923	0.0	634
Xenorhabdus_nematophila_F1_XNC3_v3_3061_m1_3088424_3091574_-2	Xenorhabdus_budapestensis_DSM_16342_NIBS01_v1_1080148_m1_3123229_3126412_-2	68.861	790	242	2	2362	3149	2392	3179	6.87e-86	311
Xenorhabdus_nematophila_F1_XNC3_v3_3061_m1_3088424_3091574_-2	Xenorhabdus_budapestensis_C-7-2_HGO23_10950_m1_2492068_2495233_+1	68.331	1762	515	19	1	1733	1	1748	1.24e-177	616
Xenorhabdus_nematophila_F1_XNC3_v3_3061_m1_3088424_3091574_-2	Xenorhabdus_budapestensis_C-7-2_HGO23_10950_m1_2492068_2495233_+1	71.429	798	226	2	2353	3149	2368	3164	4.06e-114	405
Xenorhabdus_nematophila_F1_XNC3_v3_3061_m1_3088424_3091574_-2	Xenorhabdus_budapestensis_C-7-2_HGO23_10950_m1_2492068_2495233_+1	76.316	76	18	0	1818	1893	1833	1908	2.41e-09	57.2
Xenorhabdus_nematophila_F1_XNC3_v3_3061_m1_3088424_3091574_-2	Xenorhabdus_sp-_KK7-4_NJAH01_240118_m1_951119_954269_+2	67.218	1693	522	15	2	1670	2	1685	1.09e-146	514
Xenorhabdus_nematophila_F1_XNC3_v3_3061_m1_3088424_3091574_-2	Xenorhabdus_sp-_KK7-4_NJAH01_240118_m1_951119_954269_+2	70.625	800	229	4	2353	3149	2353	3149	8.37e-104	371
Xenorhabdus_nematophila_F1_XNC3_v3_3061_m1_3088424_3091574_-2	Xenorhabdus_sp-_KJ12-1_NJCW01_690034_m1_2407613_2410763_+2	67.020	1698	517	14	2	1670	2	1685	1.09e-146	514
Xenorhabdus_nematophila_F1_XNC3_v3_3061_m1_3088424_3091574_-2	Xenorhabdus_sp-_KJ12-1_NJCW01_690034_m1_2407613_2410763_+2	70.076	792	231	4	2361	3149	2361	3149	9.55e-97	348
Xenorhabdus_nematophila_F1_XNC3_v3_3061_m1_3088424_3091574_-2	Xenorhabdus_stockiae_DSM_17904_NJAJ01_v1_350017_m1_715873_719023_-2	67.139	1692	525	14	2	1670	2	1685	1.32e-145	510
Xenorhabdus_nematophila_F1_XNC3_v3_3061_m1_3088424_3091574_-2	Xenorhabdus_stockiae_DSM_17904_NJAJ01_v1_350017_m1_715873_719023_-2	69.823	792	233	4	2361	3149	2361	3149	4.95e-94	339
Xenorhabdus_nematophila_F1_XNC3_v3_3061_m1_3088424_3091574_-2	Xenorhabdus_bovienii_feltiae_Florida_XBFFL1v2_980025_m1_1477854_1479939_+3	71.233	1022	278	10	880	1893	13	1026	4.33e-139	488
Xenorhabdus_nematophila_F1_XNC3_v3_3061_m1_3088424_3091574_-2	Xenorhabdus_bovienii_feltiae_Florida_XBFFL1v2_980025_m1_1477854_1479939_+3	72.591	602	165	0	2351	2952	1484	2085	4.06e-95	343
Xenorhabdus_nematophila_F1_XNC3_v3_3061_m1_3088424_3091574_-2	Xenorhabdus_innexi_DSM_16336_NIBU01_1790003_m1_2000838_2004003_-1	66.208	1746	565	11	2	1727	2	1742	1.72e-131	462
Xenorhabdus_nematophila_F1_XNC3_v3_3061_m1_3088424_3091574_-2	Xenorhabdus_innexi_DSM_16336_NIBU01_1790003_m1_2000838_2004003_-1	70.859	803	222	10	2353	3149	2368	3164	1.51e-100	360
Xenorhabdus_nematophila_F1_XNC3_v3_3061_m1_3088424_3091574_-2	Xenorhabdus_cabanillasii_DSM_17905_QTUB01_3188_m1_3218675_3220418_-3	70.038	791	231	4	2362	3149	955	1742	3.33e-96	346
Xenorhabdus_nematophila_F1_XNC3_v3_3061_m1_3088424_3091574_-2	Xenorhabdus_cabanillasii_DSM_17905_QTUB01_3188_m1_3218675_3220418_-3	68.098	489	144	9	1411	1893	4	486	4.96e-37	150
Xenorhabdus_nematophila_F1_XNC3_v3_3061_m1_3088424_3091574_-2	Xenorhabdus_cabanillasii_DSM_17905_QTUB01_3189_m1_3221400_3221853_-2	71.897	427	118	2	10	435	7	432	2.74e-59	223

## Sheet: blast_m2
Query	Subject	Percentage Identity	Alignment lenght	Number mismatches	Number gap openings	Start alignment in query	End alignment in query	Start alignment in subject	En alignment in subject	E-value	Bit score
Xenorhabdus_nematophila_F1_XNC3_v3_3060_m2_3084998_3088193_-2	Xenorhabdus_nematophila_F1_XNC3_v3_3060_m2_3084998_3088193_-2	100.000	3196	0	0	1	3196	1	3196	0.0	5764
Xenorhabdus_nematophila_F1_XNC3_v3_3060_m2_3084998_3088193_-2	Xenorhabdus_nematophila_AN6-1_XNC2v1_2679_m2_2770344_2773539_-3	99.312	3196	22	0	1	3196	1	3196	0.0	5665
Xenorhabdus_nematophila_F1_XNC3_v3_3060_m2_3084998_3088193_-2	Xenorhabdus_nematophila_C2-3_JRJV01_v1_180009_1352316_1355511_-1	99.249	3196	24	0	1	3196	1	3196	0.0	5656
Xenorhabdus_nematophila_F1_XNC3_v3_3060_m2_3084998_3088193_-2	Xenorhabdus_nematophila_ATCC19061_XNC1_2782_m2_2770649_2773844_-2	99.312	3196	22	0	1	3196	1	3196	0.0	5665
Xenorhabdus_nematophila_F1_XNC3_v3_3060_m2_3084998_3088193_-2	Xenorhabdus_nematophila_websteri_XNW1_v2460005_m2_2701219_2704414_-2	99.249	3196	24	0	1	3196	1	3196	0.0	5656
Xenorhabdus_nematophila_F1_XNC3_v3_3060_m2_3084998_3088193_-2	Xenorhabdus_nematophila_anatoliense_XNA1_v2410010_m2_2361822_2365017_+3	98.999	3196	32	0	1	3196	1	3196	0.0	5620
Xenorhabdus_nematophila_F1_XNC3_v3_3060_m2_3084998_3088193_-2	Xenorhabdus_koppenhoeferi_DSM_18168_FPBJ01_v1_510085_m2_1685159_1688351_+2	87.042	3195	410	2	4	3196	1	3193	0.0	3891
Xenorhabdus_nematophila_F1_XNC3_v3_3060_m2_3084998_3088193_-2	Xenorhabdus_szentirmaii_DSM16338_XSR1v1_210053_2980986_2982536_+3	81.890	1397	217	2	1	1361	148	1544	0.0	1403
Xenorhabdus_nematophila_F1_XNC3_v3_3060_m2_3084998_3088193_-2	Xenorhabdus_japonica_DSM_16522_FOVO01_v1_600033_m2_2018518_2021731_-1	78.623	3209	661	7	4	3189	1	3207	0.0	2686
Xenorhabdus_nematophila_F1_XNC3_v3_3060_m2_3084998_3088193_-2	Xenorhabdus_vietnamensis_DSM_22392_MUBJ01_v1_600003_m2_1532141_1535327_+2	78.670	3188	662	9	1	3185	1	3173	0.0	2660
Xenorhabdus_nematophila_F1_XNC3_v3_3060_m2_3084998_3088193_-2	Xenorhabdus_thuongxuanensis_30TX1_MKGR01_v1_430067_m2_1404042_1407228_-2	78.390	3193	668	9	1	3185	1	3179	0.0	2627
Xenorhabdus_nematophila_F1_XNC3_v3_3060_m2_3084998_3088193_-2	Xenorhabdus_griffiniae_BMMCB_LDNM01_v1_120060_m2_845711_848900_-3	78.070	3192	686	6	1	3188	1	3182	0.0	2587
Xenorhabdus_nematophila_F1_XNC3_v3_3060_m2_3084998_3088193_-2	Xenorhabdus_ehlersii_DSM_16337_NIBT01_v1_860043_m2_3753311_3756503_+2	77.972	3196	679	6	1	3185	1	3182	0.0	2586
Xenorhabdus_nematophila_F1_XNC3_v3_3060_m2_3084998_3088193_-2	Xenorhabdus_sp-_BG5_JADEUG01_610011_m2_2644879_2648062_+1	78.105	3188	680	9	7	3188	1	3176	0.0	2579
Xenorhabdus_nematophila_F1_XNC3_v3_3060_m2_3084998_3088193_-2	Xenorhabdus_miraniensis_DSM_17902_NITZ01_v1_620052_m2_2901161_2904386_-1	77.840	3222	672	12	1	3186	1	3216	0.0	2576
Xenorhabdus_nematophila_F1_XNC3_v3_3060_m2_3084998_3088193_-2	Xenorhabdus_eapokensis_DL20_MKGQ01_v1_10001_m2_5307_8487_-3	77.631	3183	698	5	4	3185	1	3170	0.0	2521
Xenorhabdus_nematophila_F1_XNC3_v3_3060_m2_3084998_3088193_-2	Xenorhabdus_doucetiae_FRM16_XDD1v4_2667_m2_2845573_2848771_-2	77.426	3194	692	8	7	3184	7	3187	0.0	2500
Xenorhabdus_nematophila_F1_XNC3_v3_3060_m2_3084998_3088193_-2	Xenorhabdus_khoisanae_MCB_LFCV01_v1_850003_m2_2875873_2879116_+1	77.070	3236	687	10	1	3186	1	3231	0.0	2496
Xenorhabdus_nematophila_F1_XNC3_v3_3060_m2_3084998_3088193_-2	Xenorhabdus_beddingii_DSM_4764_MUBK01_v1_2000025_m2_4024889_4028150_+2	76.814	3252	674	14	7	3185	7	3251	0.0	2475
Xenorhabdus_nematophila_F1_XNC3_v3_3060_m2_3084998_3088193_-2	Xenorhabdus_mauleonii_DSM_17908_NITY01_v1_10570_m2_595054_598231_+1	76.909	3183	715	3	4	3185	1	3164	0.0	2432
Xenorhabdus_nematophila_F1_XNC3_v3_3060_m2_3084998_3088193_-2	Xenorhabdus_hominickii_DSM_17903_NJAI01_680305_m2_3490939_3494167_+1	76.031	3225	732	8	1	3188	1	3221	0.0	2333
Xenorhabdus_nematophila_F1_XNC3_v3_3060_m2_3084998_3088193_-2	Xenorhabdus_hominickii_ANU1_A9255_RS01650_m2_349544_352772_-3	76.031	3225	732	8	1	3188	1	3221	0.0	2333
Xenorhabdus_nematophila_F1_XNC3_v3_3060_m2_3084998_3088193_-2	Xenorhabdus_kozodoii_DSM_17907_NJCX01_v1_10042_m2_50446_53620_-1	75.642	3194	738	16	1	3183	1	3165	0.0	2217
Xenorhabdus_nematophila_F1_XNC3_v3_3060_m2_3084998_3088193_-2	Xenorhabdus_kozodoii_FR74_XKB3_v1_1372_m2_1423474_1426654_-2	75.047	3194	761	11	1	3185	1	3167	0.0	2150
Xenorhabdus_nematophila_F1_XNC3_v3_3060_m2_3084998_3088193_-2	Xenorhabdus_kozodoii_FR48_XKB1_v1_2568_m2_2703171_2706351_+3	74.758	3197	765	13	1	3185	1	3167	0.0	2107
Xenorhabdus_nematophila_F1_XNC3_v3_3060_m2_3084998_3088193_-2	Xenorhabdus_budapestensis_C-7-2_HGO23_10955_m2_2495454_2498619_+3	67.575	3192	981	18	3	3179	3	3155	0.0	1058
Xenorhabdus_nematophila_F1_XNC3_v3_3060_m2_3084998_3088193_-2	Xenorhabdus_sp-_KJ12-1_NJCW01_690035_m2_2410984_2414155_+1	68.962	2832	803	37	389	3185	371	3161	0.0	1047
Xenorhabdus_nematophila_F1_XNC3_v3_3060_m2_3084998_3088193_-2	Xenorhabdus_innexi_DSM_16336_NIBU01_1790002_m2_1997446_2000617_-3	67.627	3194	968	27	7	3179	7	3155	0.0	1037
Xenorhabdus_nematophila_F1_XNC3_v3_3060_m2_3084998_3088193_-2	Xenorhabdus_stockiae_DSM_17904_NJAJ01_v1_350016_m2_712481_715652_-1	68.739	2831	811	37	389	3185	371	3161	0.0	1016
Xenorhabdus_nematophila_F1_XNC3_v3_3060_m2_3084998_3088193_-2	Xenorhabdus_sp-_KK7-4_NJAH01_240119_m2_954490_957661_+1	68.785	2832	808	40	389	3185	371	3161	0.0	1011
Xenorhabdus_nematophila_F1_XNC3_v3_3060_m2_3084998_3088193_-2	Xenorhabdus_bovienii_feltiae_France_XBFFR1v2_1830001_m2_2184097_2187268_-2	67.404	3209	977	31	4	3188	7	3170	0.0	994
Xenorhabdus_nematophila_F1_XNC3_v3_3060_m2_3084998_3088193_-2	Xenorhabdus_bovienii_oregonense_XBO1v2_1300224_m2_1537863_1541034_+3	67.267	3220	963	35	4	3188	7	3170	0.0	980
Xenorhabdus_nematophila_F1_XNC3_v3_3060_m2_3084998_3088193_-2	Xenorhabdus_bovienii_SS2004_XBJ1_2152_m2_2132894_2136065_-3	67.268	3217	968	36	4	3188	7	3170	0.0	969
Xenorhabdus_nematophila_F1_XNC3_v3_3060_m2_3084998_3088193_-2	Xenorhabdus_bovienii_jollieti_XBJ2v2_1190002_m2_1744740_1747911_-2	67.268	3217	968	36	4	3188	7	3170	0.0	969
Xenorhabdus_nematophila_F1_XNC3_v3_3060_m2_3084998_3088193_-2	Xenorhabdus_bovienii_puntauvense_XBP1v2_2230046_m2_2909023_2912194_+1	67.165	3210	985	31	3	3188	6	3170	0.0	960
Xenorhabdus_nematophila_F1_XNC3_v3_3060_m2_3084998_3088193_-2	Xenorhabdus_bovienii_CS03_XBW1v5_1896_m2_1814587_1817758_-1	67.134	3210	986	31	3	3188	6	3170	0.0	956
Xenorhabdus_nematophila_F1_XNC3_v3_3060_m2_3084998_3088193_-2	Xenorhabdus_bovienii_feltiae_Moldova_XBFM1v2_530036_m2_745886_749057_+2	67.040	3210	989	31	3	3188	6	3170	0.0	942
Xenorhabdus_nematophila_F1_XNC3_v3_3060_m2_3084998_3088193_-2	Xenorhabdus_bovienii_kraussei_Becker_Underwood_XBKB1v2_1810024_m2_2711551_2714722_+1	66.968	3209	991	30	4	3188	7	3170	0.0	936
Xenorhabdus_nematophila_F1_XNC3_v3_3060_m2_3084998_3088193_-2	Xenorhabdus_budapestensis_DSM_16342_NIBS01_v1_1080147_m2_3119843_3123011_-1	66.573	3207	991	31	7	3183	7	3162	0.0	884
Xenorhabdus_nematophila_F1_XNC3_v3_3060_m2_3084998_3088193_-2	Xenorhabdus_cabanillasii_DSM_17905_QTUB01_3187_m2_3215286_3218454_-2	66.012	3207	1009	33	7	3183	7	3162	0.0	794
Xenorhabdus_nematophila_F1_XNC3_v3_3060_m2_3084998_3088193_-2	Xenorhabdus_bovienii_feltiae_Florida_XBFFL1v2_980026_m2_1481275_1483339_+1	67.129	2017	630	20	991	2992	67	2065	1.69e-169	589
Xenorhabdus_nematophila_F1_XNC3_v3_3060_m2_3084998_3088193_-2	Xenorhabdus_kozodoii_FR71_XKB2_v1_1242_m2_1231759_1234912_+1	68.723	697	208	4	2389	3080	2347	3038	2.51e-72	266
Xenorhabdus_nematophila_F1_XNC3_v3_3060_m2_3084998_3088193_-2	Xenorhabdus_kozodoii_FR71_XKB2_v1_1242_m2_1231759_1234912_+1	72.566	113	31	0	1804	1916	1786	1898	1.59e-11	65.3
Xenorhabdus_nematophila_F1_XNC3_v3_3060_m2_3084998_3088193_-2	Xenorhabdus_kozodoii_FR71_XKB2_v1_1242_m2_1231759_1234912_+1	67.456	169	55	0	1550	1718	1538	1706	2.36e-09	58.1

## Sheet: blast_m3
Query	Subject	Percentage Identity	Alignment lenght	Number mismatches	Number gap openings	Start alignment in query	End alignment in query	Start alignment in subject	En alignment in subject	E-value	Bit score
Xenorhabdus_nematophila_F1_XNC3_v3_3060_m3_3081758_3084938_-2	Xenorhabdus_nematophila_F1_XNC3_v3_3060_m3_3081758_3084938_-2	100.000	3181	0	0	1	3181	1	3181	0.0	5737
Xenorhabdus_nematophila_F1_XNC3_v3_3060_m3_3081758_3084938_-2	Xenorhabdus_nematophila_websteri_XNW1_v2460005_m3_2697979_2701159_-2	99.874	3181	4	0	1	3181	1	3181	0.0	5719
Xenorhabdus_nematophila_F1_XNC3_v3_3060_m3_3081758_3084938_-2	Xenorhabdus_nematophila_C2-3_JRJV01_v1_180009_1349076_1352256_-1	99.874	3181	4	0	1	3181	1	3181	0.0	5719
Xenorhabdus_nematophila_F1_XNC3_v3_3060_m3_3081758_3084938_-2	Xenorhabdus_nematophila_anatoliense_XNA1_v2410010_m3_2365077_2368257_+3	99.874	3181	4	0	1	3181	1	3181	0.0	5719
Xenorhabdus_nematophila_F1_XNC3_v3_3060_m3_3081758_3084938_-2	Xenorhabdus_nematophila_ATCC19061_XNC1_2782_m3_2767409_2770589_-2	99.843	3181	5	0	1	3181	1	3181	0.0	5715
Xenorhabdus_nematophila_F1_XNC3_v3_3060_m3_3081758_3084938_-2	Xenorhabdus_nematophila_AN6-1_XNC2v1_2679_m3_2767104_2770284_-3	99.843	3181	5	0	1	3181	1	3181	0.0	5715
Xenorhabdus_nematophila_F1_XNC3_v3_3060_m3_3081758_3084938_-2	Xenorhabdus_koppenhoeferi_DSM_18168_FPBJ01_v1_510085_m3_1688411_1691588_+2	92.794	3178	229	0	1	3178	1	3178	0.0	4699
Xenorhabdus_nematophila_F1_XNC3_v3_3060_m3_3081758_3084938_-2	Xenorhabdus_japonica_DSM_16522_FOVO01_v1_600033_m3_2015263_2018443_-1	82.070	3179	568	2	1	3178	1	3178	0.0	3157
Xenorhabdus_nematophila_F1_XNC3_v3_3060_m3_3081758_3084938_-2	Xenorhabdus_vietnamensis_DSM_22392_MUBJ01_v1_600003_m3_1535429_1538609_+2	80.779	3184	606	6	1	3181	1	3181	0.0	2962
Xenorhabdus_nematophila_F1_XNC3_v3_3060_m3_3081758_3084938_-2	Xenorhabdus_thuongxuanensis_30TX1_MKGR01_v1_430067_m3_1400802_1403982_-2	80.057	3174	625	6	7	3176	7	3176	0.0	2851
Xenorhabdus_nematophila_F1_XNC3_v3_3060_m3_3081758_3084938_-2	Xenorhabdus_sp-_BG5_JADEUG01_610011_m3_2648119_2651299_+1	79.659	3171	643	2	7	3176	7	3176	0.0	2804
Xenorhabdus_nematophila_F1_XNC3_v3_3060_m3_3081758_3084938_-2	Xenorhabdus_ehlersii_DSM_16337_NIBT01_v1_860043_m3_3756560_3759740_+2	79.616	3174	639	6	7	3176	7	3176	0.0	2788
Xenorhabdus_nematophila_F1_XNC3_v3_3060_m3_3081758_3084938_-2	Xenorhabdus_hominickii_DSM_17903_NJAI01_680305_m3_3494212_3497410_+2	79.337	3199	637	7	1	3178	1	3196	0.0	2780
Xenorhabdus_nematophila_F1_XNC3_v3_3060_m3_3081758_3084938_-2	Xenorhabdus_hominickii_ANU1_A9255_RS01650_m3_346301_349499_-3	79.337	3199	637	7	1	3178	1	3196	0.0	2780
Xenorhabdus_nematophila_F1_XNC3_v3_3060_m3_3081758_3084938_-2	Xenorhabdus_griffiniae_BMMCB_LDNM01_v1_120060_m3_842474_845654_-3	79.092	3171	661	2	7	3176	7	3176	0.0	2723
Xenorhabdus_nematophila_F1_XNC3_v3_3060_m3_3081758_3084938_-2	Xenorhabdus_beddingii_DSM_4764_MUBK01_v1_2000025_m3_4028207_4031375_+2	79.000	3119	610	17	1	3101	1	3092	0.0	2636
Xenorhabdus_nematophila_F1_XNC3_v3_3060_m3_3081758_3084938_-2	Xenorhabdus_miraniensis_DSM_17902_NITZ01_v1_620052_m3_2897861_2901095_-1	78.213	3167	614	12	1	3099	1	3159	0.0	2616
Xenorhabdus_nematophila_F1_XNC3_v3_3060_m3_3081758_3084938_-2	Xenorhabdus_khoisanae_MCB_LFCV01_v1_850003_m3_2879170_2882389_+1	78.317	3150	630	8	1	3101	1	3146	0.0	2614
Xenorhabdus_nematophila_F1_XNC3_v3_3060_m3_3081758_3084938_-2	Xenorhabdus_doucetiae_FRM16_XDD1v4_2667_m3_2842321_2845504_-2	79.097	2990	603	9	6	2984	6	2984	0.0	2554
Xenorhabdus_nematophila_F1_XNC3_v3_3060_m3_3081758_3084938_-2	Xenorhabdus_kozodoii_FR74_XKB3_v1_1372_m3_1420240_1423420_-2	77.788	3174	701	4	1	3172	1	3172	0.0	2532
Xenorhabdus_nematophila_F1_XNC3_v3_3060_m3_3081758_3084938_-2	Xenorhabdus_kozodoii_FR48_XKB1_v1_2568_m3_2706405_2709585_+3	77.694	3174	704	4	1	3172	1	3172	0.0	2518
Xenorhabdus_nematophila_F1_XNC3_v3_3060_m3_3081758_3084938_-2	Xenorhabdus_eapokensis_DL20_MKGQ01_v1_10001_m3_2034_5244_-3	77.362	3101	657	12	7	3068	1	3095	0.0	2415
Xenorhabdus_nematophila_F1_XNC3_v3_3060_m3_3081758_3084938_-2	Xenorhabdus_mauleonii_DSM_17908_NITY01_v1_10570_m3_598300_601561_+1	75.793	3152	672	15	6	3071	6	3152	0.0	2260
Xenorhabdus_nematophila_F1_XNC3_v3_3060_m3_3081758_3084938_-2	Xenorhabdus_bovienii_oregonense_XBO1v2_1300224_m3_1541085_1544253_+3	71.519	3167	883	10	1	3159	1	3156	0.0	1618
Xenorhabdus_nematophila_F1_XNC3_v3_3060_m3_3081758_3084938_-2	Xenorhabdus_bovienii_kraussei_Becker_Underwood_XBKB1v2_1810024_m3_2714773_2717941_+1	71.496	3161	876	13	10	3159	10	3156	0.0	1603
Xenorhabdus_nematophila_F1_XNC3_v3_3060_m3_3081758_3084938_-2	Xenorhabdus_bovienii_puntauvense_XBP1v2_2230046_m3_2912245_2915413_+1	71.253	3169	888	11	1	3159	1	3156	0.0	1580
Xenorhabdus_nematophila_F1_XNC3_v3_3060_m3_3081758_3084938_-2	Xenorhabdus_bovienii_jollieti_XBJ2v2_1190002_m3_1741521_1744689_-2	71.158	3169	891	9	1	3159	1	3156	0.0	1575
Xenorhabdus_nematophila_F1_XNC3_v3_3060_m3_3081758_3084938_-2	Xenorhabdus_bovienii_SS2004_XBJ1_2152_m3_2129675_2132843_-3	71.063	3169	894	9	1	3159	1	3156	0.0	1562
Xenorhabdus_nematophila_F1_XNC3_v3_3060_m3_3081758_3084938_-2	Xenorhabdus_bovienii_feltiae_France_XBFFR1v2_1830001_m3_2180878_2184046_-2	71.077	3167	897	11	1	3159	1	3156	0.0	1550
Xenorhabdus_nematophila_F1_XNC3_v3_3060_m3_3081758_3084938_-2	Xenorhabdus_bovienii_CS03_XBW1v5_1896_m3_1811368_1814536_-1	71.077	3167	897	11	1	3159	1	3156	0.0	1550
Xenorhabdus_nematophila_F1_XNC3_v3_3060_m3_3081758_3084938_-2	Xenorhabdus_bovienii_feltiae_Moldova_XBFM1v2_530036_m3_749108_752276_+2	71.026	3158	896	11	10	3159	10	3156	0.0	1538
Xenorhabdus_nematophila_F1_XNC3_v3_3060_m3_3081758_3084938_-2	Xenorhabdus_budapestensis_C-7-2_HGO23_10955_m3_2498670_2501838_+3	69.616	3074	894	21	10	3066	10	3060	0.0	1275
Xenorhabdus_nematophila_F1_XNC3_v3_3060_m3_3081758_3084938_-2	Xenorhabdus_innexi_DSM_16336_NIBU01_1790002_m3_1994233_1997401_-3	69.029	3161	940	21	5	3150	5	3141	0.0	1228
Xenorhabdus_nematophila_F1_XNC3_v3_3060_m3_3081758_3084938_-2	Xenorhabdus_stockiae_DSM_17904_NJAJ01_v1_350016_m3_709262_712436_-1	68.860	3070	926	17	8	3065	8	3059	0.0	1177
Xenorhabdus_nematophila_F1_XNC3_v3_3060_m3_3081758_3084938_-2	Xenorhabdus_sp-_KJ12-1_NJCW01_690035_m3_2414200_2417374_+1	68.795	3070	928	17	8	3065	8	3059	0.0	1168
Xenorhabdus_nematophila_F1_XNC3_v3_3060_m3_3081758_3084938_-2	Xenorhabdus_sp-_KK7-4_NJAH01_240119_m3_957706_960880_+1	68.693	3076	917	20	10	3065	10	3059	0.0	1158
Xenorhabdus_nematophila_F1_XNC3_v3_3060_m3_3081758_3084938_-2	Xenorhabdus_bovienii_feltiae_Florida_XBFFL1v2_980026_m3_1484497_1486561_+1	71.408	2067	572	11	912	2970	3	2058	0.0	1031
Xenorhabdus_nematophila_F1_XNC3_v3_3060_m3_3081758_3084938_-2	Xenorhabdus_cabanillasii_DSM_17905_QTUB01_3187_m3_3212061_3215235_-2	66.520	3187	990	39	10	3159	10	3156	0.0	831
Xenorhabdus_nematophila_F1_XNC3_v3_3060_m3_3081758_3084938_-2	Xenorhabdus_budapestensis_DSM_16342_NIBS01_v1_1080147_m3_3116618_3119792_-1	65.712	3179	1033	26	8	3159	8	3156	0.0	754
Xenorhabdus_nematophila_F1_XNC3_v3_3060_m3_3081758_3084938_-2	Xenorhabdus_kozodoii_DSM_17907_NJCX01_v1_10042_m3q_49489_50398_-1	76.948	911	208	2	1	910	1	910	0.0	690
Xenorhabdus_nematophila_F1_XNC3_v3_3060_m3_3081758_3084938_-2	Xenorhabdus_kozodoii_FR71_XKB2_v1_1242_m3_1235059_1238170_+1	70.180	721	199	9	2377	3089	2308	3020	2.94e-84	306
Xenorhabdus_nematophila_F1_XNC3_v3_3060_m3_3081758_3084938_-2	Xenorhabdus_kozodoii_FR71_XKB2_v1_1242_m3_1235059_1238170_+1	67.194	253	73	5	1399	1646	1354	1601	3.84e-13	69.8

## Sheet: blast_m4
Query	Subject	Percentage Identity	Alignment lenght	Number mismatches	Number gap openings	Start alignment in query	End alignment in query	Start alignment in subject	En alignment in subject	E-value	Bit score
Xenorhabdus_nematophila_F1_XNC3_v3_3060_m4_3078446_3081605_-2	Xenorhabdus_nematophila_F1_XNC3_v3_3060_m4_3078446_3081605_-2	100.000	3160	0	0	1	3160	1	3160	0.0	5699
Xenorhabdus_nematophila_F1_XNC3_v3_3060_m4_3078446_3081605_-2	Xenorhabdus_nematophila_websteri_XNW1_v2460005_m4_2694667_2697826_-2	99.747	3160	8	0	1	3160	1	3160	0.0	5663
Xenorhabdus_nematophila_F1_XNC3_v3_3060_m4_3078446_3081605_-2	Xenorhabdus_nematophila_C2-3_JRJV01_v1_180009_1345764_1348923_-1	99.747	3160	8	0	1	3160	1	3160	0.0	5663
Xenorhabdus_nematophila_F1_XNC3_v3_3060_m4_3078446_3081605_-2	Xenorhabdus_nematophila_anatoliense_XNA1_v2410010_m4_2368410_2371569_+3	99.747	3160	8	0	1	3160	1	3160	0.0	5663
Xenorhabdus_nematophila_F1_XNC3_v3_3060_m4_3078446_3081605_-2	Xenorhabdus_nematophila_ATCC19061_XNC1_2782_m4_2764097_2767256_-2	99.652	3160	11	0	1	3160	1	3160	0.0	5650
Xenorhabdus_nematophila_F1_XNC3_v3_3060_m4_3078446_3081605_-2	Xenorhabdus_nematophila_AN6-1_XNC2v1_2679_m4_2763792_2766951_-3	99.652	3160	11	0	1	3160	1	3160	0.0	5650
Xenorhabdus_nematophila_F1_XNC3_v3_3060_m4_3078446_3081605_-2	Xenorhabdus_koppenhoeferi_DSM_18168_FPBJ01_v1_510085_m4_1691744_1694915_+2	88.787	3175	338	2	1	3160	1	3172	0.0	4129
Xenorhabdus_nematophila_F1_XNC3_v3_3060_m4_3078446_3081605_-2	Xenorhabdus_khoisanae_MCB_LFCV01_v1_850003_m4_2882545_2885767_+1	78.064	3223	644	4	1	3160	1	3223	0.0	2664
Xenorhabdus_nematophila_F1_XNC3_v3_3060_m4_3078446_3081605_-2	Xenorhabdus_miraniensis_DSM_17902_NITZ01_v1_620052_m4_2894471_2897705_-1	77.929	3235	639	5	1	3160	1	3235	0.0	2661
Xenorhabdus_nematophila_F1_XNC3_v3_3060_m4_3078446_3081605_-2	Xenorhabdus_hominickii_DSM_17903_NJAI01_680305_m4_3497563_3500785_+2	74.985	3234	724	15	1	3160	1	3223	0.0	2195
Xenorhabdus_nematophila_F1_XNC3_v3_3060_m4_3078446_3081605_-2	Xenorhabdus_hominickii_ANU1_A9255_RS01650_m4_342926_346148_-3	74.985	3234	724	15	1	3160	1	3223	0.0	2195
Xenorhabdus_nematophila_F1_XNC3_v3_3060_m4_3078446_3081605_-2	Xenorhabdus_kozodoii_FR74_XKB3_v1_1372_m4_1416931_1420087_-2	74.599	3181	763	17	1	3160	1	3157	0.0	2058
Xenorhabdus_nematophila_F1_XNC3_v3_3060_m4_3078446_3081605_-2	Xenorhabdus_kozodoii_FR48_XKB1_v1_2568_m4_2709738_2712894_+3	74.599	3181	763	17	1	3160	1	3157	0.0	2058
Xenorhabdus_nematophila_F1_XNC3_v3_3060_m4_3078446_3081605_-2	Xenorhabdus_griffiniae_BMMCB_LDNM01_v1_120060_m4_839168_842321_-3	74.560	3184	756	18	1	3160	1	3154	0.0	2058
Xenorhabdus_nematophila_F1_XNC3_v3_3060_m4_3078446_3081605_-2	Xenorhabdus_ehlersii_DSM_16337_NIBT01_v1_860043_m4_3759893_3763049_+2	73.902	3188	773	14	1	3160	1	3157	0.0	1989
Xenorhabdus_nematophila_F1_XNC3_v3_3060_m4_3078446_3081605_-2	Xenorhabdus_sp-_BG5_JADEUG01_610011_m4_2651452_2654605_+1	73.714	3188	776	18	1	3160	1	3154	0.0	1947
Xenorhabdus_nematophila_F1_XNC3_v3_3060_m4_3078446_3081605_-2	Xenorhabdus_thuongxuanensis_30TX1_MKGR01_v1_430067_m4_1397478_1400649_-2	73.352	3201	783	13	1	3160	1	3172	0.0	1932
Xenorhabdus_nematophila_F1_XNC3_v3_3060_m4_3078446_3081605_-2	Xenorhabdus_beddingii_DSM_4764_MUBK01_v1_2000025_m4_4031528_4034717_+2	73.523	3063	770	10	1	3026	1	3059	0.0	1860
Xenorhabdus_nematophila_F1_XNC3_v3_3060_m4_3078446_3081605_-2	Xenorhabdus_vietnamensis_DSM_22392_MUBJ01_v1_600003_m4_1538762_1541984_+2	75.504	2482	577	13	696	3160	756	3223	0.0	1705
Xenorhabdus_nematophila_F1_XNC3_v3_3060_m4_3078446_3081605_-2	Xenorhabdus_vietnamensis_DSM_22392_MUBJ01_v1_600003_m4_1538762_1541984_+2	79.227	621	129	0	1	621	1	621	2.61e-154	539
Xenorhabdus_nematophila_F1_XNC3_v3_3060_m4_3078446_3081605_-2	Xenorhabdus_japonica_DSM_16522_FOVO01_v1_600033_m4_2011870_2015110_-1	75.377	2522	592	16	655	3160	733	3241	0.0	1703
Xenorhabdus_nematophila_F1_XNC3_v3_3060_m4_3078446_3081605_-2	Xenorhabdus_japonica_DSM_16522_FOVO01_v1_600033_m4_2011870_2015110_-1	78.404	639	120	2	1	621	1	639	2.61e-154	538
Xenorhabdus_nematophila_F1_XNC3_v3_3060_m4_3078446_3081605_-2	Xenorhabdus_bovienii_CS03_XBW1v5_1896_m4_1808041_1811197_-1	70.277	3176	906	19	1	3157	1	3157	0.0	1421
Xenorhabdus_nematophila_F1_XNC3_v3_3060_m4_3078446_3081605_-2	Xenorhabdus_bovienii_SS2004_XBJ1_2152_m4_2126333_2129504_-3	70.200	3198	886	28	1	3157	1	3172	0.0	1406
Xenorhabdus_nematophila_F1_XNC3_v3_3060_m4_3078446_3081605_-2	Xenorhabdus_bovienii_jollieti_XBJ2v2_1190002_m4_1738179_1741350_-2	70.200	3198	886	28	1	3157	1	3172	0.0	1406
Xenorhabdus_nematophila_F1_XNC3_v3_3060_m4_3078446_3081605_-2	Xenorhabdus_bovienii_kraussei_Becker_Underwood_XBKB1v2_1810024_m4_2718112_2721268_+1	70.069	3174	916	16	1	3157	1	3157	0.0	1400
Xenorhabdus_nematophila_F1_XNC3_v3_3060_m4_3078446_3081605_-2	Xenorhabdus_bovienii_puntauvense_XBP1v2_2230046_m4_2915584_2918740_+1	70.138	3178	907	21	1	3157	1	3157	0.0	1397
Xenorhabdus_nematophila_F1_XNC3_v3_3060_m4_3078446_3081605_-2	Xenorhabdus_bovienii_oregonense_XBO1v2_1300224_m4_1544424_1547580_+3	70.110	3175	913	19	1	3157	1	3157	0.0	1395
Xenorhabdus_nematophila_F1_XNC3_v3_3060_m4_3078446_3081605_-2	Xenorhabdus_bovienii_feltiae_Moldova_XBFM1v2_530036_m4_752447_755603_+2	70.107	3178	908	21	1	3157	1	3157	0.0	1392
Xenorhabdus_nematophila_F1_XNC3_v3_3060_m4_3078446_3081605_-2	Xenorhabdus_innexi_DSM_16336_NIBU01_1790002_m4_1990903_1994077_-3	68.301	3202	943	32	1	3157	1	3175	0.0	1120
Xenorhabdus_nematophila_F1_XNC3_v3_3060_m4_3078446_3081605_-2	Xenorhabdus_doucetiae_FRM16_XDD1v4_2666_m4_2838876_2842053_-3	73.542	1663	421	10	1375	3026	1396	3050	0.0	988
Xenorhabdus_nematophila_F1_XNC3_v3_3060_m4_3078446_3081605_-2	Xenorhabdus_bovienii_feltiae_France_XBFFR1v2_1830001_m4_2178625_2180707_-2	70.149	2077	599	12	1	2071	1	2062	0.0	916
Xenorhabdus_nematophila_F1_XNC3_v3_3060_m4_3078446_3081605_-2	Xenorhabdus_bovienii_feltiae_Florida_XBFFL1v2_980026_m4_1487815_1489879_+1	70.034	2049	589	11	922	2953	25	2065	0.0	901
Xenorhabdus_nematophila_F1_XNC3_v3_3060_m4_3078446_3081605_-2	Xenorhabdus_budapestensis_DSM_16342_NIBS01_v1_1080147_m4_3113312_3116465_-1	65.509	3195	1023	31	1	3157	1	3154	0.0	726
Xenorhabdus_nematophila_F1_XNC3_v3_3060_m4_3078446_3081605_-2	Xenorhabdus_cabanillasii_DSM_17905_QTUB01_3187_m4_3208764_3211908_-2	64.906	3200	1025	31	1	3157	1	3145	0.0	657
Xenorhabdus_nematophila_F1_XNC3_v3_3060_m4_3078446_3081605_-2	Xenorhabdus_sp-_KK7-4_NJAH01_240119_m4_960925_964099_+1	68.632	1594	475	9	1459	3041	1480	3059	7.48e-174	603
Xenorhabdus_nematophila_F1_XNC3_v3_3060_m4_3078446_3081605_-2	Xenorhabdus_stockiae_DSM_17904_NJAJ01_v1_350016_m4_706043_709217_-1	68.193	1594	482	9	1459	3041	1480	3059	4.42e-164	572
Xenorhabdus_nematophila_F1_XNC3_v3_3060_m4_3078446_3081605_-2	Xenorhabdus_sp-_KJ12-1_NJCW01_690035_m4_2417419_2420593_+1	68.018	1579	480	9	1474	3041	1495	3059	1.19e-158	554
Xenorhabdus_nematophila_F1_XNC3_v3_3060_m4_3078446_3081605_-2	Xenorhabdus_budapestensis_C-7-2_HGO23_10955_m4_2501889_2505075_+3	67.331	1656	491	20	1420	3044	1441	3077	1.88e-143	503
Xenorhabdus_nematophila_F1_XNC3_v3_3060_m4_3078446_3081605_-2	Xenorhabdus_kozodoii_FR71_XKB2_v1_1242_m4_1238317_1241446_+1	65.225	1642	513	25	1	1625	1	1601	8.57e-91	327
Xenorhabdus_nematophila_F1_XNC3_v3_3060_m4_3078446_3081605_-2	Xenorhabdus_kozodoii_FR71_XKB2_v1_1242_m4_1238317_1241446_+1	65.428	1157	378	15	1816	2961	1795	2940	4.16e-63	236
Xenorhabdus_nematophila_F1_XNC3_v3_3060_m4_3078446_3081605_-2	Xenorhabdus_mauleonii_DSM_17908_NITY01_v1_10570_m4_601606_604789_+1	67.324	710	204	8	2347	3042	2380	3075	7.52e-60	224
Xenorhabdus_nematophila_F1_XNC3_v3_3060_m4_3078446_3081605_-2	Xenorhabdus_mauleonii_DSM_17908_NITY01_v1_10570_m4_601606_604789_+1	72.189	169	47	0	1448	1616	1466	1634	3.20e-20	94.2
Xenorhabdus_nematophila_F1_XNC3_v3_3060_m4_3078446_3081605_-2	Xenorhabdus_mauleonii_DSM_17908_NITY01_v1_10570_m4_601606_604789_+1	84.286	70	11	0	1820	1889	1877	1946	2.46e-15	77.9
Xenorhabdus_nematophila_F1_XNC3_v3_3060_m4_3078446_3081605_-2	Xenorhabdus_bovienii_feltiae_France_XBFFR1v2_1820002_m4_2177506_2177710_-2	71.166	163	47	0	2995	3157	43	205	5.79e-17	83.3

## Sheet: blast_m5
Query	Subject	Percentage Identity	Alignment lenght	Number mismatches	Number gap openings	Start alignment in query	End alignment in query	Start alignment in subject	En alignment in subject	E-value	Bit score
Xenorhabdus_nematophila_F1_XNC3_v3_3059_m5_3075031_3078211_-3	Xenorhabdus_nematophila_F1_XNC3_v3_3059_m5_3075031_3078211_-3	100.000	3181	0	0	1	3181	1	3181	0.0	5737
Xenorhabdus_nematophila_F1_XNC3_v3_3059_m5_3075031_3078211_-3	Xenorhabdus_nematophila_C2-3_JRJV01_v1_180008_1344616_1345528_-3	99.781	913	2	0	1	913	1	913	0.0	1638
Xenorhabdus_nematophila_F1_XNC3_v3_3059_m5_3075031_3078211_-3	Xenorhabdus_nematophila_ATCC19061_XNC1_2781_m5_2760682_2763862_-3	99.623	3181	12	0	1	3181	1	3181	0.0	5683
Xenorhabdus_nematophila_F1_XNC3_v3_3059_m5_3075031_3078211_-3	Xenorhabdus_nematophila_AN6-1_XNC2v1_2678_m5_2760377_2763557_-1	99.623	3181	12	0	1	3181	1	3181	0.0	5683
Xenorhabdus_nematophila_F1_XNC3_v3_3059_m5_3075031_3078211_-3	Xenorhabdus_nematophila_anatoliense_XNA1_v2410011_m5_2371804_2374984_+1	99.528	3181	15	0	1	3181	1	3181	0.0	5670
Xenorhabdus_nematophila_F1_XNC3_v3_3059_m5_3075031_3078211_-3	Xenorhabdus_nematophila_websteri_XNW1_v2460004_m5_2691252_2694432_-3	99.466	3181	17	0	1	3181	1	3181	0.0	5661
Xenorhabdus_nematophila_F1_XNC3_v3_3059_m5_3075031_3078211_-3	Xenorhabdus_koppenhoeferi_DSM_18168_FPBJ01_v1_510086_m5_1695150_1698330_+3	91.583	3172	267	0	10	3181	10	3181	0.0	4517
Xenorhabdus_nematophila_F1_XNC3_v3_3059_m5_3075031_3078211_-3	Xenorhabdus_vietnamensis_DSM_22392_MUBJ01_v1_600004_m5_1542219_1545399_+3	79.830	3173	634	4	10	3179	10	3179	0.0	2825
Xenorhabdus_nematophila_F1_XNC3_v3_3059_m5_3075031_3078211_-3	Xenorhabdus_khoisanae_MCB_LFCV01_v1_850004_m5_2886002_2889197_+2	79.369	3199	635	7	1	3179	1	3194	0.0	2785
Xenorhabdus_nematophila_F1_XNC3_v3_3059_m5_3075031_3078211_-3	Xenorhabdus_miraniensis_DSM_17902_NITZ01_v1_620051_m5_2891041_2894236_-2	78.886	3197	654	6	1	3179	1	3194	0.0	2715
Xenorhabdus_nematophila_F1_XNC3_v3_3059_m5_3075031_3078211_-3	Xenorhabdus_japonica_DSM_16522_FOVO01_v1_600032_m5_2008440_2011635_-2	78.676	3156	652	5	10	3147	10	3162	0.0	2654
Xenorhabdus_nematophila_F1_XNC3_v3_3059_m5_3075031_3078211_-3	Xenorhabdus_hominickii_DSM_17903_NJAI01_680306_m5_3501020_3504218_+2	78.135	3206	665	11	1	3179	1	3197	0.0	2605
Xenorhabdus_nematophila_F1_XNC3_v3_3059_m5_3075031_3078211_-3	Xenorhabdus_hominickii_ANU1_A9255_RS01645_m5_339493_342691_-1	78.135	3206	665	11	1	3179	1	3197	0.0	2605
Xenorhabdus_nematophila_F1_XNC3_v3_3059_m5_3075031_3078211_-3	Xenorhabdus_sp-_BG5_JADEUG01_610012_2654858_2658038_+2	77.005	3179	731	0	1	3179	1	3179	0.0	2438
Xenorhabdus_nematophila_F1_XNC3_v3_3059_m5_3075031_3078211_-3	Xenorhabdus_thuongxuanensis_30TX1_MKGR01_v1_430066_m5_1394027_1397225_-3	76.829	3198	721	4	1	3179	1	3197	0.0	2427
Xenorhabdus_nematophila_F1_XNC3_v3_3059_m5_3075031_3078211_-3	Xenorhabdus_ehlersii_DSM_16337_NIBT01_v1_860044_m5_3763302_3766500_+3	76.697	3197	727	2	1	3179	1	3197	0.0	2415
Xenorhabdus_nematophila_F1_XNC3_v3_3059_m5_3075031_3078211_-3	Xenorhabdus_griffiniae_BMMCB_LDNM01_v1_120059_m5_835717_838915_-1	76.378	3192	728	5	10	3179	10	3197	0.0	2359
Xenorhabdus_nematophila_F1_XNC3_v3_3059_m5_3075031_3078211_-3	Xenorhabdus_kozodoii_FR74_XKB3_v1_1371_m5_1413486_1416678_-3	75.666	3193	756	6	2	3176	2	3191	0.0	2248
Xenorhabdus_nematophila_F1_XNC3_v3_3059_m5_3075031_3078211_-3	Xenorhabdus_kozodoii_FR48_XKB1_v1_2569_m5_2713147_2716339_+1	75.666	3193	756	6	2	3176	2	3191	0.0	2248
Xenorhabdus_nematophila_F1_XNC3_v3_3059_m5_3075031_3078211_-3	Xenorhabdus_bovienii_oregonense_XBO1v2_1300225_m5_1547810_1550996_+2	71.015	3181	872	27	7	3159	7	3165	0.0	1504
Xenorhabdus_nematophila_F1_XNC3_v3_3059_m5_3075031_3078211_-3	Xenorhabdus_bovienii_feltiae_Moldova_XBFM1v2_530037_m5_755833_759019_+1	71.032	3169	872	26	7	3149	7	3155	0.0	1501
Xenorhabdus_nematophila_F1_XNC3_v3_3059_m5_3075031_3078211_-3	Xenorhabdus_bovienii_SS2004_XBJ1_2151_m5_2122917_2126103_-2	70.827	3181	878	25	7	3159	7	3165	0.0	1486
Xenorhabdus_nematophila_F1_XNC3_v3_3059_m5_3075031_3078211_-3	Xenorhabdus_bovienii_jollieti_XBJ2v2_1190001_m5_1734763_1737949_-1	70.827	3181	878	25	7	3159	7	3165	0.0	1486
Xenorhabdus_nematophila_F1_XNC3_v3_3059_m5_3075031_3078211_-3	Xenorhabdus_bovienii_feltiae_France_XBFFR1v2_1820001_m5_2174090_2177276_-1	70.878	3166	882	24	7	3149	7	3155	0.0	1481
Xenorhabdus_nematophila_F1_XNC3_v3_3059_m5_3075031_3078211_-3	Xenorhabdus_bovienii_kraussei_Becker_Underwood_XBKB1v2_1810025_m5_2721498_2724684_+3	70.719	3183	878	28	7	3159	7	3165	0.0	1462
Xenorhabdus_nematophila_F1_XNC3_v3_3059_m5_3075031_3078211_-3	Xenorhabdus_bovienii_puntauvense_XBP1v2_2230047_m5_2918970_2922156_+3	70.648	3165	891	22	7	3149	7	3155	0.0	1455
Xenorhabdus_nematophila_F1_XNC3_v3_3059_m5_3075031_3078211_-3	Xenorhabdus_bovienii_CS03_XBW1v5_1895_m5_1804625_1807811_-3	70.662	3170	882	25	7	3149	7	3155	0.0	1455
Xenorhabdus_nematophila_F1_XNC3_v3_3059_m5_3075031_3078211_-3	Xenorhabdus_doucetiae_FRM16_XDD1v4_2666_m5_2835552_2838708_-3	77.966	1770	388	2	1396	3164	1372	3140	0.0	1427
Xenorhabdus_nematophila_F1_XNC3_v3_3059_m5_3075031_3078211_-3	Xenorhabdus_innexi_DSM_16336_NIBU01_1790001_m5_1987469_1990661_-2	68.634	3185	929	23	16	3159	16	3171	0.0	1200
Xenorhabdus_nematophila_F1_XNC3_v3_3059_m5_3075031_3078211_-3	Xenorhabdus_budapestensis_C-7-2_HGO23_10960_m5_2508677_2511935_+2	69.499	2895	813	24	312	3159	372	3243	0.0	1196
Xenorhabdus_nematophila_F1_XNC3_v3_3059_m5_3075031_3078211_-3	Xenorhabdus_budapestensis_C-7-2_HGO23_10960_m5_2508677_2511935_+2	74.566	173	44	0	10	182	10	182	8.22e-27	114
Xenorhabdus_nematophila_F1_XNC3_v3_3059_m5_3075031_3078211_-3	Xenorhabdus_bovienii_feltiae_Florida_XBFFL1v2_980027_m5_1491222_1493295_+3	69.933	2082	602	15	911	2977	2	2074	0.0	887
Xenorhabdus_nematophila_F1_XNC3_v3_3059_m5_3075031_3078211_-3	Xenorhabdus_cabanillasii_DSM_17905_QTUB01_3185_m5_3205350_3207114_-2	66.511	1708	531	18	1471	3159	61	1746	5.89e-130	458
Xenorhabdus_nematophila_F1_XNC3_v3_3059_m5_3075031_3078211_-3	Xenorhabdus_kozodoii_FR71_XKB2_v1_1243_m5_1241690_1244816_+2	68.247	696	219	2	2395	3089	2341	3035	4.54e-68	252
Xenorhabdus_nematophila_F1_XNC3_v3_3059_m5_3075031_3078211_-3	Xenorhabdus_kozodoii_FR71_XKB2_v1_1243_m5_1241690_1244816_+2	65.022	689	233	4	325	1009	325	1009	4.86e-36	146
Xenorhabdus_nematophila_F1_XNC3_v3_3059_m5_3075031_3078211_-3	Xenorhabdus_kozodoii_FR71_XKB2_v1_1243_m5_1241690_1244816_+2	67.763	152	49	0	1495	1646	1495	1646	2.36e-08	54.5
Xenorhabdus_nematophila_F1_XNC3_v3_3059_m5_3075031_3078211_-3	Xenorhabdus_cabanillasii_DSM_17905_QTUB01_3186_m5_3207799_3208525_-1	68.669	616	191	2	6	620	6	620	1.22e-62	234
Xenorhabdus_nematophila_F1_XNC3_v3_3059_m5_3075031_3078211_-3	Xenorhabdus_budapestensis_DSM_16342_NIBS01_v1_1080148_m5	65.597	3180	1039	29	6	3159	6	3156	0.0	722

## Sheet: blast_m6
Query	Subject	Percentage Identity	Alignment lenght	Number mismatches	Number gap openings	Start alignment in query	End alignment in query	Start alignment in subject	En alignment in subject	E-value	Bit score
Xenorhabdus_nematophila_F1_XNC3_v3_3059_m6_3071734_3074878_-3	Xenorhabdus_nematophila_F1_XNC3_v3_3059_m6_3071734_3074878_-3	100.000	3145	0	0	1	3145	1	3145	0.0	5672
Xenorhabdus_nematophila_F1_XNC3_v3_3059_m6_3071734_3074878_-3	Xenorhabdus_nematophila_anatoliense_XNA1_v2410011_m6_2375137_2378281_+1	99.936	3145	2	0	1	3145	1	3145	0.0	5663
Xenorhabdus_nematophila_F1_XNC3_v3_3059_m6_3071734_3074878_-3	Xenorhabdus_nematophila_websteri_XNW1_v2460004_m6_2687955_2691099_-3	99.841	3145	5	0	1	3145	1	3145	0.0	5650
Xenorhabdus_nematophila_F1_XNC3_v3_3059_m6_3071734_3074878_-3	Xenorhabdus_nematophila_ATCC19061_XNC1_2781_m6_2757385_2760529_-3	99.682	3145	10	0	1	3145	1	3145	0.0	5627
Xenorhabdus_nematophila_F1_XNC3_v3_3059_m6_3071734_3074878_-3	Xenorhabdus_nematophila_AN6-1_XNC2v1_2678_m6_2757080_2760224_-1	99.682	3145	10	0	1	3145	1	3145	0.0	5627
Xenorhabdus_nematophila_F1_XNC3_v3_3059_m6_3071734_3074878_-3	Xenorhabdus_koppenhoeferi_DSM_18168_FPBJ01_v1_510086_m6_1698483_1701627_+3	89.444	3145	332	0	1	3145	1	3145	0.0	4176
Xenorhabdus_nematophila_F1_XNC3_v3_3059_m6_3071734_3074878_-3	Xenorhabdus_sp-_BG5_JADEUG01_610012_2658191_2659073_+2	80.656	884	169	2	1	883	1	883	0.0	817
Xenorhabdus_nematophila_F1_XNC3_v3_3059_m6_3071734_3074878_-3	Xenorhabdus_khoisanae_MCB_LFCV01_v1_850004_m6_2889350_2892509_+2	79.943	3161	617	3	1	3145	1	3160	0.0	2845
Xenorhabdus_nematophila_F1_XNC3_v3_3059_m6_3071734_3074878_-3	Xenorhabdus_miraniensis_DSM_17902_NITZ01_v1_620051_m6_2887729_2890888_-2	79.551	3164	624	6	1	3145	1	3160	0.0	2783
Xenorhabdus_nematophila_F1_XNC3_v3_3059_m6_3071734_3074878_-3	Xenorhabdus_hominickii_DSM_17903_NJAI01_680306_m6_3504371_3507548_+2	77.939	3164	655	9	1	3126	1	3159	0.0	2558
Xenorhabdus_nematophila_F1_XNC3_v3_3059_m6_3071734_3074878_-3	Xenorhabdus_hominickii_ANU1_A9255_RS01645_m6_336163_339340_-1	77.939	3164	655	9	1	3126	1	3159	0.0	2558
Xenorhabdus_nematophila_F1_XNC3_v3_3059_m6_3071734_3074878_-3	Xenorhabdus_thuongxuanensis_30TX1_MKGR01_v1_430066_m6_1390739_1393874_-3	78.012	3129	673	8	1	3126	1	3117	0.0	2519
Xenorhabdus_nematophila_F1_XNC3_v3_3059_m6_3071734_3074878_-3	Xenorhabdus_griffiniae_BMMCB_LDNM01_v1_120059_m6_832423_835564_-1	77.927	3135	671	8	1	3126	1	3123	0.0	2517
Xenorhabdus_nematophila_F1_XNC3_v3_3059_m6_3071734_3074878_-3	Xenorhabdus_nematophila_C2-3_JRJV01_v1_180007_1342878_1344120_-1	77.671	1245	274	2	1372	2614	1	1243	0.0	987
Xenorhabdus_nematophila_F1_XNC3_v3_3059_m6_3071734_3074878_-3	Xenorhabdus_japonica_DSM_16522_FOVO01_v1_600032_m6_2005125_2008287_-2	77.246	3173	684	9	1	3145	1	3163	0.0	2461
Xenorhabdus_nematophila_F1_XNC3_v3_3059_m6_3071734_3074878_-3	Xenorhabdus_vietnamensis_DSM_22392_MUBJ01_v1_600004_m6_1545552_1548714_+3	77.192	3148	692	3	1	3126	1	3144	0.0	2451
Xenorhabdus_nematophila_F1_XNC3_v3_3059_m6_3071734_3074878_-3	Xenorhabdus_kozodoii_FR74_XKB3_v1_1371_m6_1410195_1413330_-3	76.938	3135	697	10	1	3125	1	3119	0.0	2373
Xenorhabdus_nematophila_F1_XNC3_v3_3059_m6_3071734_3074878_-3	Xenorhabdus_kozodoii_FR48_XKB1_v1_2569_m6_2716495_2719630_+1	76.938	3135	697	10	1	3125	1	3119	0.0	2373
Xenorhabdus_nematophila_F1_XNC3_v3_3059_m6_3071734_3074878_-3	Xenorhabdus_nematophila_anatoliense_XNA1_v2410011_m6_2378434_2382391_+1	75.188	3055	727	11	1	3035	1	3044	0.0	2071
Xenorhabdus_nematophila_F1_XNC3_v3_3059_m6_3071734_3074878_-3	Xenorhabdus_mauleonii_DSM_17908_NITY01_v1_10571_m6_608339_611534_+2	78.444	1800	371	2	1362	3145	1398	3196	0.0	1504
Xenorhabdus_nematophila_F1_XNC3_v3_3059_m6_3071734_3074878_-3	Xenorhabdus_bovienii_puntauvense_XBP1v2_2230047_m6_2922309_2925444_+3	70.351	3130	908	11	1	3123	1	3117	0.0	1430
Xenorhabdus_nematophila_F1_XNC3_v3_3059_m6_3071734_3074878_-3	Xenorhabdus_bovienii_feltiae_France_XBFFR1v2_1820001_m6_2170802_2173937_-1	70.192	3130	913	11	1	3123	1	3117	0.0	1407
Xenorhabdus_nematophila_F1_XNC3_v3_3059_m6_3071734_3074878_-3	Xenorhabdus_bovienii_CS03_XBW1v5_1895_m6_1801337_1804472_-3	70.192	3130	913	11	1	3123	1	3117	0.0	1407
Xenorhabdus_nematophila_F1_XNC3_v3_3059_m6_3071734_3074878_-3	Xenorhabdus_bovienii_oregonense_XBO1v2_1300225_m6_1551149_1554284_+2	70.201	3131	911	12	1	3123	1	3117	0.0	1407
Xenorhabdus_nematophila_F1_XNC3_v3_3059_m6_3071734_3074878_-3	Xenorhabdus_bovienii_SS2004_XBJ1_2151_m6_2119629_2122764_-2	70.188	3133	908	13	1	3123	1	3117	0.0	1405
Xenorhabdus_nematophila_F1_XNC3_v3_3059_m6_3071734_3074878_-3	Xenorhabdus_bovienii_kraussei_Becker_Underwood_XBKB1v2_1810025_m6_2724837_2727969_+3	70.169	3131	909	13	1	3123	1	3114	0.0	1400
Xenorhabdus_nematophila_F1_XNC3_v3_3059_m6_3071734_3074878_-3	Xenorhabdus_bovienii_feltiae_Moldova_XBFM1v2_530037_m6_759172_762307_+1	70.032	3130	918	10	1	3123	1	3117	0.0	1389
Xenorhabdus_nematophila_F1_XNC3_v3_3059_m6_3071734_3074878_-3	Xenorhabdus_budapestensis_C-7-2_HGO23_10960_m6_2512094_2515283_+2	69.539	3122	882	13	1	3065	1	3110	0.0	1347
Xenorhabdus_nematophila_F1_XNC3_v3_3059_m6_3071734_3074878_-3	Xenorhabdus_innexi_DSM_16336_NIBU01_1790001_m6_1984148_1987316_-2	68.995	3164	905	29	1	3114	1	3138	0.0	1222
Xenorhabdus_nematophila_F1_XNC3_v3_3059_m6_3071734_3074878_-3	Xenorhabdus_doucetiae_FRM16_XDD1v4_2664_m6-7q_2831432_2834021_-1	74.449	1679	405	9	1372	3029	1	1676	0.0	1076
Xenorhabdus_nematophila_F1_XNC3_v3_3059_m6_3071734_3074878_-3	Xenorhabdus_bovienii_feltiae_Florida_XBFFL1v2_980027_m6_1494531_1496586_+3	70.245	2040	594	6	907	2941	25	2056	0.0	928
Xenorhabdus_nematophila_F1_XNC3_v3_3059_m6_3071734_3074878_-3	Xenorhabdus_stockiae_DSM_17904_NJAJ01_v1_350015_m6_699306_702492_-3	71.021	1684	476	9	1443	3123	1491	3165	0.0	808
Xenorhabdus_nematophila_F1_XNC3_v3_3059_m6_3071734_3074878_-3	Xenorhabdus_sp-_KJ12-1_NJCW01_690036_m6_2424144_2427330_+3	71.021	1684	476	9	1443	3123	1491	3165	0.0	808
Xenorhabdus_nematophila_F1_XNC3_v3_3059_m6_3071734_3074878_-3	Xenorhabdus_sp-_KK7-4_NJAH01_240120_m6_967650_970836_+3	70.529	1683	486	6	1443	3123	1491	3165	0.0	782
Xenorhabdus_nematophila_F1_XNC3_v3_3059_m6_3071734_3074878_-3	Xenorhabdus_ehlersii_DSM_16337_NIBT01_v1_860044_m6q_3766653_3767535_+2	78.935	883	186	0	1	883	1	883	0.0	755
Xenorhabdus_nematophila_F1_XNC3_v3_3059_m6_3071734_3074878_-3	Xenorhabdus_cabanillasii_DSM_17905_QTUB01_3185_m6_3202050_3205197_-2	66.041	3145	983	46	1	3098	1	3107	0.0	727
Xenorhabdus_nematophila_F1_XNC3_v3_3059_m6_3071734_3074878_-3	Xenorhabdus_doucetiae_FRM16_XDD1v4_2665_m6q_2834506_2835406_-2	74.000	900	211	9	1	884	7	899	1.29e-157	549
Xenorhabdus_nematophila_F1_XNC3_v3_3059_m6_3071734_3074878_-3	Xenorhabdus_bovienii_jollieti_XBJ2v2_1190001_mq_1733731_1734610_-1	69.204	867	262	3	1	866	1	863	6.69e-98	352
Xenorhabdus_nematophila_F1_XNC3_v3_3059_m6_3071734_3074878_-3	Xenorhabdus_kozodoii_FR71_XKB2_v1_1243_m6_1244963_1248068_+2	68.085	705	209	7	2357	3053	2321	3017	8.72e-65	241
Xenorhabdus_nematophila_F1_XNC3_v3_3059_m6_3071734_3074878_-3	Xenorhabdus_kozodoii_FR71_XKB2_v1_1243_m6_1244963_1248068_+2	63.424	1624	554	21	1	1610	1	1598	3.96e-50	193
Xenorhabdus_nematophila_F1_XNC3_v3_3059_m6_3071734_3074878_-3	Xenorhabdus_kozodoii_FR71_XKB2_v1_1243_m6_1244963_1248068_+2	73.134	67	18	0	1799	1865	1781	1847	1.58e-04	41.0
Xenorhabdus_nematophila_F1_XNC3_v3_3059_m6_3071734_3074878_-3	Xenorhabdus_budapestensis_DSM_16342_NIBS01_v1_1080148_m6	65.482	3152	989	55	1	3098	1	3107	0.0	621

## Sheet: blast_m7
Query	Subject	Percentage Identity	Alignment lenght	Number mismatches	Number gap openings	Start alignment in query	End alignment in query	Start alignment in subject	En alignment in subject	E-value	Bit score
Xenorhabdus_nematophila_F1_XNC3_v3_3059_m7_3067624_3071581_-3	Xenorhabdus_nematophila_F1_XNC3_v3_3059_m7_3067624_3071581_-3	100.000	3958	0	0	1	3958	1	3958	0.0	7139
Xenorhabdus_nematophila_F1_XNC3_v3_3059_m7_3067624_3071581_-3	Xenorhabdus_nematophila_anatoliense_XNA1_v2410011_m6_2378434_2382391_+1	99.747	3958	10	0	1	3958	1	3958	0.0	7093
Xenorhabdus_nematophila_F1_XNC3_v3_3059_m7_3067624_3071581_-3	Xenorhabdus_nematophila_C2-3_JRJV01_v1_180006_1334939_1338896_-2	99.596	3958	16	0	1	3958	1	3958	0.0	7066
Xenorhabdus_nematophila_F1_XNC3_v3_3059_m7_3067624_3071581_-3	Xenorhabdus_nematophila_ATCC19061_XNC1_2781_m7_2753275_2757232_-3	99.697	3958	12	0	1	3958	1	3958	0.0	7084
Xenorhabdus_nematophila_F1_XNC3_v3_3059_m7_3067624_3071581_-3	Xenorhabdus_nematophila_AN6-1_XNC2v1_2678_m7_2752970_2756927_-1	99.697	3958	12	0	1	3958	1	3958	0.0	7084
Xenorhabdus_nematophila_F1_XNC3_v3_3059_m7_3067624_3071581_-3	Xenorhabdus_nematophila_websteri_XNW1_v2460004_m7_2683845_2687802_-3	99.596	3958	16	0	1	3958	1	3958	0.0	7066
Xenorhabdus_nematophila_F1_XNC3_v3_3059_m7_3067624_3071581_-3	Xenorhabdus_koppenhoeferi_DSM_18168_FPBJ01_v1_510086_m7_1701786_1705767_+3	86.450	3978	507	9	1	3950	1	3974	0.0	4733
Xenorhabdus_nematophila_F1_XNC3_v3_3059_m7_3067624_3071581_-3	Xenorhabdus_vietnamensis_DSM_22392_MUBJ01_v1_600004_m7_1548867_1552887_+3	78.339	4021	792	15	1	3950	1	4013	0.0	3329
Xenorhabdus_nematophila_F1_XNC3_v3_3059_m7_3067624_3071581_-3	Xenorhabdus_japonica_DSM_16522_FOVO01_v1_600032_m7_2000982_2005125_-2	77.906	4001	827	14	1	3956	154	4142	0.0	3219
Xenorhabdus_nematophila_F1_XNC3_v3_3059_m7_3067624_3071581_-3	Xenorhabdus_hominickii_DSM_17903_NJAI01_680306_m7_3507701_3511685_+2	77.832	3054	661	7	1	3046	1	3046	0.0	2439
Xenorhabdus_nematophila_F1_XNC3_v3_3059_m7_3067624_3071581_-3	Xenorhabdus_hominickii_ANU1_A9255_RS01645_m7_332026_336010_-1	77.832	3054	661	7	1	3046	1	3046	0.0	2439
Xenorhabdus_nematophila_F1_XNC3_v3_3059_m7_3067624_3071581_-3	Xenorhabdus_miraniensis_DSM_17902_NITZ01_v1_620051_m7_2883601_2887576_-2	77.253	3051	680	8	1	3044	1	3044	0.0	2351
Xenorhabdus_nematophila_F1_XNC3_v3_3059_m7_3067624_3071581_-3	Xenorhabdus_khoisanae_MCB_LFCV01_v1_850004_m7_2892662_2896631_+2	76.828	3064	685	9	1	3044	1	3059	0.0	2307
Xenorhabdus_nematophila_F1_XNC3_v3_3059_m7_3067624_3071581_-3	Xenorhabdus_thuongxuanensis_30TX1_MKGR01_v1_430066_m7_1386632_1390586_-3	75.970	3067	700	20	1	3050	1	3047	0.0	2152
Xenorhabdus_nematophila_F1_XNC3_v3_3059_m7_3067624_3071581_-3	Xenorhabdus_griffiniae_BMMCB_LDNM01_v1_120059_m7_828304_832270_-1	75.694	3061	719	13	1	3050	1	3047	0.0	2131
Xenorhabdus_nematophila_F1_XNC3_v3_3059_m7_3067624_3071581_-3	Xenorhabdus_nematophila_C2-3_JRJV01_v1_180006_1339049_1342193_-2	75.041	3057	728	12	1	3044	1	3035	0.0	2051
Xenorhabdus_nematophila_F1_XNC3_v3_3059_m7_3067624_3071581_-3	Xenorhabdus_doucetiae_FRM16_XDD1v4_2664_m6-7q_2831432_2834021_-1	74.970	1686	396	10	1381	3044	1	1682	0.0	1117
Xenorhabdus_nematophila_F1_XNC3_v3_3059_m7_3067624_3071581_-3	Xenorhabdus_kozodoii_FR74_XKB3_v1_1371_m7_1406091_1410039_-3	74.732	3079	729	19	1	3050	1	3059	0.0	2004
Xenorhabdus_nematophila_F1_XNC3_v3_3059_m7_3067624_3071581_-3	Xenorhabdus_kozodoii_FR48_XKB1_v1_2569_m7_2719786_2723734_+1	74.732	3079	729	19	1	3050	1	3059	0.0	2004
Xenorhabdus_nematophila_F1_XNC3_v3_3059_m7_3067624_3071581_-3	Xenorhabdus_mauleonii_DSM_17908_NITY01_v1_10571_m7_611687_615680_+2	72.932	3070	782	20	1	3044	1	3047	0.0	1745
Xenorhabdus_nematophila_F1_XNC3_v3_3059_m7_3067624_3071581_-3	Xenorhabdus_budapestensis_C-7-2_HGO23_10960_m7_2515436_2519063_+2	68.224	3575	1024	37	1	3525	1	3513	0.0	1260
Xenorhabdus_nematophila_F1_XNC3_v3_3059_m7_3067624_3071581_-3	Xenorhabdus_sp-_KK7-4_NJAH01_240120_m7_970989_974553_+3	68.116	3566	1038	36	1	3524	1	3509	0.0	1232
Xenorhabdus_nematophila_F1_XNC3_v3_3059_m7_3067624_3071581_-3	Xenorhabdus_sp-_KJ12-1_NJCW01_690036_m7_2427483_2431047_+3	68.105	3568	1035	39	1	3524	1	3509	0.0	1222
Xenorhabdus_nematophila_F1_XNC3_v3_3059_m7_3067624_3071581_-3	Xenorhabdus_stockiae_DSM_17904_NJAJ01_v1_350015_m7_695589_699153_-3	68.086	3569	1034	40	1	3524	1	3509	0.0	1216
Xenorhabdus_nematophila_F1_XNC3_v3_3059_m7_3067624_3071581_-3	Xenorhabdus_ehlersii_DSM_16337_NIBT01_v1_860045_m7_3767960_3770372_+2	75.579	1511	340	15	1553	3050	2	1496	0.0	1021
Xenorhabdus_nematophila_F1_XNC3_v3_3059_m7_3067624_3071581_-3	Xenorhabdus_innexi_DSM_16336_NIBU01_1790001_m7_1980296_1983995_-2	68.268	2102	617	24	1444	3529	1492	3559	0.0	721
Xenorhabdus_nematophila_F1_XNC3_v3_3059_m7_3067624_3071581_-3	Xenorhabdus_innexi_DSM_16336_NIBU01_1790001_m7_1980296_1983995_-2	68.492	1406	401	18	1	1391	1	1379	3.59e-141	496
Xenorhabdus_nematophila_F1_XNC3_v3_3059_m7_3067624_3071581_-3	Xenorhabdus_bovienii_feltiae_France_XBFFR1v2_1820001_m7_2166716_2170646_-1	66.568	1693	526	18	1	1679	1	1667	9.02e-130	457
Xenorhabdus_nematophila_F1_XNC3_v3_3059_m7_3067624_3071581_-3	Xenorhabdus_bovienii_feltiae_France_XBFFR1v2_1820001_m7_2166716_2170646_-1	66.061	1211	352	14	2366	3539	2330	3518	4.68e-89	322
Xenorhabdus_nematophila_F1_XNC3_v3_3059_m7_3067624_3071581_-3	Xenorhabdus_bovienii_feltiae_France_XBFFR1v2_1820001_m7_2166716_2170646_-1	73.239	71	19	0	3734	3804	3704	3774	6.53e-05	43.7
Xenorhabdus_nematophila_F1_XNC3_v3_3059_m7_3067624_3071581_-3	Xenorhabdus_bovienii_kraussei_Becker_Underwood_XBKB1v2_1810025_m7_2728125_2732052_+3	66.254	1695	528	17	1	1679	1	1667	6.93e-125	442
Xenorhabdus_nematophila_F1_XNC3_v3_3059_m7_3067624_3071581_-3	Xenorhabdus_bovienii_kraussei_Becker_Underwood_XBKB1v2_1810025_m7_2728125_2732052_+3	66.042	1228	356	18	2350	3539	2314	3518	2.95e-85	309
Xenorhabdus_nematophila_F1_XNC3_v3_3059_m7_3067624_3071581_-3	Xenorhabdus_bovienii_kraussei_Becker_Underwood_XBKB1v2_1810025_m7_2728125_2732052_+3	73.239	71	19	0	3734	3804	3704	3774	6.53e-05	43.7
Xenorhabdus_nematophila_F1_XNC3_v3_3059_m7_3067624_3071581_-3	Xenorhabdus_bovienii_feltiae_Moldova_XBFM1v2_530037_m7_762463_766393_+1	66.352	1694	528	20	1	1679	1	1667	1.03e-122	434
Xenorhabdus_nematophila_F1_XNC3_v3_3059_m7_3067624_3071581_-3	Xenorhabdus_bovienii_feltiae_Moldova_XBFM1v2_530037_m7_762463_766393_+1	66.883	1232	351	20	2344	3539	2308	3518	1.43e-95	344
Xenorhabdus_nematophila_F1_XNC3_v3_3059_m7_3067624_3071581_-3	Xenorhabdus_bovienii_feltiae_Moldova_XBFM1v2_530037_m7_762463_766393_+1	75.000	64	16	0	1811	1874	1799	1862	1.87e-05	44.6
Xenorhabdus_nematophila_F1_XNC3_v3_3059_m7_3067624_3071581_-3	Xenorhabdus_bovienii_oregonense_XBO1v2_1300225_m7_1554440_1558364_+2	66.293	1694	529	20	1	1679	1	1667	4.38e-121	429
Xenorhabdus_nematophila_F1_XNC3_v3_3059_m7_3067624_3071581_-3	Xenorhabdus_bovienii_oregonense_XBO1v2_1300225_m7_1554440_1558364_+2	66.641	1286	368	19	2350	3597	2314	3576	7.92e-99	355
Xenorhabdus_nematophila_F1_XNC3_v3_3059_m7_3067624_3071581_-3	Xenorhabdus_bovienii_puntauvense_XBP1v2_2230047_m7_2925600_2929530_+3	66.038	1696	530	19	1	1679	1	1667	7.91e-118	418
Xenorhabdus_nematophila_F1_XNC3_v3_3059_m7_3067624_3071581_-3	Xenorhabdus_bovienii_puntauvense_XBP1v2_2230047_m7_2925600_2929530_+3	66.474	1211	347	17	2366	3539	2330	3518	9.03e-92	331
Xenorhabdus_nematophila_F1_XNC3_v3_3059_m7_3067624_3071581_-3	Xenorhabdus_bovienii_puntauvense_XBP1v2_2230047_m7_2925600_2929530_+3	75.000	64	16	0	1811	1874	1799	1862	1.87e-05	44.6
Xenorhabdus_nematophila_F1_XNC3_v3_3059_m7_3067624_3071581_-3	Xenorhabdus_bovienii_puntauvense_XBP1v2_2230047_m7_2925600_2929530_+3	71.831	71	20	0	3734	3804	3704	3774	7.95e-04	39.2
Xenorhabdus_nematophila_F1_XNC3_v3_3059_m7_3067624_3071581_-3	Xenorhabdus_bovienii_CS03_XBW1v5_1895_m7_1797266_1801181_-3	66.038	1696	530	19	1	1679	1	1667	7.91e-118	418
Xenorhabdus_nematophila_F1_XNC3_v3_3059_m7_3067624_3071581_-3	Xenorhabdus_bovienii_CS03_XBW1v5_1895_m7_1797266_1801181_-3	65.879	1269	374	17	2366	3597	2330	3576	2.42e-86	314
Xenorhabdus_nematophila_F1_XNC3_v3_3059_m7_3067624_3071581_-3	Xenorhabdus_bovienii_CS03_XBW1v5_1895_m7_1797266_1801181_-3	73.239	71	19	0	3734	3804	3704	3774	6.53e-05	43.7
Xenorhabdus_nematophila_F1_XNC3_v3_3059_m7_3067624_3071581_-3	Xenorhabdus_bovienii_SS2004_XBJ1_2151_m7_2115558_2119473_-2	65.780	1692	541	16	1	1679	1	1667	1.74e-113	404
Xenorhabdus_nematophila_F1_XNC3_v3_3059_m7_3067624_3071581_-3	Xenorhabdus_bovienii_SS2004_XBJ1_2151_m7_2115558_2119473_-2	65.840	1291	374	20	2348	3597	2312	3576	8.46e-86	311
Xenorhabdus_nematophila_F1_XNC3_v3_3059_m7_3067624_3071581_-3	Xenorhabdus_bovienii_jollieti_XBJ2v2_1180005_mq_1728609_1732530_-2	65.780	1692	541	16	1	1679	1	1667	1.74e-113	404
Xenorhabdus_nematophila_F1_XNC3_v3_3059_m7_3067624_3071581_-3	Xenorhabdus_bovienii_jollieti_XBJ2v2_1180005_mq_1728609_1732530_-2	65.840	1291	374	20	2348	3597	2312	3576	8.46e-86	311
Xenorhabdus_nematophila_F1_XNC3_v3_3059_m7_3067624_3071581_-3	Xenorhabdus_cabanillasii_DSM_17905_QTUB01_3185_m7_3198291_3201891_-2	67.207	1049	335	1	1	1049	1	1040	4.10e-96	345
Xenorhabdus_nematophila_F1_XNC3_v3_3059_m7_3067624_3071581_-3	Xenorhabdus_cabanillasii_DSM_17905_QTUB01_3185_m7_3198291_3201891_-2	68.354	711	225	0	2366	3076	2336	3046	9.04e-73	269
Xenorhabdus_nematophila_F1_XNC3_v3_3059_m7_3067624_3071581_-3	Xenorhabdus_cabanillasii_DSM_17905_QTUB01_3185_m7_3198291_3201891_-2	66.667	387	129	0	1290	1676	1284	1670	3.61e-27	117
Xenorhabdus_nematophila_F1_XNC3_v3_3059_m7_3067624_3071581_-3	Xenorhabdus_kozodoii_FR71_XKB2_v1_1243_m7_1248218_1251329_+2	66.512	1075	326	15	1	1064	1	1052	5.00e-76	279
Xenorhabdus_nematophila_F1_XNC3_v3_3059_m7_3067624_3071581_-3	Xenorhabdus_kozodoii_FR71_XKB2_v1_1243_m7_1248218_1251329_+2	67.618	701	213	7	2348	3041	2306	2999	3.37e-59	223
Xenorhabdus_nematophila_F1_XNC3_v3_3059_m7_3067624_3071581_-3	Xenorhabdus_kozodoii_FR71_XKB2_v1_1243_m7_1248218_1251329_+2	64.435	239	85	0	1372	1610	1354	1592	1.54e-06	49.1
Xenorhabdus_nematophila_F1_XNC3_v3_3059_m7_3067624_3071581_-3	Xenorhabdus_kozodoii_FR71_XKB2_v1_1243_m7_1248218_1251329_+2	73.913	69	18	0	1810	1878	1786	1854	1.87e-05	44.6
Xenorhabdus_nematophila_F1_XNC3_v3_3059_m7_3067624_3071581_-3	Xenorhabdus_bovienii_feltiae_Florida_XBFFL1v2_980027_m7_1497822_1500150_+3	66.667	807	238	8	2366	3149	1451	2249	5.34e-63	235
Xenorhabdus_nematophila_F1_XNC3_v3_3059_m7_3067624_3071581_-3	Xenorhabdus_bovienii_feltiae_Florida_XBFFL1v2_980027_m7_1497822_1500150_+3	70.571	350	103	0	1330	1679	439	788	2.27e-42	168
Xenorhabdus_nematophila_F1_XNC3_v3_3059_m7_3067624_3071581_-3	Xenorhabdus_bovienii_feltiae_Florida_XBFFL1v2_980027_m7_1497822_1500150_+3	67.841	227	65	3	909	1131	18	240	1.10e-14	75.2
Xenorhabdus_nematophila_F1_XNC3_v3_3059_m7_3067624_3071581_-3	Xenorhabdus_budapestensis_DSM_16342_NIBS01_v1_1080148_m7	68.061	1052	321	3	1	1049	1	1040	4.70e-109	383
Xenorhabdus_nematophila_F1_XNC3_v3_3059_m7_3067624_3071581_-3	Xenorhabdus_budapestensis_DSM_16342_NIBS01_v1_1080148_m7	65.081	1240	404	11	2366	3592	2336	3559	3.87e-72	261
Xenorhabdus_nematophila_F1_XNC3_v3_3059_m7_3067624_3071581_-3	Xenorhabdus_budapestensis_DSM_16342_NIBS01_v1_1080148_m7	67.700	387	125	0	1290	1676	1284	1670	3.88e-34	135

## Sheet: blast_paxT
Query	Subject	Percentage Identity	Alignment lenght	Number mismatches	Number gap openings	Start alignment in query	End alignment in query	Start alignment in subject	En alignment in subject	E-value	Bit score
Xenorhabdus_nematophila_F1_XNC3_v3_3062_3092241_3093866_-2	Xenorhabdus_nematophila_F1_XNC3_v3_3062_3092241_3093866_-2	100.000	1626	0	0	1	1626	1	1626	0.0	2933
Xenorhabdus_nematophila_F1_XNC3_v3_3062_3092241_3093866_-2	Xenorhabdus_nematophila_websteri_XNW1_v2460007_2708462_2710102_-2	99.938	1626	1	0	1	1626	16	1641	0.0	2929
Xenorhabdus_nematophila_F1_XNC3_v3_3062_3092241_3093866_-2	Xenorhabdus_nematophila_ATCC19061_XNC1_2784_2777892_2779517_-2	99.938	1626	1	0	1	1626	1	1626	0.0	2929
Xenorhabdus_nematophila_F1_XNC3_v3_3062_3092241_3093866_-2	Xenorhabdus_nematophila_anatoliense_XNA1_v2410007_2356149_2357774_+3	99.938	1626	1	0	1	1626	1	1626	0.0	2929
Xenorhabdus_nematophila_F1_XNC3_v3_3062_3092241_3093866_-2	Xenorhabdus_nematophila_AN6-1_XNC2v1_2682_2777587_2779212_-3	99.938	1626	1	0	1	1626	1	1626	0.0	2929
Xenorhabdus_nematophila_F1_XNC3_v3_3062_3092241_3093866_-2	Xenorhabdus_nematophila_C2-3_JRJV01_v1_180012_1359562_1360869_-1	99.924	1308	1	0	319	1626	1	1308	0.0	2355
Xenorhabdus_nematophila_F1_XNC3_v3_3062_3092241_3093866_-2	Xenorhabdus_koppenhoeferi_DSM_18168_FPBJ01_v1_510082_1679520_1681145_+3	87.700	1626	200	0	1	1626	1	1626	0.0	2031
Xenorhabdus_nematophila_F1_XNC3_v3_3062_3092241_3093866_-2	Xenorhabdus_vietnamensis_DSM_22392_MUBJ01_v1_600001_1526522_1528156_+2	82.092	1625	291	0	1	1625	1	1625	0.0	1619
Xenorhabdus_nematophila_F1_XNC3_v3_3062_3092241_3093866_-2	Xenorhabdus_hominickii_DSM_17903_NJAI01_680303_3485617_3487230_+1	82.298	1610	284	1	1	1609	1	1610	0.0	1616
Xenorhabdus_nematophila_F1_XNC3_v3_3062_3092241_3093866_-2	Xenorhabdus_hominickii_ANU1_A9255_RS01660_356481_358094_-3	82.298	1610	284	1	1	1609	1	1610	0.0	1616
Xenorhabdus_nematophila_F1_XNC3_v3_3062_3092241_3093866_-2	Xenorhabdus_szentirmaii_DSM16338_XSR1v1_210051_2975617_2977242_+1	82.103	1626	291	0	1	1626	1	1626	0.0	1621
Xenorhabdus_nematophila_F1_XNC3_v3_3062_3092241_3093866_-2	Xenorhabdus_japonica_DSM_16522_FOVO01_v1_600035_2025734_2027368_-1	81.577	1623	299	0	1	1623	1	1623	0.0	1580
Xenorhabdus_nematophila_F1_XNC3_v3_3062_3092241_3093866_-2	Xenorhabdus_miraniensis_DSM_17902_NITZ01_v1_620054_2908268_2909938_-2	81.538	1625	300	0	1	1625	46	1670	0.0	1579
Xenorhabdus_nematophila_F1_XNC3_v3_3062_3092241_3093866_-2	Xenorhabdus_thuongxuanensis_30TX1_MKGR01_v1_430069_1411018_1412664_-2	81.682	1605	294	0	1	1605	13	1617	0.0	1570
Xenorhabdus_nematophila_F1_XNC3_v3_3062_3092241_3093866_-2	Xenorhabdus_beddingii_DSM_4764	81.470	1619	300	0	1	1619	1	1619	0.0	1568
Xenorhabdus_nematophila_F1_XNC3_v3_3062_3092241_3093866_-2	Xenorhabdus_doucetiae_FRM16_XDD1v4_2669_2852422_2854035_-3	81.546	1604	296	0	1	1604	1	1604	0.0	1559
Xenorhabdus_nematophila_F1_XNC3_v3_3062_3092241_3093866_-2	Xenorhabdus_sp-_BG5_JADEUG01_610009_2639450_2641084_+2	81.371	1605	299	0	1	1605	1	1605	0.0	1547
Xenorhabdus_nematophila_F1_XNC3_v3_3062_3092241_3093866_-2	Xenorhabdus_kozodoii_FR74_XKB3_v1_1374_1430668_1432302_-3	80.308	1625	320	0	1	1625	1	1625	0.0	1489
Xenorhabdus_nematophila_F1_XNC3_v3_3062_3092241_3093866_-2	Xenorhabdus_griffiniae_BMMCB_LDNM01_v1_120062_852753_854387_-3	81.308	1605	300	0	1	1605	1	1605	0.0	1543
Xenorhabdus_nematophila_F1_XNC3_v3_3062_3092241_3093866_-2	Xenorhabdus_ehlersii_DSM_16337_NIBT01_v1_860041_3747922_3749556_+1	81.121	1605	303	0	1	1605	1	1605	0.0	1529
Xenorhabdus_nematophila_F1_XNC3_v3_3062_3092241_3093866_-2	Xenorhabdus_eapokensis_DL20_MKGQ01_v1_10003_12250_13896_-3	80.498	1605	313	0	1	1605	13	1617	0.0	1484
Xenorhabdus_nematophila_F1_XNC3_v3_3062_3092241_3093866_-2	Xenorhabdus_kozodoii_DSM_17907_NJCX01_v1_10044_57527_59161_-1	80.234	1624	321	0	1	1624	1	1624	0.0	1482
Xenorhabdus_nematophila_F1_XNC3_v3_3062_3092241_3093866_-2	Xenorhabdus_kozodoii_FR48_XKB1_v1_2566_2697523_2699157_+1	80.185	1625	322	0	1	1625	1	1625	0.0	1480
Xenorhabdus_nematophila_F1_XNC3_v3_3062_3092241_3093866_-2	Xenorhabdus_mauleonii_DSM_17908_NITY01_v1_10567_589528_591153_+1	80.135	1626	323	0	1	1626	1	1626	0.0	1477
Xenorhabdus_nematophila_F1_XNC3_v3_3062_3092241_3093866_-2	Xenorhabdus_khoisanae_MCB_LFCV01_v1_850001_2870470_2871993_+1	80.827	1523	292	0	103	1625	1	1523	0.0	1431
Xenorhabdus_nematophila_F1_XNC3_v3_3062_3092241_3093866_-2	Xenorhabdus_bovienii_SS2004	74.213	1621	403	6	1	1609	1	1618	0.0	1026
Xenorhabdus_nematophila_F1_XNC3_v3_3062_3092241_3093866_-2	Xenorhabdus_bovienii_jollieti	74.213	1621	403	6	1	1609	1	1618	0.0	1026
Xenorhabdus_nematophila_F1_XNC3_v3_3062_3092241_3093866_-2	Xenorhabdus_bovienii_oregonense	74.152	1621	404	6	1	1609	1	1618	0.0	1021
Xenorhabdus_nematophila_F1_XNC3_v3_3062_3092241_3093866_-2	Xenorhabdus_bovienii_feltiae_France	73.765	1620	412	4	1	1609	1	1618	0.0	1000
Xenorhabdus_nematophila_F1_XNC3_v3_3062_3092241_3093866_-2	Xenorhabdus_bovienii_feltiae_Florida	73.765	1620	412	4	1	1609	1	1618	0.0	1000
Xenorhabdus_nematophila_F1_XNC3_v3_3062_3092241_3093866_-2	Xenorhabdus_bovienii_CS03	73.765	1620	412	4	1	1609	1	1618	0.0	1000
Xenorhabdus_nematophila_F1_XNC3_v3_3062_3092241_3093866_-2	Xenorhabdus_bovienii_puntauvense	73.704	1620	413	4	1	1609	1	1618	0.0	995
Xenorhabdus_nematophila_F1_XNC3_v3_3062_3092241_3093866_-2	Xenorhabdus_bovienii_kraussei_Becker_Underwood	73.704	1620	413	4	1	1609	1	1618	0.0	995
Xenorhabdus_nematophila_F1_XNC3_v3_3062_3092241_3093866_-2	Xenorhabdus_bovienii_feltiae_Moldova	73.642	1620	414	4	1	1609	1	1618	0.0	991
Xenorhabdus_nematophila_F1_XNC3_v3_3062_3092241_3093866_-2	Xenorhabdus_budapestensis_C-7-2_HGO23_10945_2489920_2491557_+1	72.896	1616	433	2	1	1612	1	1615	0.0	936
Xenorhabdus_nematophila_F1_XNC3_v3_3062_3092241_3093866_-2	Xenorhabdus_sp-_KK7-4_NJAH01_240117_948965_950602_+2	72.260	1615	439	6	1	1609	1	1612	0.0	875
Xenorhabdus_nematophila_F1_XNC3_v3_3062_3092241_3093866_-2	Xenorhabdus_stockiae_DSM_17904_NJAJ01_v1_350018_719540_721177_-2	72.136	1615	441	6	1	1609	1	1612	0.0	866
Xenorhabdus_nematophila_F1_XNC3_v3_3062_3092241_3093866_-2	Xenorhabdus_sp-_KJ12-1_NJCW01_690033_2405461_2407098_+1	72.136	1615	441	6	1	1609	1	1612	0.0	866
Xenorhabdus_nematophila_F1_XNC3_v3_3062_3092241_3093866_-2	Xenorhabdus_innexi_DSM_16336_NIBU01_1790005_2004626_2006263_-3	70.996	1617	456	5	1	1609	1	1612	0.0	792
Xenorhabdus_nematophila_F1_XNC3_v3_3062_3092241_3093866_-2	Xenorhabdus_kozodoii_FR71_XKB2_v1_1240_1228507_1230117_+1	72.771	628	161	4	980	1602	980	1602	5.56e-99	353
Xenorhabdus_nematophila_F1_XNC3_v3_3062_3092241_3093866_-2	Xenorhabdus_kozodoii_FR71_XKB2_v1_1240_1228507_1230117_+1	71.429	301	82	4	157	455	151	449	1.82e-35	141
Xenorhabdus_nematophila_F1_XNC3_v3_3062_3092241_3093866_-2	Xenorhabdus_poinarii_G6	70.45
Xenorhabdus_nematophila_F1_XNC3_v3_3062_3092241_3093866_-2	Xenorhabdus_ishibashii_DSM_22670	59.48

## Sheet: blast_global_analysis
Strain	nilC	transposase	nilA	nilB	unknown	unknown	unknown	succinylornithine_transaminase	unknown	paxT	m1	m2	m3	m4	m5	m6	m7	putative_Type_VI_secretion_protein_frag	putative_Type_VI_secretion_protein_frag	unknown	gene_55_protein	putative_lipase_protein		unknown	transposase	transposase
Xenorhabdus_nematophila_F1	100.000	100.000	100.000	100.000	100.000	100.000	100.000	100.000	100.000	100.000	100.000	100.000	100.000	100.000	100.000	100.000	100.000	100.000	100.000	100.000	100.000	100.000		100.000	100.000	100.000
Xenorhabdus_nematophila_ATCC19061	99.882	99.256	100.000	100.000		99.020	99.291	99.793	99.083	99.938	99.524	99.312	99.843	99.652	99.623	99.682	99.697	99.756	99.859	98.830	99.782	100.000		87.379
Xenorhabdus_nematophila_AN6-1	99.882	99.256	100.000	100.000		99.291	99.065	99.793	99.083	99.938	99.524	99.312	99.843	99.652	99.623	99.682	99.697	99.756	99.859	98.851	99.782	100.000
Xenorhabdus_nematophila_C2-3	99.529	98.148	99.634	99.688	100.000	99.449	99.065	99.586		99.924	99.545	99.249	99.874	99.747	99.781	77.671	99.596	99.003	99.297	99.425					99.163
Xenorhabdus_koppenhoeferi_DSM_18168										87.700	95.049	87.042	92.794	88.787	91.583	89.444	86.450								99.095	99.361
Xenorhabdus_vietnamensis_DSM_22392										82.092	80.266	78.670	80.779	75.504	79.830	77.192	78.339							87.379
Xenorhabdus_japonica_DSM_16522								85.714		81.577	79.156	78.623	82.070	75.377	78.676	77.246	77.906
Xenorhabdus_doucetiae_FRM16_XDD1v4							80.198	82.324		81.546	77.083	77.426	79.097	73.542	77.966	74.449	74.970
Xenorhabdus_beddingii_DSM_4764							81.053	86.683		81.470	75.902	76.814	79.000	73.523
Xenorhabdus_miraniensis_DSM_17902								86.386	74.684	81.538	78.832	77.840	78.213	77.929	78.886	79.551	77.253
Xenorhabdus_thuongxuanensis_30TX1							77.895	86.765	76.190	81.682	78.605	78.390	80.057	73.352	76.829	78.012	75.970
Xenorhabdus_ehlersii_DSM_16337								86.732	88.889	81.121	78.458	77.972	79.616	73.902	76.697	78.935	75.579
Xenorhabdus_khoisanae_MCB										80.827	78.270	77.070	78.317	78.064	79.369	79.943	76.828
Xenorhabdus_sp-_BG5										81.371	78.259	78.105	79.659	73.714	77.005	80.656
Xenorhabdus_griffiniae_BMMCB										81.308	77.436	78.070	79.092	74.560	76.378	77.927	75.694
Xenorhabdus_hominickii_DSM_17903							80.000	87.167		82.298	77.239	76.031	79.337	74.985	78.135	77.939	77.832
Xenorhabdus_hominickii_ANU1							80.000	87.167		82.298	77.239	76.031	79.337	74.985	78.135	77.939	77.832
Xenorhabdus_mauleonii_DSM_17908							87.879	87.651		80.135	77.141	76.909	75.793	67.324		78.444	72.932
Xenorhabdus_kozodoii_FR74										80.308	76.939	75.047	77.788	74.599	75.666	76.938	74.732
Xenorhabdus_kozodoii_FR48							77.228	85.230		80.185	76.939	74.758	77.694	74.599	75.666	76.938	74.732
Xenorhabdus_kozodoii_DSM_17907							77.228	86.199		80.234	76.492	75.642	76.948
Xenorhabdus_kozodoii_FR71										72.771	0	68.723	70.180	65.225	68.247	68.085	66.512
Xenorhabdus_bovienii_feltiae_France										73.765	69.449	67.404	71.077	70.149	70.878	70.192	66.568
Xenorhabdus_bovienii_CS03										73.765	69.366	67.134	71.077	70.277	70.662	70.192	66.038								83.852	86.581
Xenorhabdus_bovienii_oregonense										74.152	69.417	67.267	71.519	70.110	71.015	70.201	66.293
Xenorhabdus_bovienii_feltiae_Moldova										73.642	68.859	67.040	71.026	70.107	71.032	70.032	66.352
Xenorhabdus_bovienii_puntauvense										73.704	69.056	67.165	71.253	70.138	70.648	70.351	66.038
Xenorhabdus_bovienii_SS2004										74.213	69.005	67.268	71.063	70.200	70.827	70.188	65.780
Xenorhabdus_bovienii_jollieti										74.213	69.005	67.268	71.158	70.200	70.827	69.204	65.780
Xenorhabdus_budapestensis_DSM_16342											67.850	66.573	65.712	65.509	65.597	65.482	68.061
Xenorhabdus_budapestensis_C-7-2										72.896	68.331	67.575	69.616	67.331	69.499	69.539	68.224
Xenorhabdus_sp-_KK7-4										72.260	67.218	68.785	68.693	68.632		70.529	68.116
Xenorhabdus_sp-_KJ12-1										72.136	67.020	68.962	68.795	68.018		71.021	68.105
Xenorhabdus_stockiae_DSM_17904										72.136	67.139	68.739	68.860	68.193		71.021	68.086
Xenorhabdus_bovienii_feltiae_Florida										73.765	71.233	67.129	71.408	70.034	69.933	70.245	66.667
Xenorhabdus_innexi_DSM_16336										70.996	66.208	67.627	69.029	68.301	68.634	68.995	68.268
Xenorhabdus_cabanillasii_DSM_17905											70.038	66.012	66.520	64.906	68.669	66.041	67.207
Xenorhabdus_poinarii_G6										70.45	0
Xenorhabdus_ishibashii_DSM_22670										59.48	0
Xenorhabdus_szentirmaii_DSM16338										82.103	83.487	81.890
