# Supplementary material for: Pleiotropic role of PAX cyclolipopeptides in the Xenorhabdus bacterium mutualistically associated with entomopathogenic nematodes
Source: Appl Environ Microbiol. 2025 Sep 9;91(10):e00760-25. doi: 10.1128/aem.00760-25 (PMC12542672; doi:10.1128/aem.00760-25)
Supplement: Table S7 — Additional information for blastn analysis of Fig. S5, representing the distance matrix of paxTABC genes in the genus Xenorhabdus from sequences extracted from the MicroScope MaGe database. [file aem.00760-25-s0003.xlsx]

## Sheet: paxT
Table S7 : Additional information for blastn analysis of Figure S5 representing the distance matrix of paxTABC genes in the genus Xenorhabdus from sequences extracted from the MicroScope MaGe database.
Query	Subject	Percentage Identity	Alignment lenght
Xenorhabdus_beddingii_DSM_4764	Xenorhabdus_beddingii_DSM_4764	100	1626
Xenorhabdus_beddingii_DSM_4764	Xenorhabdus_miraniensis_DSM_17902	85.485	1619
Xenorhabdus_beddingii_DSM_4764	Xenorhabdus_doucetiae_FRM16	84.305	1612
Xenorhabdus_beddingii_DSM_4764	Xenorhabdus_khoisanae_MCB	84.793	1519
Xenorhabdus_beddingii_DSM_4764	Xenorhabdus_hominickii_DSM_17903	83.738	1605
Xenorhabdus_beddingii_DSM_4764	Xenorhabdus_hominickii_ANU1	83.738	1605
Xenorhabdus_beddingii_DSM_4764	Xenorhabdus_kozodoii_DSM_17907	83.364	1617
Xenorhabdus_beddingii_DSM_4764	Xenorhabdus_kozodoii_FR48	83.302	1617
Xenorhabdus_beddingii_DSM_4764	Xenorhabdus_kozodoii_FR74	83.241	1617
Xenorhabdus_beddingii_DSM_4764	Xenorhabdus_thuongxuanensis_30TX1	83.095	1609
Xenorhabdus_beddingii_DSM_4764	Xenorhabdus_koppenhoeferi_DSM_18168	82.952	1619
Xenorhabdus_beddingii_DSM_4764	Xenorhabdus_vietnamensis_DSM_22392	82.963	1620
Xenorhabdus_beddingii_DSM_4764	Xenorhabdus_japonica_DSM_16522	82.756	1618
Xenorhabdus_beddingii_DSM_4764	Xenorhabdus_griffiniae_BMMCB	82.877	1606
Xenorhabdus_beddingii_DSM_4764	Xenorhabdus_eapokensis_DL20	82.671	1610
Xenorhabdus_beddingii_DSM_4764	Xenorhabdus_sp-_BG5	82.617	1605
Xenorhabdus_beddingii_DSM_4764	Xenorhabdus_ehlersii_DSM_16337	82.419	1604
Xenorhabdus_beddingii_DSM_4764	Xenorhabdus_szentirmaii_DSM_16338	81.662	1625
Xenorhabdus_beddingii_DSM_4764	Xenorhabdus_nematophila_websteri	81.779	1608
Xenorhabdus_beddingii_DSM_4764	Xenorhabdus_nematophila_anatoliense	81.779	1608
Xenorhabdus_beddingii_DSM_4764	Xenorhabdus_nematophila_F1	81.779	1608
Xenorhabdus_beddingii_DSM_4764	Xenorhabdus_nematophila_ATCC19061	81.779	1608
Xenorhabdus_beddingii_DSM_4764	Xenorhabdus_nematophila_AN6-1	81.779	1608
Xenorhabdus_beddingii_DSM_4764	Xenorhabdus_mauleonii_DSM_17908	80.506	1621
Xenorhabdus_beddingii_DSM_4764	Xenorhabdus_bovienii_kraussei_Becker_Underwood	74.707	1621
Xenorhabdus_beddingii_DSM_4764	Xenorhabdus_bovienii_feltiae_Moldova	74.707	1621
Xenorhabdus_beddingii_DSM_4764	Xenorhabdus_bovienii_CS03	74.522	1621
Xenorhabdus_beddingii_DSM_4764	Xenorhabdus_budapestensis_C-7-2	73.857	1618
Xenorhabdus_beddingii_DSM_4764	Xenorhabdus_innexi_DSM_16336	72.576	1619
Xenorhabdus_bovienii_CS03	Xenorhabdus_bovienii_CS03	100	1656
Xenorhabdus_bovienii_CS03	Xenorhabdus_bovienii_feltiae_France	99.577	1656
Xenorhabdus_bovienii_CS03	Xenorhabdus_bovienii_feltiae_Florida	99.577	1656
Xenorhabdus_bovienii_CS03	Xenorhabdus_bovienii_puntauvense	99.457	1656
Xenorhabdus_bovienii_CS03	Xenorhabdus_bovienii_feltiae_Moldova	99.457	1656
Xenorhabdus_bovienii_CS03	Xenorhabdus_bovienii_kraussei_Becker_Underwood	99.336	1656
Xenorhabdus_bovienii_CS03	Xenorhabdus_bovienii_oregonense	95.833	1656
Xenorhabdus_bovienii_CS03	Xenorhabdus_bovienii_jollieti	95.713	1656
Xenorhabdus_bovienii_CS03	Xenorhabdus_bovienii_SS2004	95.713	1656
Xenorhabdus_bovienii_CS03	Xenorhabdus_hominickii_DSM_17903	75.75	1633
Xenorhabdus_bovienii_CS03	Xenorhabdus_hominickii_ANU1	75.75	1633
Xenorhabdus_bovienii_CS03	Xenorhabdus_szentirmaii_DSM_16338	75.536	1631
Xenorhabdus_bovienii_CS03	Xenorhabdus_vietnamensis_DSM_22392	75.077	1625
Xenorhabdus_bovienii_CS03	Xenorhabdus_koppenhoeferi_DSM_18168	74.785	1626
Xenorhabdus_bovienii_CS03	Xenorhabdus_japonica_DSM_16522	74.601	1630
Xenorhabdus_bovienii_CS03	Xenorhabdus_kozodoii_DSM_17907	74.569	1624
Xenorhabdus_bovienii_CS03	Xenorhabdus_beddingii_DSM_4764	74.506	1620
Xenorhabdus_bovienii_CS03	Xenorhabdus_kozodoii_FR74	74.43	1623
Xenorhabdus_bovienii_CS03	Xenorhabdus_kozodoii_FR48	74.307	1623
Xenorhabdus_bovienii_CS03	Xenorhabdus_nematophila_websteri	74.294	1630
Xenorhabdus_bovienii_CS03	Xenorhabdus_nematophila_anatoliense	74.294	1630
Xenorhabdus_bovienii_CS03	Xenorhabdus_nematophila_F1	74.294	1630
Xenorhabdus_bovienii_CS03	Xenorhabdus_nematophila_ATCC19061	74.294	1630
Xenorhabdus_bovienii_CS03	Xenorhabdus_nematophila_AN6-1	74.294	1630
Xenorhabdus_bovienii_CS03	Xenorhabdus_miraniensis_DSM_17902	74.251	1635
Xenorhabdus_bovienii_CS03	Xenorhabdus_doucetiae_FRM16	74.213	1621
Xenorhabdus_bovienii_CS03	Xenorhabdus_thuongxuanensis_30TX1	74.279	1629
Xenorhabdus_bovienii_CS03	Xenorhabdus_sp-_BG5	74.231	1626
Xenorhabdus_bovienii_CS03	Xenorhabdus_mauleonii_DSM_17908	73.945	1635
Xenorhabdus_bovienii_CS03	Xenorhabdus_eapokensis_DL20	74.081	1632
Xenorhabdus_bovienii_CS03	Xenorhabdus_ehlersii_DSM_16337	73.94	1627
Xenorhabdus_bovienii_CS03	Xenorhabdus_griffiniae_BMMCB	73.574	1631
Xenorhabdus_bovienii_SS2004	Xenorhabdus_bovienii_jollieti	100	1656
Xenorhabdus_bovienii_SS2004	Xenorhabdus_bovienii_SS2004	100	1656
Xenorhabdus_bovienii_SS2004	Xenorhabdus_bovienii_oregonense	99.638	1656
Xenorhabdus_bovienii_SS2004	Xenorhabdus_bovienii_feltiae_France	96.014	1656
Xenorhabdus_bovienii_SS2004	Xenorhabdus_bovienii_feltiae_Florida	96.014	1656
Xenorhabdus_bovienii_SS2004	Xenorhabdus_bovienii_puntauvense	95.894	1656
Xenorhabdus_bovienii_SS2004	Xenorhabdus_bovienii_kraussei_Becker_Underwood	95.894	1656
Xenorhabdus_bovienii_SS2004	Xenorhabdus_bovienii_CS03	95.713	1656
Xenorhabdus_bovienii_SS2004	Xenorhabdus_bovienii_feltiae_Moldova	95.531	1656
Xenorhabdus_bovienii_SS2004	Xenorhabdus_koppenhoeferi_DSM_18168	75.845	1627
Xenorhabdus_bovienii_SS2004	Xenorhabdus_hominickii_DSM_17903	75.782	1631
Xenorhabdus_bovienii_SS2004	Xenorhabdus_hominickii_ANU1	75.782	1631
Xenorhabdus_bovienii_SS2004	Xenorhabdus_szentirmaii_DSM_16338	75.459	1634
Xenorhabdus_bovienii_SS2004	Xenorhabdus_nematophila_websteri	74.786	1634
Xenorhabdus_bovienii_SS2004	Xenorhabdus_nematophila_anatoliense	74.786	1634
Xenorhabdus_bovienii_SS2004	Xenorhabdus_nematophila_F1	74.786	1634
Xenorhabdus_bovienii_SS2004	Xenorhabdus_nematophila_ATCC19061	74.786	1634
Xenorhabdus_bovienii_SS2004	Xenorhabdus_nematophila_AN6-1	74.786	1634
Xenorhabdus_bovienii_SS2004	Xenorhabdus_mauleonii_DSM_17908	74.036	1633
Xenorhabdus_bovienii_SS2004	Xenorhabdus_nematophila_C2-3	73.744	1314
Xenorhabdus_bovienii_feltiae_Florida	Xenorhabdus_bovienii_feltiae_France	100	1656
Xenorhabdus_bovienii_feltiae_Florida	Xenorhabdus_bovienii_feltiae_Florida	100	1656
Xenorhabdus_bovienii_feltiae_Florida	Xenorhabdus_bovienii_puntauvense	99.758	1656
Xenorhabdus_bovienii_feltiae_Florida	Xenorhabdus_bovienii_kraussei_Becker_Underwood	99.638	1656
Xenorhabdus_bovienii_feltiae_Florida	Xenorhabdus_bovienii_CS03	99.577	1656
Xenorhabdus_bovienii_feltiae_Florida	Xenorhabdus_bovienii_feltiae_Moldova	99.275	1656
Xenorhabdus_bovienii_feltiae_Florida	Xenorhabdus_bovienii_oregonense	96.135	1656
Xenorhabdus_bovienii_feltiae_Florida	Xenorhabdus_bovienii_jollieti	96.014	1656
Xenorhabdus_bovienii_feltiae_Florida	Xenorhabdus_bovienii_SS2004	96.014	1656
Xenorhabdus_bovienii_feltiae_Florida	Xenorhabdus_szentirmaii_DSM_16338	75.475	1631
Xenorhabdus_bovienii_feltiae_Florida	Xenorhabdus_mauleonii_DSM_17908	73.945	1635
Xenorhabdus_bovienii_feltiae_France	Xenorhabdus_bovienii_feltiae_France	100	1656
Xenorhabdus_bovienii_feltiae_France	Xenorhabdus_bovienii_feltiae_Florida	100	1656
Xenorhabdus_bovienii_feltiae_France	Xenorhabdus_bovienii_puntauvense	99.758	1656
Xenorhabdus_bovienii_feltiae_France	Xenorhabdus_bovienii_kraussei_Becker_Underwood	99.638	1656
Xenorhabdus_bovienii_feltiae_France	Xenorhabdus_bovienii_CS03	99.577	1656
Xenorhabdus_bovienii_feltiae_France	Xenorhabdus_bovienii_feltiae_Moldova	99.275	1656
Xenorhabdus_bovienii_feltiae_France	Xenorhabdus_bovienii_oregonense	96.135	1656
Xenorhabdus_bovienii_feltiae_France	Xenorhabdus_bovienii_jollieti	96.014	1656
Xenorhabdus_bovienii_feltiae_France	Xenorhabdus_bovienii_SS2004	96.014	1656
Xenorhabdus_bovienii_feltiae_France	Xenorhabdus_szentirmaii_DSM_16338	75.475	1631
Xenorhabdus_bovienii_feltiae_France	Xenorhabdus_mauleonii_DSM_17908	73.945	1635
Xenorhabdus_bovienii_feltiae_Moldova	Xenorhabdus_bovienii_feltiae_Moldova	100	1656
Xenorhabdus_bovienii_feltiae_Moldova	Xenorhabdus_bovienii_CS03	99.457	1656
Xenorhabdus_bovienii_feltiae_Moldova	Xenorhabdus_bovienii_puntauvense	99.396	1656
Xenorhabdus_bovienii_feltiae_Moldova	Xenorhabdus_bovienii_kraussei_Becker_Underwood	99.396	1656
Xenorhabdus_bovienii_feltiae_Moldova	Xenorhabdus_bovienii_feltiae_France	99.275	1656
Xenorhabdus_bovienii_feltiae_Moldova	Xenorhabdus_bovienii_feltiae_Florida	99.275	1656
Xenorhabdus_bovienii_feltiae_Moldova	Xenorhabdus_bovienii_oregonense	95.652	1656
Xenorhabdus_bovienii_feltiae_Moldova	Xenorhabdus_bovienii_jollieti	95.531	1656
Xenorhabdus_bovienii_feltiae_Moldova	Xenorhabdus_bovienii_SS2004	95.531	1656
Xenorhabdus_bovienii_feltiae_Moldova	Xenorhabdus_hominickii_DSM_17903	75.797	1632
Xenorhabdus_bovienii_feltiae_Moldova	Xenorhabdus_hominickii_ANU1	75.797	1632
Xenorhabdus_bovienii_feltiae_Moldova	Xenorhabdus_szentirmaii_DSM_16338	75.475	1631
Xenorhabdus_bovienii_feltiae_Moldova	Xenorhabdus_vietnamensis_DSM_22392	75.338	1626
Xenorhabdus_bovienii_feltiae_Moldova	Xenorhabdus_koppenhoeferi_DSM_18168	74.969	1626
Xenorhabdus_bovienii_feltiae_Moldova	Xenorhabdus_japonica_DSM_16522	74.847	1630
Xenorhabdus_bovienii_feltiae_Moldova	Xenorhabdus_beddingii_DSM_4764	74.691	1620
Xenorhabdus_bovienii_feltiae_Moldova	Xenorhabdus_kozodoii_DSM_17907	74.507	1624
Xenorhabdus_bovienii_feltiae_Moldova	Xenorhabdus_doucetiae_FRM16	74.399	1621
Xenorhabdus_bovienii_feltiae_Moldova	Xenorhabdus_kozodoii_FR74	74.368	1623
Xenorhabdus_bovienii_feltiae_Moldova	Xenorhabdus_thuongxuanensis_30TX1	74.324	1628
Xenorhabdus_bovienii_feltiae_Moldova	Xenorhabdus_sp-_BG5	74.277	1625
Xenorhabdus_bovienii_feltiae_Moldova	Xenorhabdus_miraniensis_DSM_17902	74.251	1635
Xenorhabdus_bovienii_feltiae_Moldova	Xenorhabdus_kozodoii_FR48	74.245	1623
Xenorhabdus_bovienii_feltiae_Moldova	Xenorhabdus_nematophila_websteri	74.172	1630
Xenorhabdus_bovienii_feltiae_Moldova	Xenorhabdus_nematophila_anatoliense	74.172	1630
Xenorhabdus_bovienii_feltiae_Moldova	Xenorhabdus_nematophila_F1	74.172	1630
Xenorhabdus_bovienii_feltiae_Moldova	Xenorhabdus_nematophila_ATCC19061	74.172	1630
Xenorhabdus_bovienii_feltiae_Moldova	Xenorhabdus_nematophila_AN6-1	74.172	1630
Xenorhabdus_bovienii_feltiae_Moldova	Xenorhabdus_mauleonii_DSM_17908	74.113	1634
Xenorhabdus_bovienii_feltiae_Moldova	Xenorhabdus_eapokensis_DL20	74.203	1632
Xenorhabdus_bovienii_feltiae_Moldova	Xenorhabdus_ehlersii_DSM_16337	73.985	1626
Xenorhabdus_bovienii_feltiae_Moldova	Xenorhabdus_griffiniae_BMMCB	73.62	1630
Xenorhabdus_bovienii_jollieti	Xenorhabdus_bovienii_jollieti	100	1656
Xenorhabdus_bovienii_jollieti	Xenorhabdus_bovienii_SS2004	100	1656
Xenorhabdus_bovienii_jollieti	Xenorhabdus_bovienii_oregonense	99.638	1656
Xenorhabdus_bovienii_jollieti	Xenorhabdus_bovienii_feltiae_France	96.014	1656
Xenorhabdus_bovienii_jollieti	Xenorhabdus_bovienii_feltiae_Florida	96.014	1656
Xenorhabdus_bovienii_jollieti	Xenorhabdus_bovienii_puntauvense	95.894	1656
Xenorhabdus_bovienii_jollieti	Xenorhabdus_bovienii_kraussei_Becker_Underwood	95.894	1656
Xenorhabdus_bovienii_jollieti	Xenorhabdus_bovienii_CS03	95.713	1656
Xenorhabdus_bovienii_jollieti	Xenorhabdus_bovienii_feltiae_Moldova	95.531	1656
Xenorhabdus_bovienii_jollieti	Xenorhabdus_koppenhoeferi_DSM_18168	75.845	1627
Xenorhabdus_bovienii_jollieti	Xenorhabdus_hominickii_DSM_17903	75.782	1631
Xenorhabdus_bovienii_jollieti	Xenorhabdus_hominickii_ANU1	75.782	1631
Xenorhabdus_bovienii_jollieti	Xenorhabdus_szentirmaii_DSM_16338	75.459	1634
Xenorhabdus_bovienii_jollieti	Xenorhabdus_nematophila_websteri	74.786	1634
Xenorhabdus_bovienii_jollieti	Xenorhabdus_nematophila_anatoliense	74.786	1634
Xenorhabdus_bovienii_jollieti	Xenorhabdus_nematophila_F1	74.786	1634
Xenorhabdus_bovienii_jollieti	Xenorhabdus_nematophila_ATCC19061	74.786	1634
Xenorhabdus_bovienii_jollieti	Xenorhabdus_nematophila_AN6-1	74.786	1634
Xenorhabdus_bovienii_jollieti	Xenorhabdus_mauleonii_DSM_17908	74.036	1633
Xenorhabdus_bovienii_jollieti	Xenorhabdus_nematophila_C2-3	73.744	1314
Xenorhabdus_bovienii_kraussei_Becker_Underwood	Xenorhabdus_bovienii_kraussei_Becker_Underwood	100	1656
Xenorhabdus_bovienii_kraussei_Becker_Underwood	Xenorhabdus_bovienii_puntauvense	99.638	1656
Xenorhabdus_bovienii_kraussei_Becker_Underwood	Xenorhabdus_bovienii_feltiae_France	99.638	1656
Xenorhabdus_bovienii_kraussei_Becker_Underwood	Xenorhabdus_bovienii_feltiae_Florida	99.638	1656
Xenorhabdus_bovienii_kraussei_Becker_Underwood	Xenorhabdus_bovienii_feltiae_Moldova	99.396	1656
Xenorhabdus_bovienii_kraussei_Becker_Underwood	Xenorhabdus_bovienii_CS03	99.336	1656
Xenorhabdus_bovienii_kraussei_Becker_Underwood	Xenorhabdus_bovienii_oregonense	96.014	1656
Xenorhabdus_bovienii_kraussei_Becker_Underwood	Xenorhabdus_bovienii_jollieti	95.894	1656
Xenorhabdus_bovienii_kraussei_Becker_Underwood	Xenorhabdus_bovienii_SS2004	95.894	1656
Xenorhabdus_bovienii_kraussei_Becker_Underwood	Xenorhabdus_hominickii_DSM_17903	75.995	1633
Xenorhabdus_bovienii_kraussei_Becker_Underwood	Xenorhabdus_hominickii_ANU1	75.995	1633
Xenorhabdus_bovienii_kraussei_Becker_Underwood	Xenorhabdus_szentirmaii_DSM_16338	75.475	1631
Xenorhabdus_bovienii_kraussei_Becker_Underwood	Xenorhabdus_vietnamensis_DSM_22392	75.323	1625
Xenorhabdus_bovienii_kraussei_Becker_Underwood	Xenorhabdus_koppenhoeferi_DSM_18168	74.908	1626
Xenorhabdus_bovienii_kraussei_Becker_Underwood	Xenorhabdus_japonica_DSM_16522	74.785	1630
Xenorhabdus_bovienii_kraussei_Becker_Underwood	Xenorhabdus_kozodoii_DSM_17907	74.738	1623
Xenorhabdus_bovienii_kraussei_Becker_Underwood	Xenorhabdus_beddingii_DSM_4764	74.691	1620
Xenorhabdus_bovienii_kraussei_Becker_Underwood	Xenorhabdus_kozodoii_FR74	74.599	1622
Xenorhabdus_bovienii_kraussei_Becker_Underwood	Xenorhabdus_doucetiae_FRM16	74.399	1621
Xenorhabdus_bovienii_kraussei_Becker_Underwood	Xenorhabdus_miraniensis_DSM_17902	74.373	1635
Xenorhabdus_bovienii_kraussei_Becker_Underwood	Xenorhabdus_kozodoii_FR48	74.368	1623
Xenorhabdus_bovienii_kraussei_Becker_Underwood	Xenorhabdus_thuongxuanensis_30TX1	74.386	1628
Xenorhabdus_bovienii_kraussei_Becker_Underwood	Xenorhabdus_sp-_BG5	74.338	1625
Xenorhabdus_bovienii_kraussei_Becker_Underwood	Xenorhabdus_nematophila_websteri	74.233	1630
Xenorhabdus_bovienii_kraussei_Becker_Underwood	Xenorhabdus_nematophila_anatoliense	74.233	1630
Xenorhabdus_bovienii_kraussei_Becker_Underwood	Xenorhabdus_nematophila_F1	74.233	1630
Xenorhabdus_bovienii_kraussei_Becker_Underwood	Xenorhabdus_nematophila_ATCC19061	74.233	1630
Xenorhabdus_bovienii_kraussei_Becker_Underwood	Xenorhabdus_nematophila_AN6-1	74.233	1630
Xenorhabdus_bovienii_kraussei_Becker_Underwood	Xenorhabdus_ehlersii_DSM_16337	74.17	1626
Xenorhabdus_bovienii_kraussei_Becker_Underwood	Xenorhabdus_mauleonii_DSM_17908	74.067	1635
Xenorhabdus_bovienii_kraussei_Becker_Underwood	Xenorhabdus_eapokensis_DL20	74.188	1631
Xenorhabdus_bovienii_kraussei_Becker_Underwood	Xenorhabdus_griffiniae_BMMCB	73.697	1631
Xenorhabdus_bovienii_oregonense	Xenorhabdus_bovienii_oregonense	100	1656
Xenorhabdus_bovienii_oregonense	Xenorhabdus_bovienii_jollieti	99.638	1656
Xenorhabdus_bovienii_oregonense	Xenorhabdus_bovienii_SS2004	99.638	1656
Xenorhabdus_bovienii_oregonense	Xenorhabdus_bovienii_feltiae_France	96.135	1656
Xenorhabdus_bovienii_oregonense	Xenorhabdus_bovienii_feltiae_Florida	96.135	1656
Xenorhabdus_bovienii_oregonense	Xenorhabdus_bovienii_puntauvense	96.014	1656
Xenorhabdus_bovienii_oregonense	Xenorhabdus_bovienii_kraussei_Becker_Underwood	96.014	1656
Xenorhabdus_bovienii_oregonense	Xenorhabdus_bovienii_CS03	95.833	1656
Xenorhabdus_bovienii_oregonense	Xenorhabdus_bovienii_feltiae_Moldova	95.652	1656
Xenorhabdus_bovienii_oregonense	Xenorhabdus_hominickii_DSM_17903	75.782	1631
Xenorhabdus_bovienii_oregonense	Xenorhabdus_hominickii_ANU1	75.782	1631
Xenorhabdus_bovienii_oregonense	Xenorhabdus_koppenhoeferi_DSM_18168	75.784	1627
Xenorhabdus_bovienii_oregonense	Xenorhabdus_szentirmaii_DSM_16338	75.337	1634
Xenorhabdus_bovienii_oregonense	Xenorhabdus_nematophila_websteri	74.709	1633
Xenorhabdus_bovienii_oregonense	Xenorhabdus_nematophila_anatoliense	74.709	1633
Xenorhabdus_bovienii_oregonense	Xenorhabdus_nematophila_F1	74.709	1633
Xenorhabdus_bovienii_oregonense	Xenorhabdus_nematophila_ATCC19061	74.709	1633
Xenorhabdus_bovienii_oregonense	Xenorhabdus_nematophila_AN6-1	74.709	1633
Xenorhabdus_bovienii_oregonense	Xenorhabdus_mauleonii_DSM_17908	74.036	1633
Xenorhabdus_bovienii_oregonense	Xenorhabdus_nematophila_C2-3	73.8	1313
Xenorhabdus_bovienii_puntauvense	Xenorhabdus_bovienii_puntauvense	100	1656
Xenorhabdus_bovienii_puntauvense	Xenorhabdus_bovienii_feltiae_France	99.758	1656
Xenorhabdus_bovienii_puntauvense	Xenorhabdus_bovienii_feltiae_Florida	99.758	1656
Xenorhabdus_bovienii_puntauvense	Xenorhabdus_bovienii_kraussei_Becker_Underwood	99.638	1656
Xenorhabdus_bovienii_puntauvense	Xenorhabdus_bovienii_CS03	99.457	1656
Xenorhabdus_bovienii_puntauvense	Xenorhabdus_bovienii_feltiae_Moldova	99.396	1656
Xenorhabdus_bovienii_puntauvense	Xenorhabdus_bovienii_oregonense	96.014	1656
Xenorhabdus_bovienii_puntauvense	Xenorhabdus_bovienii_jollieti	95.894	1656
Xenorhabdus_bovienii_puntauvense	Xenorhabdus_bovienii_SS2004	95.894	1656
Xenorhabdus_bovienii_puntauvense	Xenorhabdus_szentirmaii_DSM_16338	75.353	1631
Xenorhabdus_bovienii_puntauvense	Xenorhabdus_mauleonii_DSM_17908	73.945	1635
Xenorhabdus_budapestensis_C-7-2	Xenorhabdus_budapestensis_C-7-2	100	1638
Xenorhabdus_budapestensis_C-7-2	Xenorhabdus_innexi_DSM_16336	83.68	1636
Xenorhabdus_budapestensis_C-7-2	Xenorhabdus_sp-_KK7-4	83.384	1637
Xenorhabdus_budapestensis_C-7-2	Xenorhabdus_stockiae_DSM_17904	83.323	1637
Xenorhabdus_budapestensis_C-7-2	Xenorhabdus_sp-_KJ12-1	83.201	1637
Xenorhabdus_budapestensis_C-7-2	Xenorhabdus_griffiniae_BMMCB	74.074	1620
Xenorhabdus_budapestensis_C-7-2	Xenorhabdus_beddingii_DSM_4764	73.857	1618
Xenorhabdus_doucetiae_FRM16	Xenorhabdus_doucetiae_FRM16	100	1614
Xenorhabdus_doucetiae_FRM16	Xenorhabdus_sp-_BG5	89.221	1605
Xenorhabdus_doucetiae_FRM16	Xenorhabdus_griffiniae_BMMCB	89.221	1605
Xenorhabdus_doucetiae_FRM16	Xenorhabdus_thuongxuanensis_30TX1	88.951	1611
Xenorhabdus_doucetiae_FRM16	Xenorhabdus_ehlersii_DSM_16337	88.723	1605
Xenorhabdus_doucetiae_FRM16	Xenorhabdus_kozodoii_DSM_17907	88.392	1611
Xenorhabdus_doucetiae_FRM16	Xenorhabdus_kozodoii_FR74	88.268	1611
Xenorhabdus_doucetiae_FRM16	Xenorhabdus_kozodoii_FR48	88.268	1611
Xenorhabdus_doucetiae_FRM16	Xenorhabdus_eapokensis_DL20	88.137	1610
Xenorhabdus_doucetiae_FRM16	Xenorhabdus_vietnamensis_DSM_22392	87.671	1606
Xenorhabdus_doucetiae_FRM16	Xenorhabdus_japonica_DSM_16522	87.29	1605
Xenorhabdus_doucetiae_FRM16	Xenorhabdus_beddingii_DSM_4764	84.305	1612
Xenorhabdus_doucetiae_FRM16	Xenorhabdus_hominickii_DSM_17903	84.247	1606
Xenorhabdus_doucetiae_FRM16	Xenorhabdus_hominickii_ANU1	84.247	1606
Xenorhabdus_doucetiae_FRM16	Xenorhabdus_koppenhoeferi_DSM_18168	83.178	1605
Xenorhabdus_doucetiae_FRM16	Xenorhabdus_miraniensis_DSM_17902	82.393	1613
Xenorhabdus_doucetiae_FRM16	Xenorhabdus_szentirmaii_DSM_16338	81.959	1613
Xenorhabdus_doucetiae_FRM16	Xenorhabdus_nematophila_websteri	81.62	1605
Xenorhabdus_doucetiae_FRM16	Xenorhabdus_nematophila_anatoliense	81.62	1605
Xenorhabdus_doucetiae_FRM16	Xenorhabdus_nematophila_ATCC19061	81.62	1605
Xenorhabdus_doucetiae_FRM16	Xenorhabdus_nematophila_AN6-1	81.62	1605
Xenorhabdus_doucetiae_FRM16	Xenorhabdus_nematophila_F1	81.558	1605
Xenorhabdus_doucetiae_FRM16	Xenorhabdus_mauleonii_DSM_17908	81.518	1607
Xenorhabdus_doucetiae_FRM16	Xenorhabdus_khoisanae_MCB	81.746	1512
Xenorhabdus_doucetiae_FRM16	Xenorhabdus_bovienii_kraussei_Becker_Underwood	74.414	1622
Xenorhabdus_doucetiae_FRM16	Xenorhabdus_bovienii_feltiae_Moldova	74.414	1622
Xenorhabdus_doucetiae_FRM16	Xenorhabdus_bovienii_CS03	74.229	1622
Xenorhabdus_eapokensis_DL20	Xenorhabdus_eapokensis_DL20	100	1647
Xenorhabdus_eapokensis_DL20	Xenorhabdus_thuongxuanensis_30TX1	93.321	1647
Xenorhabdus_eapokensis_DL20	Xenorhabdus_ehlersii_DSM_16337	93.272	1635
Xenorhabdus_eapokensis_DL20	Xenorhabdus_sp-_BG5	92.477	1635
Xenorhabdus_eapokensis_DL20	Xenorhabdus_griffiniae_BMMCB	91.865	1635
Xenorhabdus_eapokensis_DL20	Xenorhabdus_kozodoii_DSM_17907	88.855	1624
Xenorhabdus_eapokensis_DL20	Xenorhabdus_kozodoii_FR74	88.547	1624
Xenorhabdus_eapokensis_DL20	Xenorhabdus_kozodoii_FR48	88.362	1624
Xenorhabdus_eapokensis_DL20	Xenorhabdus_doucetiae_FRM16	88.137	1610
Xenorhabdus_eapokensis_DL20	Xenorhabdus_japonica_DSM_16522	87.803	1607
Xenorhabdus_eapokensis_DL20	Xenorhabdus_vietnamensis_DSM_22392	86.978	1605
Xenorhabdus_eapokensis_DL20	Xenorhabdus_hominickii_DSM_17903	83.25	1606
Xenorhabdus_eapokensis_DL20	Xenorhabdus_hominickii_ANU1	83.25	1606
Xenorhabdus_eapokensis_DL20	Xenorhabdus_beddingii_DSM_4764	82.671	1610
Xenorhabdus_eapokensis_DL20	Xenorhabdus_koppenhoeferi_DSM_18168	82.214	1608
Xenorhabdus_eapokensis_DL20	Xenorhabdus_miraniensis_DSM_17902	81.975	1620
Xenorhabdus_eapokensis_DL20	Xenorhabdus_mauleonii_DSM_17908	80.955	1612
Xenorhabdus_eapokensis_DL20	Xenorhabdus_nematophila_websteri	80.829	1617
Xenorhabdus_eapokensis_DL20	Xenorhabdus_nematophila_anatoliense	80.745	1610
Xenorhabdus_eapokensis_DL20	Xenorhabdus_nematophila_ATCC19061	80.745	1610
Xenorhabdus_eapokensis_DL20	Xenorhabdus_nematophila_AN6-1	80.745	1610
Xenorhabdus_eapokensis_DL20	Xenorhabdus_nematophila_F1	80.683	1610
Xenorhabdus_eapokensis_DL20	Xenorhabdus_szentirmaii_DSM_16338	80.447	1611
Xenorhabdus_eapokensis_DL20	Xenorhabdus_bovienii_kraussei_Becker_Underwood	74.172	1630
Xenorhabdus_eapokensis_DL20	Xenorhabdus_bovienii_feltiae_Moldova	74.188	1631
Xenorhabdus_eapokensis_DL20	Xenorhabdus_bovienii_CS03	74.065	1631
Xenorhabdus_eapokensis_DL20	Xenorhabdus_innexi_DSM_16336	73.655	1617
Xenorhabdus_ehlersii_DSM_16337	Xenorhabdus_ehlersii_DSM_16337	100	1635
Xenorhabdus_ehlersii_DSM_16337	Xenorhabdus_thuongxuanensis_30TX1	95.841	1635
Xenorhabdus_ehlersii_DSM_16337	Xenorhabdus_sp-_BG5	94.924	1635
Xenorhabdus_ehlersii_DSM_16337	Xenorhabdus_griffiniae_BMMCB	94.075	1637
Xenorhabdus_ehlersii_DSM_16337	Xenorhabdus_eapokensis_DL20	93.272	1635
Xenorhabdus_ehlersii_DSM_16337	Xenorhabdus_kozodoii_DSM_17907	89.231	1625
Xenorhabdus_ehlersii_DSM_16337	Xenorhabdus_kozodoii_FR48	88.868	1626
Xenorhabdus_ehlersii_DSM_16337	Xenorhabdus_kozodoii_FR74	88.807	1626
Xenorhabdus_ehlersii_DSM_16337	Xenorhabdus_doucetiae_FRM16	88.723	1605
Xenorhabdus_ehlersii_DSM_16337	Xenorhabdus_japonica_DSM_16522	88.605	1606
Xenorhabdus_ehlersii_DSM_16337	Xenorhabdus_vietnamensis_DSM_22392	88.287	1605
Xenorhabdus_ehlersii_DSM_16337	Xenorhabdus_hominickii_DSM_17903	84.224	1610
Xenorhabdus_ehlersii_DSM_16337	Xenorhabdus_hominickii_ANU1	84.224	1610
Xenorhabdus_ehlersii_DSM_16337	Xenorhabdus_miraniensis_DSM_17902	83.24	1605
Xenorhabdus_ehlersii_DSM_16337	Xenorhabdus_koppenhoeferi_DSM_18168	83.022	1608
Xenorhabdus_ehlersii_DSM_16337	Xenorhabdus_beddingii_DSM_4764	82.419	1604
Xenorhabdus_ehlersii_DSM_16337	Xenorhabdus_szentirmaii_DSM_16338	81.999	1611
Xenorhabdus_ehlersii_DSM_16337	Xenorhabdus_khoisanae_MCB	82.836	1509
Xenorhabdus_ehlersii_DSM_16337	Xenorhabdus_nematophila_websteri	81.452	1612
Xenorhabdus_ehlersii_DSM_16337	Xenorhabdus_nematophila_anatoliense	81.452	1612
Xenorhabdus_ehlersii_DSM_16337	Xenorhabdus_nematophila_ATCC19061	81.452	1612
Xenorhabdus_ehlersii_DSM_16337	Xenorhabdus_nematophila_AN6-1	81.452	1612
Xenorhabdus_ehlersii_DSM_16337	Xenorhabdus_nematophila_F1	81.39	1612
Xenorhabdus_ehlersii_DSM_16337	Xenorhabdus_mauleonii_DSM_17908	80.743	1615
Xenorhabdus_ehlersii_DSM_16337	Xenorhabdus_bovienii_kraussei_Becker_Underwood	74.17	1626
Xenorhabdus_ehlersii_DSM_16337	Xenorhabdus_bovienii_feltiae_Moldova	74.001	1627
Xenorhabdus_ehlersii_DSM_16337	Xenorhabdus_bovienii_CS03	73.94	1627
Xenorhabdus_griffiniae_BMMCB	Xenorhabdus_griffiniae_BMMCB	100	1635
Xenorhabdus_griffiniae_BMMCB	Xenorhabdus_sp-_BG5	94.618	1635
Xenorhabdus_griffiniae_BMMCB	Xenorhabdus_ehlersii_DSM_16337	94.067	1635
Xenorhabdus_griffiniae_BMMCB	Xenorhabdus_thuongxuanensis_30TX1	93.823	1635
Xenorhabdus_griffiniae_BMMCB	Xenorhabdus_eapokensis_DL20	91.865	1635
Xenorhabdus_griffiniae_BMMCB	Xenorhabdus_doucetiae_FRM16	89.221	1605
Xenorhabdus_griffiniae_BMMCB	Xenorhabdus_kozodoii_DSM_17907	88.732	1624
Xenorhabdus_griffiniae_BMMCB	Xenorhabdus_kozodoii_FR74	88.391	1628
Xenorhabdus_griffiniae_BMMCB	Xenorhabdus_kozodoii_FR48	88.391	1628
Xenorhabdus_griffiniae_BMMCB	Xenorhabdus_japonica_DSM_16522	87.726	1605
Xenorhabdus_griffiniae_BMMCB	Xenorhabdus_vietnamensis_DSM_22392	86.916	1605
Xenorhabdus_griffiniae_BMMCB	Xenorhabdus_hominickii_DSM_17903	83.375	1612
Xenorhabdus_griffiniae_BMMCB	Xenorhabdus_hominickii_ANU1	83.375	1612
Xenorhabdus_griffiniae_BMMCB	Xenorhabdus_beddingii_DSM_4764	82.877	1606
Xenorhabdus_griffiniae_BMMCB	Xenorhabdus_miraniensis_DSM_17902	82.752	1606
Xenorhabdus_griffiniae_BMMCB	Xenorhabdus_koppenhoeferi_DSM_18168	82.576	1607
Xenorhabdus_griffiniae_BMMCB	Xenorhabdus_nematophila_websteri	81.603	1609
Xenorhabdus_griffiniae_BMMCB	Xenorhabdus_nematophila_anatoliense	81.603	1609
Xenorhabdus_griffiniae_BMMCB	Xenorhabdus_nematophila_ATCC19061	81.603	1609
Xenorhabdus_griffiniae_BMMCB	Xenorhabdus_nematophila_AN6-1	81.603	1609
Xenorhabdus_griffiniae_BMMCB	Xenorhabdus_nematophila_F1	81.541	1609
Xenorhabdus_griffiniae_BMMCB	Xenorhabdus_khoisanae_MCB	82.505	1509
Xenorhabdus_griffiniae_BMMCB	Xenorhabdus_szentirmaii_DSM_16338	81.266	1612
Xenorhabdus_griffiniae_BMMCB	Xenorhabdus_mauleonii_DSM_17908	81.006	1611
Xenorhabdus_griffiniae_BMMCB	Xenorhabdus_budapestensis_C-7-2	74.09	1621
Xenorhabdus_griffiniae_BMMCB	Xenorhabdus_bovienii_kraussei_Becker_Underwood	73.665	1629
Xenorhabdus_griffiniae_BMMCB	Xenorhabdus_bovienii_feltiae_Moldova	73.603	1629
Xenorhabdus_griffiniae_BMMCB	Xenorhabdus_bovienii_CS03	73.542	1629
Xenorhabdus_hominickii_ANU1	Xenorhabdus_hominickii_DSM_17903	100	1614
Xenorhabdus_hominickii_ANU1	Xenorhabdus_hominickii_ANU1	100	1614
Xenorhabdus_hominickii_ANU1	Xenorhabdus_vietnamensis_DSM_22392	85.307	1613
Xenorhabdus_hominickii_ANU1	Xenorhabdus_japonica_DSM_16522	85.22	1617
Xenorhabdus_hominickii_ANU1	Xenorhabdus_thuongxuanensis_30TX1	84.305	1612
Xenorhabdus_hominickii_ANU1	Xenorhabdus_doucetiae_FRM16	84.247	1606
Xenorhabdus_hominickii_ANU1	Xenorhabdus_ehlersii_DSM_16337	84.243	1612
Xenorhabdus_hominickii_ANU1	Xenorhabdus_miraniensis_DSM_17902	83.748	1606
Xenorhabdus_hominickii_ANU1	Xenorhabdus_beddingii_DSM_4764	83.738	1605
Xenorhabdus_hominickii_ANU1	Xenorhabdus_sp-_BG5	83.727	1610
Xenorhabdus_hominickii_ANU1	Xenorhabdus_koppenhoeferi_DSM_18168	83.591	1615
Xenorhabdus_hominickii_ANU1	Xenorhabdus_griffiniae_BMMCB	83.385	1613
Xenorhabdus_hominickii_ANU1	Xenorhabdus_eapokensis_DL20	83.292	1610
Xenorhabdus_hominickii_ANU1	Xenorhabdus_kozodoii_FR48	83.199	1607
Xenorhabdus_hominickii_ANU1	Xenorhabdus_kozodoii_DSM_17907	83.199	1607
Xenorhabdus_hominickii_ANU1	Xenorhabdus_kozodoii_FR74	83.074	1607
Xenorhabdus_hominickii_ANU1	Xenorhabdus_szentirmaii_DSM_16338	82.622	1617
Xenorhabdus_hominickii_ANU1	Xenorhabdus_nematophila_websteri	82.56	1617
Xenorhabdus_hominickii_ANU1	Xenorhabdus_nematophila_anatoliense	82.56	1617
Xenorhabdus_hominickii_ANU1	Xenorhabdus_nematophila_ATCC19061	82.56	1617
Xenorhabdus_hominickii_ANU1	Xenorhabdus_nematophila_AN6-1	82.56	1617
Xenorhabdus_hominickii_ANU1	Xenorhabdus_nematophila_F1	82.498	1617
Xenorhabdus_hominickii_ANU1	Xenorhabdus_mauleonii_DSM_17908	82.193	1623
Xenorhabdus_hominickii_ANU1	Xenorhabdus_bovienii_kraussei_Becker_Underwood	75.995	1633
Xenorhabdus_hominickii_ANU1	Xenorhabdus_bovienii_oregonense	75.752	1629
Xenorhabdus_hominickii_ANU1	Xenorhabdus_bovienii_jollieti	75.752	1629
Xenorhabdus_hominickii_ANU1	Xenorhabdus_bovienii_feltiae_Moldova	75.797	1632
Xenorhabdus_hominickii_ANU1	Xenorhabdus_bovienii_SS2004	75.752	1629
Xenorhabdus_hominickii_ANU1	Xenorhabdus_bovienii_CS03	75.75	1633
Xenorhabdus_hominickii_DSM_17903	Xenorhabdus_hominickii_DSM_17903	100	1614
Xenorhabdus_hominickii_DSM_17903	Xenorhabdus_hominickii_ANU1	100	1614
Xenorhabdus_hominickii_DSM_17903	Xenorhabdus_vietnamensis_DSM_22392	85.307	1613
Xenorhabdus_hominickii_DSM_17903	Xenorhabdus_japonica_DSM_16522	85.22	1617
Xenorhabdus_hominickii_DSM_17903	Xenorhabdus_thuongxuanensis_30TX1	84.305	1612
Xenorhabdus_hominickii_DSM_17903	Xenorhabdus_doucetiae_FRM16	84.247	1606
Xenorhabdus_hominickii_DSM_17903	Xenorhabdus_ehlersii_DSM_16337	84.243	1612
Xenorhabdus_hominickii_DSM_17903	Xenorhabdus_miraniensis_DSM_17902	83.748	1606
Xenorhabdus_hominickii_DSM_17903	Xenorhabdus_beddingii_DSM_4764	83.738	1605
Xenorhabdus_hominickii_DSM_17903	Xenorhabdus_sp-_BG5	83.727	1610
Xenorhabdus_hominickii_DSM_17903	Xenorhabdus_koppenhoeferi_DSM_18168	83.591	1615
Xenorhabdus_hominickii_DSM_17903	Xenorhabdus_griffiniae_BMMCB	83.385	1613
Xenorhabdus_hominickii_DSM_17903	Xenorhabdus_eapokensis_DL20	83.292	1610
Xenorhabdus_hominickii_DSM_17903	Xenorhabdus_kozodoii_FR48	83.199	1607
Xenorhabdus_hominickii_DSM_17903	Xenorhabdus_kozodoii_DSM_17907	83.199	1607
Xenorhabdus_hominickii_DSM_17903	Xenorhabdus_kozodoii_FR74	83.074	1607
Xenorhabdus_hominickii_DSM_17903	Xenorhabdus_szentirmaii_DSM_16338	82.622	1617
Xenorhabdus_hominickii_DSM_17903	Xenorhabdus_nematophila_websteri	82.56	1617
Xenorhabdus_hominickii_DSM_17903	Xenorhabdus_nematophila_anatoliense	82.56	1617
Xenorhabdus_hominickii_DSM_17903	Xenorhabdus_nematophila_ATCC19061	82.56	1617
Xenorhabdus_hominickii_DSM_17903	Xenorhabdus_nematophila_AN6-1	82.56	1617
Xenorhabdus_hominickii_DSM_17903	Xenorhabdus_nematophila_F1	82.498	1617
Xenorhabdus_hominickii_DSM_17903	Xenorhabdus_mauleonii_DSM_17908	82.193	1623
Xenorhabdus_hominickii_DSM_17903	Xenorhabdus_bovienii_kraussei_Becker_Underwood	75.995	1633
Xenorhabdus_hominickii_DSM_17903	Xenorhabdus_bovienii_oregonense	75.752	1629
Xenorhabdus_hominickii_DSM_17903	Xenorhabdus_bovienii_jollieti	75.752	1629
Xenorhabdus_hominickii_DSM_17903	Xenorhabdus_bovienii_feltiae_Moldova	75.797	1632
Xenorhabdus_hominickii_DSM_17903	Xenorhabdus_bovienii_SS2004	75.752	1629
Xenorhabdus_hominickii_DSM_17903	Xenorhabdus_bovienii_CS03	75.75	1633
Xenorhabdus_innexi_DSM_16336	Xenorhabdus_innexi_DSM_16336	100	1638
Xenorhabdus_innexi_DSM_16336	Xenorhabdus_sp-_KJ12-1	86.447	1638
Xenorhabdus_innexi_DSM_16336	Xenorhabdus_stockiae_DSM_17904	86.386	1638
Xenorhabdus_innexi_DSM_16336	Xenorhabdus_sp-_KK7-4	85.958	1638
Xenorhabdus_innexi_DSM_16336	Xenorhabdus_budapestensis_C-7-2	83.68	1636
Xenorhabdus_innexi_DSM_16336	Xenorhabdus_vietnamensis_DSM_22392	73.456	1635
Xenorhabdus_innexi_DSM_16336	Xenorhabdus_eapokensis_DL20	73.655	1617
Xenorhabdus_innexi_DSM_16336	Xenorhabdus_beddingii_DSM_4764	72.576	1619
Xenorhabdus_japonica_DSM_16522	Xenorhabdus_japonica_DSM_16522	100	1635
Xenorhabdus_japonica_DSM_16522	Xenorhabdus_vietnamensis_DSM_22392	92.599	1635
Xenorhabdus_japonica_DSM_16522	Xenorhabdus_thuongxuanensis_30TX1	89.228	1606
Xenorhabdus_japonica_DSM_16522	Xenorhabdus_ehlersii_DSM_16337	88.605	1606
Xenorhabdus_japonica_DSM_16522	Xenorhabdus_sp-_BG5	88.224	1605
Xenorhabdus_japonica_DSM_16522	Xenorhabdus_eapokensis_DL20	87.796	1606
Xenorhabdus_japonica_DSM_16522	Xenorhabdus_griffiniae_BMMCB	87.726	1605
Xenorhabdus_japonica_DSM_16522	Xenorhabdus_doucetiae_FRM16	87.29	1605
Xenorhabdus_japonica_DSM_16522	Xenorhabdus_kozodoii_DSM_17907	86.884	1624
Xenorhabdus_japonica_DSM_16522	Xenorhabdus_kozodoii_FR48	86.369	1636
Xenorhabdus_japonica_DSM_16522	Xenorhabdus_kozodoii_FR74	86.308	1636
Xenorhabdus_japonica_DSM_16522	Xenorhabdus_hominickii_DSM_17903	85.22	1617
Xenorhabdus_japonica_DSM_16522	Xenorhabdus_hominickii_ANU1	85.22	1617
Xenorhabdus_japonica_DSM_16522	Xenorhabdus_koppenhoeferi_DSM_18168	84.521	1628
Xenorhabdus_japonica_DSM_16522	Xenorhabdus_miraniensis_DSM_17902	83.879	1619
Xenorhabdus_japonica_DSM_16522	Xenorhabdus_beddingii_DSM_4764	82.756	1618
Xenorhabdus_japonica_DSM_16522	Xenorhabdus_khoisanae_MCB	83.597	1518
Xenorhabdus_japonica_DSM_16522	Xenorhabdus_mauleonii_DSM_17908	81.925	1621
Xenorhabdus_japonica_DSM_16522	Xenorhabdus_nematophila_websteri	81.796	1626
Xenorhabdus_japonica_DSM_16522	Xenorhabdus_nematophila_anatoliense	81.796	1626
Xenorhabdus_japonica_DSM_16522	Xenorhabdus_nematophila_ATCC19061	81.796	1626
Xenorhabdus_japonica_DSM_16522	Xenorhabdus_nematophila_AN6-1	81.796	1626
Xenorhabdus_japonica_DSM_16522	Xenorhabdus_nematophila_F1	81.734	1626
Xenorhabdus_japonica_DSM_16522	Xenorhabdus_szentirmaii_DSM_16338	81.639	1623
Xenorhabdus_japonica_DSM_16522	Xenorhabdus_nematophila_C2-3	81.221	1310
Xenorhabdus_japonica_DSM_16522	Xenorhabdus_bovienii_feltiae_Moldova	74.862	1631
Xenorhabdus_japonica_DSM_16522	Xenorhabdus_bovienii_kraussei_Becker_Underwood	74.801	1631
Xenorhabdus_japonica_DSM_16522	Xenorhabdus_bovienii_CS03	74.617	1631
Xenorhabdus_khoisanae_MCB	Xenorhabdus_khoisanae_MCB	100	1524
Xenorhabdus_khoisanae_MCB	Xenorhabdus_miraniensis_DSM_17902	96.26	1524
Xenorhabdus_khoisanae_MCB	Xenorhabdus_beddingii_DSM_4764	84.793	1519
Xenorhabdus_khoisanae_MCB	Xenorhabdus_koppenhoeferi_DSM_18168	83.661	1524
Xenorhabdus_khoisanae_MCB	Xenorhabdus_japonica_DSM_16522	83.586	1517
Xenorhabdus_khoisanae_MCB	Xenorhabdus_vietnamensis_DSM_22392	83.05	1528
Xenorhabdus_khoisanae_MCB	Xenorhabdus_thuongxuanensis_30TX1	82.88	1507
Xenorhabdus_khoisanae_MCB	Xenorhabdus_ehlersii_DSM_16337	82.825	1508
Xenorhabdus_khoisanae_MCB	Xenorhabdus_griffiniae_BMMCB	82.47	1506
Xenorhabdus_khoisanae_MCB	Xenorhabdus_doucetiae_FRM16	81.734	1511
Xenorhabdus_khoisanae_MCB	Xenorhabdus_szentirmaii_DSM_16338	80.984	1525
Xenorhabdus_khoisanae_MCB	Xenorhabdus_nematophila_F1	80.918	1525
Xenorhabdus_khoisanae_MCB	Xenorhabdus_mauleonii_DSM_17908	80.918	1525
Xenorhabdus_khoisanae_MCB	Xenorhabdus_nematophila_websteri	80.852	1525
Xenorhabdus_khoisanae_MCB	Xenorhabdus_nematophila_anatoliense	80.852	1525
Xenorhabdus_khoisanae_MCB	Xenorhabdus_nematophila_ATCC19061	80.852	1525
Xenorhabdus_khoisanae_MCB	Xenorhabdus_nematophila_AN6-1	80.852	1525
Xenorhabdus_khoisanae_MCB	Xenorhabdus_nematophila_C2-3	81.131	1309
Xenorhabdus_koppenhoeferi_DSM_18168	Xenorhabdus_koppenhoeferi_DSM_18168	100	1626
Xenorhabdus_koppenhoeferi_DSM_18168	Xenorhabdus_nematophila_F1	87.791	1630
Xenorhabdus_koppenhoeferi_DSM_18168	Xenorhabdus_nematophila_websteri	87.73	1630
Xenorhabdus_koppenhoeferi_DSM_18168	Xenorhabdus_nematophila_anatoliense	87.73	1630
Xenorhabdus_koppenhoeferi_DSM_18168	Xenorhabdus_nematophila_ATCC19061	87.73	1630
Xenorhabdus_koppenhoeferi_DSM_18168	Xenorhabdus_nematophila_AN6-1	87.73	1630
Xenorhabdus_koppenhoeferi_DSM_18168	Xenorhabdus_vietnamensis_DSM_22392	84.686	1626
Xenorhabdus_koppenhoeferi_DSM_18168	Xenorhabdus_japonica_DSM_16522	84.502	1626
Xenorhabdus_koppenhoeferi_DSM_18168	Xenorhabdus_szentirmaii_DSM_16338	84.275	1628
Xenorhabdus_koppenhoeferi_DSM_18168	Xenorhabdus_miraniensis_DSM_17902	84.275	1628
Xenorhabdus_koppenhoeferi_DSM_18168	Xenorhabdus_thuongxuanensis_30TX1	83.748	1606
Xenorhabdus_koppenhoeferi_DSM_18168	Xenorhabdus_hominickii_DSM_17903	83.591	1615
Xenorhabdus_koppenhoeferi_DSM_18168	Xenorhabdus_hominickii_ANU1	83.591	1615
Xenorhabdus_koppenhoeferi_DSM_18168	Xenorhabdus_nematophila_C2-3	87.271	1312
Xenorhabdus_koppenhoeferi_DSM_18168	Xenorhabdus_sp-_BG5	83.375	1606
Xenorhabdus_koppenhoeferi_DSM_18168	Xenorhabdus_doucetiae_FRM16	83.167	1604
Xenorhabdus_koppenhoeferi_DSM_18168	Xenorhabdus_beddingii_DSM_4764	82.952	1619
Xenorhabdus_koppenhoeferi_DSM_18168	Xenorhabdus_ehlersii_DSM_16337	83.012	1607
Xenorhabdus_koppenhoeferi_DSM_18168	Xenorhabdus_khoisanae_MCB	83.683	1526
Xenorhabdus_koppenhoeferi_DSM_18168	Xenorhabdus_griffiniae_BMMCB	82.565	1606
Xenorhabdus_koppenhoeferi_DSM_18168	Xenorhabdus_kozodoii_DSM_17907	82.277	1625
Xenorhabdus_koppenhoeferi_DSM_18168	Xenorhabdus_mauleonii_DSM_17908	82.292	1632
Xenorhabdus_koppenhoeferi_DSM_18168	Xenorhabdus_kozodoii_FR48	82.226	1626
Xenorhabdus_koppenhoeferi_DSM_18168	Xenorhabdus_kozodoii_FR74	82.042	1626
Xenorhabdus_koppenhoeferi_DSM_18168	Xenorhabdus_eapokensis_DL20	82.203	1607
Xenorhabdus_koppenhoeferi_DSM_18168	Xenorhabdus_bovienii_jollieti	75.845	1627
Xenorhabdus_koppenhoeferi_DSM_18168	Xenorhabdus_bovienii_SS2004	75.845	1627
Xenorhabdus_koppenhoeferi_DSM_18168	Xenorhabdus_bovienii_oregonense	75.784	1627
Xenorhabdus_koppenhoeferi_DSM_18168	Xenorhabdus_bovienii_feltiae_Moldova	74.969	1626
Xenorhabdus_koppenhoeferi_DSM_18168	Xenorhabdus_bovienii_kraussei_Becker_Underwood	74.908	1626
Xenorhabdus_koppenhoeferi_DSM_18168	Xenorhabdus_bovienii_CS03	74.785	1626
Xenorhabdus_kozodoii_DSM_17907	Xenorhabdus_kozodoii_DSM_17907	100	1635
Xenorhabdus_kozodoii_DSM_17907	Xenorhabdus_kozodoii_FR74	97.003	1635
Xenorhabdus_kozodoii_DSM_17907	Xenorhabdus_kozodoii_FR48	96.697	1635
Xenorhabdus_kozodoii_DSM_17907	Xenorhabdus_sp-_BG5	89.354	1625
Xenorhabdus_kozodoii_DSM_17907	Xenorhabdus_thuongxuanensis_30TX1	89.231	1625
Xenorhabdus_kozodoii_DSM_17907	Xenorhabdus_ehlersii_DSM_16337	89.231	1625
Xenorhabdus_kozodoii_DSM_17907	Xenorhabdus_eapokensis_DL20	88.855	1624
Xenorhabdus_kozodoii_DSM_17907	Xenorhabdus_griffiniae_BMMCB	88.732	1624
Xenorhabdus_kozodoii_DSM_17907	Xenorhabdus_doucetiae_FRM16	88.392	1611
Xenorhabdus_kozodoii_DSM_17907	Xenorhabdus_vietnamensis_DSM_22392	86.866	1637
Xenorhabdus_kozodoii_DSM_17907	Xenorhabdus_japonica_DSM_16522	86.884	1624
Xenorhabdus_kozodoii_DSM_17907	Xenorhabdus_beddingii_DSM_4764	83.364	1617
Xenorhabdus_kozodoii_DSM_17907	Xenorhabdus_hominickii_DSM_17903	83.188	1606
Xenorhabdus_kozodoii_DSM_17907	Xenorhabdus_hominickii_ANU1	83.188	1606
Xenorhabdus_kozodoii_DSM_17907	Xenorhabdus_koppenhoeferi_DSM_18168	82.299	1627
Xenorhabdus_kozodoii_DSM_17907	Xenorhabdus_miraniensis_DSM_17902	82.059	1622
Xenorhabdus_kozodoii_DSM_17907	Xenorhabdus_mauleonii_DSM_17908	81.083	1607
Xenorhabdus_kozodoii_DSM_17907	Xenorhabdus_szentirmaii_DSM_16338	80.932	1610
Xenorhabdus_kozodoii_DSM_17907	Xenorhabdus_nematophila_websteri	80.621	1610
Xenorhabdus_kozodoii_DSM_17907	Xenorhabdus_nematophila_anatoliense	80.621	1610
Xenorhabdus_kozodoii_DSM_17907	Xenorhabdus_nematophila_ATCC19061	80.621	1610
Xenorhabdus_kozodoii_DSM_17907	Xenorhabdus_nematophila_AN6-1	80.621	1610
Xenorhabdus_kozodoii_DSM_17907	Xenorhabdus_nematophila_F1	80.559	1610
Xenorhabdus_kozodoii_DSM_17907	Xenorhabdus_bovienii_kraussei_Becker_Underwood	74.707	1621
Xenorhabdus_kozodoii_DSM_17907	Xenorhabdus_bovienii_CS03	74.538	1622
Xenorhabdus_kozodoii_DSM_17907	Xenorhabdus_bovienii_feltiae_Moldova	74.476	1622
Xenorhabdus_kozodoii_FR48	Xenorhabdus_kozodoii_FR48	100	1635
Xenorhabdus_kozodoii_FR48	Xenorhabdus_kozodoii_FR74	99.45	1635
Xenorhabdus_kozodoii_FR48	Xenorhabdus_kozodoii_DSM_17907	96.697	1635
Xenorhabdus_kozodoii_FR48	Xenorhabdus_thuongxuanensis_30TX1	89.36	1626
Xenorhabdus_kozodoii_FR48	Xenorhabdus_sp-_BG5	89.176	1626
Xenorhabdus_kozodoii_FR48	Xenorhabdus_ehlersii_DSM_16337	88.868	1626
Xenorhabdus_kozodoii_FR48	Xenorhabdus_griffiniae_BMMCB	88.391	1628
Xenorhabdus_kozodoii_FR48	Xenorhabdus_eapokensis_DL20	88.362	1624
Xenorhabdus_kozodoii_FR48	Xenorhabdus_doucetiae_FRM16	88.268	1611
Xenorhabdus_kozodoii_FR48	Xenorhabdus_vietnamensis_DSM_22392	86.439	1637
Xenorhabdus_kozodoii_FR48	Xenorhabdus_japonica_DSM_16522	86.369	1636
Xenorhabdus_kozodoii_FR48	Xenorhabdus_beddingii_DSM_4764	83.302	1617
Xenorhabdus_kozodoii_FR48	Xenorhabdus_hominickii_DSM_17903	83.188	1606
Xenorhabdus_kozodoii_FR48	Xenorhabdus_hominickii_ANU1	83.188	1606
Xenorhabdus_kozodoii_FR48	Xenorhabdus_koppenhoeferi_DSM_18168	82.248	1628
Xenorhabdus_kozodoii_FR48	Xenorhabdus_miraniensis_DSM_17902	81.829	1618
Xenorhabdus_kozodoii_FR48	Xenorhabdus_szentirmaii_DSM_16338	80.855	1614
Xenorhabdus_kozodoii_FR48	Xenorhabdus_mauleonii_DSM_17908	80.772	1607
Xenorhabdus_kozodoii_FR48	Xenorhabdus_nematophila_websteri	80.473	1608
Xenorhabdus_kozodoii_FR48	Xenorhabdus_nematophila_anatoliense	80.473	1608
Xenorhabdus_kozodoii_FR48	Xenorhabdus_nematophila_ATCC19061	80.473	1608
Xenorhabdus_kozodoii_FR48	Xenorhabdus_nematophila_AN6-1	80.473	1608
Xenorhabdus_kozodoii_FR48	Xenorhabdus_nematophila_F1	80.41	1608
Xenorhabdus_kozodoii_FR48	Xenorhabdus_bovienii_kraussei_Becker_Underwood	74.337	1621
Xenorhabdus_kozodoii_FR48	Xenorhabdus_bovienii_CS03	74.275	1621
Xenorhabdus_kozodoii_FR48	Xenorhabdus_bovienii_feltiae_Moldova	74.213	1621
Xenorhabdus_kozodoii_FR71	Xenorhabdus_kozodoii_FR71	100	1611
Xenorhabdus_kozodoii_FR74	Xenorhabdus_kozodoii_FR74	100	1635
Xenorhabdus_kozodoii_FR74	Xenorhabdus_kozodoii_FR48	99.45	1635
Xenorhabdus_kozodoii_FR74	Xenorhabdus_kozodoii_DSM_17907	97.003	1635
Xenorhabdus_kozodoii_FR74	Xenorhabdus_thuongxuanensis_30TX1	89.299	1626
Xenorhabdus_kozodoii_FR74	Xenorhabdus_sp-_BG5	89.053	1626
Xenorhabdus_kozodoii_FR74	Xenorhabdus_ehlersii_DSM_16337	88.807	1626
Xenorhabdus_kozodoii_FR74	Xenorhabdus_eapokensis_DL20	88.547	1624
Xenorhabdus_kozodoii_FR74	Xenorhabdus_griffiniae_BMMCB	88.391	1628
Xenorhabdus_kozodoii_FR74	Xenorhabdus_doucetiae_FRM16	88.268	1611
Xenorhabdus_kozodoii_FR74	Xenorhabdus_vietnamensis_DSM_22392	86.439	1637
Xenorhabdus_kozodoii_FR74	Xenorhabdus_japonica_DSM_16522	86.308	1636
Xenorhabdus_kozodoii_FR74	Xenorhabdus_beddingii_DSM_4764	83.241	1617
Xenorhabdus_kozodoii_FR74	Xenorhabdus_hominickii_DSM_17903	83.064	1606
Xenorhabdus_kozodoii_FR74	Xenorhabdus_hominickii_ANU1	83.064	1606
Xenorhabdus_kozodoii_FR74	Xenorhabdus_koppenhoeferi_DSM_18168	82.064	1628
Xenorhabdus_kozodoii_FR74	Xenorhabdus_miraniensis_DSM_17902	81.829	1618
Xenorhabdus_kozodoii_FR74	Xenorhabdus_mauleonii_DSM_17908	80.822	1606
Xenorhabdus_kozodoii_FR74	Xenorhabdus_szentirmaii_DSM_16338	80.769	1612
Xenorhabdus_kozodoii_FR74	Xenorhabdus_nematophila_websteri	80.597	1608
Xenorhabdus_kozodoii_FR74	Xenorhabdus_nematophila_anatoliense	80.597	1608
Xenorhabdus_kozodoii_FR74	Xenorhabdus_nematophila_ATCC19061	80.597	1608
Xenorhabdus_kozodoii_FR74	Xenorhabdus_nematophila_AN6-1	80.597	1608
Xenorhabdus_kozodoii_FR74	Xenorhabdus_nematophila_F1	80.535	1608
Xenorhabdus_kozodoii_FR74	Xenorhabdus_bovienii_kraussei_Becker_Underwood	74.615	1623
Xenorhabdus_kozodoii_FR74	Xenorhabdus_bovienii_CS03	74.446	1624
Xenorhabdus_kozodoii_FR74	Xenorhabdus_bovienii_feltiae_Moldova	74.384	1624
Xenorhabdus_mauleonii_DSM_17908	Xenorhabdus_mauleonii_DSM_17908	100	1626
Xenorhabdus_mauleonii_DSM_17908	Xenorhabdus_vietnamensis_DSM_22392	82.288	1626
Xenorhabdus_mauleonii_DSM_17908	Xenorhabdus_koppenhoeferi_DSM_18168	82.292	1632
Xenorhabdus_mauleonii_DSM_17908	Xenorhabdus_hominickii_DSM_17903	82.182	1622
Xenorhabdus_mauleonii_DSM_17908	Xenorhabdus_hominickii_ANU1	82.182	1622
Xenorhabdus_mauleonii_DSM_17908	Xenorhabdus_japonica_DSM_16522	81.925	1621
Xenorhabdus_mauleonii_DSM_17908	Xenorhabdus_miraniensis_DSM_17902	81.684	1627
Xenorhabdus_mauleonii_DSM_17908	Xenorhabdus_szentirmaii_DSM_16338	81.506	1633
Xenorhabdus_mauleonii_DSM_17908	Xenorhabdus_doucetiae_FRM16	81.518	1607
Xenorhabdus_mauleonii_DSM_17908	Xenorhabdus_thuongxuanensis_30TX1	81.269	1607
Xenorhabdus_mauleonii_DSM_17908	Xenorhabdus_kozodoii_DSM_17907	81.106	1609
Xenorhabdus_mauleonii_DSM_17908	Xenorhabdus_sp-_BG5	81.044	1609
Xenorhabdus_mauleonii_DSM_17908	Xenorhabdus_griffiniae_BMMCB	80.982	1609
Xenorhabdus_mauleonii_DSM_17908	Xenorhabdus_eapokensis_DL20	80.932	1610
Xenorhabdus_mauleonii_DSM_17908	Xenorhabdus_kozodoii_FR74	80.822	1606
Xenorhabdus_mauleonii_DSM_17908	Xenorhabdus_kozodoii_FR48	80.772	1607
Xenorhabdus_mauleonii_DSM_17908	Xenorhabdus_ehlersii_DSM_16337	80.647	1607
Xenorhabdus_mauleonii_DSM_17908	Xenorhabdus_beddingii_DSM_4764	80.53	1623
Xenorhabdus_mauleonii_DSM_17908	Xenorhabdus_nematophila_websteri	80.392	1632
Xenorhabdus_mauleonii_DSM_17908	Xenorhabdus_nematophila_anatoliense	80.392	1632
Xenorhabdus_mauleonii_DSM_17908	Xenorhabdus_nematophila_ATCC19061	80.392	1632
Xenorhabdus_mauleonii_DSM_17908	Xenorhabdus_nematophila_AN6-1	80.392	1632
Xenorhabdus_mauleonii_DSM_17908	Xenorhabdus_nematophila_F1	80.331	1632
Xenorhabdus_mauleonii_DSM_17908	Xenorhabdus_khoisanae_MCB	80.918	1525
Xenorhabdus_mauleonii_DSM_17908	Xenorhabdus_bovienii_feltiae_Moldova	74.128	1635
Xenorhabdus_mauleonii_DSM_17908	Xenorhabdus_bovienii_oregonense	74.036	1633
Xenorhabdus_mauleonii_DSM_17908	Xenorhabdus_bovienii_kraussei_Becker_Underwood	74.083	1636
Xenorhabdus_mauleonii_DSM_17908	Xenorhabdus_bovienii_jollieti	74.036	1633
Xenorhabdus_mauleonii_DSM_17908	Xenorhabdus_bovienii_SS2004	74.036	1633
Xenorhabdus_mauleonii_DSM_17908	Xenorhabdus_bovienii_puntauvense	73.977	1637
Xenorhabdus_mauleonii_DSM_17908	Xenorhabdus_bovienii_feltiae_France	73.961	1636
Xenorhabdus_mauleonii_DSM_17908	Xenorhabdus_bovienii_feltiae_Florida	73.961	1636
Xenorhabdus_mauleonii_DSM_17908	Xenorhabdus_bovienii_CS03	73.961	1636
Xenorhabdus_miraniensis_DSM_17902	Xenorhabdus_miraniensis_DSM_17902	100	1671
Xenorhabdus_miraniensis_DSM_17902	Xenorhabdus_khoisanae_MCB	96.26	1524
Xenorhabdus_miraniensis_DSM_17902	Xenorhabdus_beddingii_DSM_4764	85.485	1619
Xenorhabdus_miraniensis_DSM_17902	Xenorhabdus_koppenhoeferi_DSM_18168	84.275	1628
Xenorhabdus_miraniensis_DSM_17902	Xenorhabdus_japonica_DSM_16522	83.869	1618
Xenorhabdus_miraniensis_DSM_17902	Xenorhabdus_hominickii_DSM_17903	83.748	1606
Xenorhabdus_miraniensis_DSM_17902	Xenorhabdus_hominickii_ANU1	83.748	1606
Xenorhabdus_miraniensis_DSM_17902	Xenorhabdus_thuongxuanensis_30TX1	83.498	1618
Xenorhabdus_miraniensis_DSM_17902	Xenorhabdus_sp-_BG5	83.354	1604
Xenorhabdus_miraniensis_DSM_17902	Xenorhabdus_vietnamensis_DSM_22392	83.098	1627
Xenorhabdus_miraniensis_DSM_17902	Xenorhabdus_ehlersii_DSM_16337	83.229	1604
Xenorhabdus_miraniensis_DSM_17902	Xenorhabdus_griffiniae_BMMCB	82.741	1605
Xenorhabdus_miraniensis_DSM_17902	Xenorhabdus_doucetiae_FRM16	82.382	1612
Xenorhabdus_miraniensis_DSM_17902	Xenorhabdus_kozodoii_DSM_17907	82.048	1621
Xenorhabdus_miraniensis_DSM_17902	Xenorhabdus_eapokensis_DL20	81.964	1619
Xenorhabdus_miraniensis_DSM_17902	Xenorhabdus_kozodoii_FR74	81.818	1617
Xenorhabdus_miraniensis_DSM_17902	Xenorhabdus_kozodoii_FR48	81.818	1617
Xenorhabdus_miraniensis_DSM_17902	Xenorhabdus_nematophila_websteri	81.608	1642
Xenorhabdus_miraniensis_DSM_17902	Xenorhabdus_mauleonii_DSM_17908	81.684	1627
Xenorhabdus_miraniensis_DSM_17902	Xenorhabdus_szentirmaii_DSM_16338	81.645	1629
Xenorhabdus_miraniensis_DSM_17902	Xenorhabdus_nematophila_F1	81.623	1627
Xenorhabdus_miraniensis_DSM_17902	Xenorhabdus_nematophila_anatoliense	81.561	1627
Xenorhabdus_miraniensis_DSM_17902	Xenorhabdus_nematophila_ATCC19061	81.561	1627
Xenorhabdus_miraniensis_DSM_17902	Xenorhabdus_nematophila_AN6-1	81.561	1627
Xenorhabdus_miraniensis_DSM_17902	Xenorhabdus_bovienii_kraussei_Becker_Underwood	74.373	1635
Xenorhabdus_miraniensis_DSM_17902	Xenorhabdus_bovienii_feltiae_Moldova	74.251	1635
Xenorhabdus_miraniensis_DSM_17902	Xenorhabdus_bovienii_CS03	74.251	1635
Xenorhabdus_nematophila_AN6-1	Xenorhabdus_nematophila_websteri	100	1626
Xenorhabdus_nematophila_AN6-1	Xenorhabdus_nematophila_anatoliense	100	1626
Xenorhabdus_nematophila_AN6-1	Xenorhabdus_nematophila_ATCC19061	100	1626
Xenorhabdus_nematophila_AN6-1	Xenorhabdus_nematophila_AN6-1	100	1626
Xenorhabdus_nematophila_AN6-1	Xenorhabdus_nematophila_F1	99.938	1626
Xenorhabdus_nematophila_AN6-1	Xenorhabdus_nematophila_C2-3	100	1308
Xenorhabdus_nematophila_AN6-1	Xenorhabdus_koppenhoeferi_DSM_18168	87.73	1630
Xenorhabdus_nematophila_AN6-1	Xenorhabdus_hominickii_DSM_17903	82.56	1617
Xenorhabdus_nematophila_AN6-1	Xenorhabdus_hominickii_ANU1	82.56	1617
Xenorhabdus_nematophila_AN6-1	Xenorhabdus_vietnamensis_DSM_22392	82.154	1625
Xenorhabdus_nematophila_AN6-1	Xenorhabdus_szentirmaii_DSM_16338	82.169	1632
Xenorhabdus_nematophila_AN6-1	Xenorhabdus_japonica_DSM_16522	81.785	1625
Xenorhabdus_nematophila_AN6-1	Xenorhabdus_thuongxuanensis_30TX1	81.914	1609
Xenorhabdus_nematophila_AN6-1	Xenorhabdus_miraniensis_DSM_17902	81.561	1627
Xenorhabdus_nematophila_AN6-1	Xenorhabdus_beddingii_DSM_4764	81.779	1608
Xenorhabdus_nematophila_AN6-1	Xenorhabdus_doucetiae_FRM16	81.608	1604
Xenorhabdus_nematophila_AN6-1	Xenorhabdus_sp-_BG5	81.592	1608
Xenorhabdus_nematophila_AN6-1	Xenorhabdus_griffiniae_BMMCB	81.603	1609
Xenorhabdus_nematophila_AN6-1	Xenorhabdus_ehlersii_DSM_16337	81.452	1612
Xenorhabdus_nematophila_AN6-1	Xenorhabdus_eapokensis_DL20	80.757	1611
Xenorhabdus_nematophila_AN6-1	Xenorhabdus_kozodoii_FR74	80.597	1608
Xenorhabdus_nematophila_AN6-1	Xenorhabdus_kozodoii_DSM_17907	80.621	1610
Xenorhabdus_nematophila_AN6-1	Xenorhabdus_mauleonii_DSM_17908	80.392	1632
Xenorhabdus_nematophila_AN6-1	Xenorhabdus_kozodoii_FR48	80.473	1608
Xenorhabdus_nematophila_AN6-1	Xenorhabdus_khoisanae_MCB	80.865	1526
Xenorhabdus_nematophila_AN6-1	Xenorhabdus_bovienii_jollieti	74.739	1631
Xenorhabdus_nematophila_AN6-1	Xenorhabdus_bovienii_SS2004	74.739	1631
Xenorhabdus_nematophila_AN6-1	Xenorhabdus_bovienii_oregonense	74.663	1630
Xenorhabdus_nematophila_AN6-1	Xenorhabdus_bovienii_CS03	74.247	1627
Xenorhabdus_nematophila_AN6-1	Xenorhabdus_bovienii_kraussei_Becker_Underwood	74.186	1627
Xenorhabdus_nematophila_AN6-1	Xenorhabdus_bovienii_feltiae_Moldova	74.124	1627
Xenorhabdus_nematophila_ATCC19061	Xenorhabdus_nematophila_websteri	100	1626
Xenorhabdus_nematophila_ATCC19061	Xenorhabdus_nematophila_anatoliense	100	1626
Xenorhabdus_nematophila_ATCC19061	Xenorhabdus_nematophila_ATCC19061	100	1626
Xenorhabdus_nematophila_ATCC19061	Xenorhabdus_nematophila_AN6-1	100	1626
Xenorhabdus_nematophila_ATCC19061	Xenorhabdus_nematophila_F1	99.938	1626
Xenorhabdus_nematophila_ATCC19061	Xenorhabdus_nematophila_C2-3	100	1308
Xenorhabdus_nematophila_ATCC19061	Xenorhabdus_koppenhoeferi_DSM_18168	87.73	1630
Xenorhabdus_nematophila_ATCC19061	Xenorhabdus_hominickii_DSM_17903	82.56	1617
Xenorhabdus_nematophila_ATCC19061	Xenorhabdus_hominickii_ANU1	82.56	1617
Xenorhabdus_nematophila_ATCC19061	Xenorhabdus_vietnamensis_DSM_22392	82.154	1625
Xenorhabdus_nematophila_ATCC19061	Xenorhabdus_szentirmaii_DSM_16338	82.169	1632
Xenorhabdus_nematophila_ATCC19061	Xenorhabdus_japonica_DSM_16522	81.785	1625
Xenorhabdus_nematophila_ATCC19061	Xenorhabdus_thuongxuanensis_30TX1	81.914	1609
Xenorhabdus_nematophila_ATCC19061	Xenorhabdus_miraniensis_DSM_17902	81.561	1627
Xenorhabdus_nematophila_ATCC19061	Xenorhabdus_beddingii_DSM_4764	81.779	1608
Xenorhabdus_nematophila_ATCC19061	Xenorhabdus_doucetiae_FRM16	81.608	1604
Xenorhabdus_nematophila_ATCC19061	Xenorhabdus_sp-_BG5	81.592	1608
Xenorhabdus_nematophila_ATCC19061	Xenorhabdus_griffiniae_BMMCB	81.603	1609
Xenorhabdus_nematophila_ATCC19061	Xenorhabdus_ehlersii_DSM_16337	81.452	1612
Xenorhabdus_nematophila_ATCC19061	Xenorhabdus_eapokensis_DL20	80.757	1611
Xenorhabdus_nematophila_ATCC19061	Xenorhabdus_kozodoii_FR74	80.597	1608
Xenorhabdus_nematophila_ATCC19061	Xenorhabdus_kozodoii_DSM_17907	80.621	1610
Xenorhabdus_nematophila_ATCC19061	Xenorhabdus_mauleonii_DSM_17908	80.392	1632
Xenorhabdus_nematophila_ATCC19061	Xenorhabdus_kozodoii_FR48	80.473	1608
Xenorhabdus_nematophila_ATCC19061	Xenorhabdus_khoisanae_MCB	80.865	1526
Xenorhabdus_nematophila_ATCC19061	Xenorhabdus_bovienii_jollieti	74.739	1631
Xenorhabdus_nematophila_ATCC19061	Xenorhabdus_bovienii_SS2004	74.739	1631
Xenorhabdus_nematophila_ATCC19061	Xenorhabdus_bovienii_oregonense	74.663	1630
Xenorhabdus_nematophila_ATCC19061	Xenorhabdus_bovienii_CS03	74.247	1627
Xenorhabdus_nematophila_ATCC19061	Xenorhabdus_bovienii_kraussei_Becker_Underwood	74.186	1627
Xenorhabdus_nematophila_ATCC19061	Xenorhabdus_bovienii_feltiae_Moldova	74.124	1627
Xenorhabdus_nematophila_C2-3	Xenorhabdus_nematophila_websteri	100	1308
Xenorhabdus_nematophila_C2-3	Xenorhabdus_nematophila_anatoliense	100	1308
Xenorhabdus_nematophila_C2-3	Xenorhabdus_nematophila_C2-3	100	1308
Xenorhabdus_nematophila_C2-3	Xenorhabdus_nematophila_ATCC19061	100	1308
Xenorhabdus_nematophila_C2-3	Xenorhabdus_nematophila_AN6-1	100	1308
Xenorhabdus_nematophila_C2-3	Xenorhabdus_nematophila_F1	99.924	1308
Xenorhabdus_nematophila_C2-3	Xenorhabdus_koppenhoeferi_DSM_18168	87.271	1312
Xenorhabdus_nematophila_C2-3	Xenorhabdus_japonica_DSM_16522	81.207	1309
Xenorhabdus_nematophila_C2-3	Xenorhabdus_khoisanae_MCB	81.145	1310
Xenorhabdus_nematophila_C2-3	Xenorhabdus_bovienii_oregonense	73.74	1310
Xenorhabdus_nematophila_C2-3	Xenorhabdus_bovienii_jollieti	73.684	1311
Xenorhabdus_nematophila_C2-3	Xenorhabdus_bovienii_SS2004	73.684	1311
Xenorhabdus_nematophila_F1	Xenorhabdus_nematophila_F1	100	1626
Xenorhabdus_nematophila_F1	Xenorhabdus_nematophila_websteri	99.938	1626
Xenorhabdus_nematophila_F1	Xenorhabdus_nematophila_anatoliense	99.938	1626
Xenorhabdus_nematophila_F1	Xenorhabdus_nematophila_ATCC19061	99.938	1626
Xenorhabdus_nematophila_F1	Xenorhabdus_nematophila_AN6-1	99.938	1626
Xenorhabdus_nematophila_F1	Xenorhabdus_nematophila_C2-3	99.924	1308
Xenorhabdus_nematophila_F1	Xenorhabdus_koppenhoeferi_DSM_18168	87.791	1630
Xenorhabdus_nematophila_F1	Xenorhabdus_hominickii_DSM_17903	82.498	1617
Xenorhabdus_nematophila_F1	Xenorhabdus_hominickii_ANU1	82.498	1617
Xenorhabdus_nematophila_F1	Xenorhabdus_szentirmaii_DSM_16338	82.23	1632
Xenorhabdus_nematophila_F1	Xenorhabdus_vietnamensis_DSM_22392	82.092	1625
Xenorhabdus_nematophila_F1	Xenorhabdus_japonica_DSM_16522	81.723	1625
Xenorhabdus_nematophila_F1	Xenorhabdus_thuongxuanensis_30TX1	81.852	1609
Xenorhabdus_nematophila_F1	Xenorhabdus_miraniensis_DSM_17902	81.623	1627
Xenorhabdus_nematophila_F1	Xenorhabdus_beddingii_DSM_4764	81.779	1608
Xenorhabdus_nematophila_F1	Xenorhabdus_doucetiae_FRM16	81.546	1604
Xenorhabdus_nematophila_F1	Xenorhabdus_sp-_BG5	81.53	1608
Xenorhabdus_nematophila_F1	Xenorhabdus_griffiniae_BMMCB	81.541	1609
Xenorhabdus_nematophila_F1	Xenorhabdus_ehlersii_DSM_16337	81.39	1612
Xenorhabdus_nematophila_F1	Xenorhabdus_eapokensis_DL20	80.695	1611
Xenorhabdus_nematophila_F1	Xenorhabdus_kozodoii_FR74	80.535	1608
Xenorhabdus_nematophila_F1	Xenorhabdus_kozodoii_DSM_17907	80.559	1610
Xenorhabdus_nematophila_F1	Xenorhabdus_mauleonii_DSM_17908	80.331	1632
Xenorhabdus_nematophila_F1	Xenorhabdus_kozodoii_FR48	80.41	1608
Xenorhabdus_nematophila_F1	Xenorhabdus_khoisanae_MCB	80.931	1526
Xenorhabdus_nematophila_F1	Xenorhabdus_bovienii_jollieti	74.739	1631
Xenorhabdus_nematophila_F1	Xenorhabdus_bovienii_SS2004	74.739	1631
Xenorhabdus_nematophila_F1	Xenorhabdus_bovienii_oregonense	74.663	1630
Xenorhabdus_nematophila_F1	Xenorhabdus_bovienii_CS03	74.247	1627
Xenorhabdus_nematophila_F1	Xenorhabdus_bovienii_kraussei_Becker_Underwood	74.186	1627
Xenorhabdus_nematophila_F1	Xenorhabdus_bovienii_feltiae_Moldova	74.124	1627
Xenorhabdus_nematophila_anatoliense	Xenorhabdus_nematophila_websteri	100	1626
Xenorhabdus_nematophila_anatoliense	Xenorhabdus_nematophila_anatoliense	100	1626
Xenorhabdus_nematophila_anatoliense	Xenorhabdus_nematophila_ATCC19061	100	1626
Xenorhabdus_nematophila_anatoliense	Xenorhabdus_nematophila_AN6-1	100	1626
Xenorhabdus_nematophila_anatoliense	Xenorhabdus_nematophila_F1	99.938	1626
Xenorhabdus_nematophila_anatoliense	Xenorhabdus_nematophila_C2-3	100	1308
Xenorhabdus_nematophila_anatoliense	Xenorhabdus_koppenhoeferi_DSM_18168	87.73	1630
Xenorhabdus_nematophila_anatoliense	Xenorhabdus_hominickii_DSM_17903	82.56	1617
Xenorhabdus_nematophila_anatoliense	Xenorhabdus_hominickii_ANU1	82.56	1617
Xenorhabdus_nematophila_anatoliense	Xenorhabdus_vietnamensis_DSM_22392	82.154	1625
Xenorhabdus_nematophila_anatoliense	Xenorhabdus_szentirmaii_DSM_16338	82.169	1632
Xenorhabdus_nematophila_anatoliense	Xenorhabdus_japonica_DSM_16522	81.785	1625
Xenorhabdus_nematophila_anatoliense	Xenorhabdus_thuongxuanensis_30TX1	81.914	1609
Xenorhabdus_nematophila_anatoliense	Xenorhabdus_miraniensis_DSM_17902	81.561	1627
Xenorhabdus_nematophila_anatoliense	Xenorhabdus_beddingii_DSM_4764	81.779	1608
Xenorhabdus_nematophila_anatoliense	Xenorhabdus_doucetiae_FRM16	81.608	1604
Xenorhabdus_nematophila_anatoliense	Xenorhabdus_sp-_BG5	81.592	1608
Xenorhabdus_nematophila_anatoliense	Xenorhabdus_griffiniae_BMMCB	81.603	1609
Xenorhabdus_nematophila_anatoliense	Xenorhabdus_ehlersii_DSM_16337	81.452	1612
Xenorhabdus_nematophila_anatoliense	Xenorhabdus_eapokensis_DL20	80.757	1611
Xenorhabdus_nematophila_anatoliense	Xenorhabdus_kozodoii_FR74	80.597	1608
Xenorhabdus_nematophila_anatoliense	Xenorhabdus_kozodoii_DSM_17907	80.621	1610
Xenorhabdus_nematophila_anatoliense	Xenorhabdus_mauleonii_DSM_17908	80.392	1632
Xenorhabdus_nematophila_anatoliense	Xenorhabdus_kozodoii_FR48	80.473	1608
Xenorhabdus_nematophila_anatoliense	Xenorhabdus_khoisanae_MCB	80.865	1526
Xenorhabdus_nematophila_anatoliense	Xenorhabdus_bovienii_jollieti	74.739	1631
Xenorhabdus_nematophila_anatoliense	Xenorhabdus_bovienii_SS2004	74.739	1631
Xenorhabdus_nematophila_anatoliense	Xenorhabdus_bovienii_oregonense	74.663	1630
Xenorhabdus_nematophila_anatoliense	Xenorhabdus_bovienii_CS03	74.247	1627
Xenorhabdus_nematophila_anatoliense	Xenorhabdus_bovienii_kraussei_Becker_Underwood	74.186	1627
Xenorhabdus_nematophila_anatoliense	Xenorhabdus_bovienii_feltiae_Moldova	74.124	1627
Xenorhabdus_nematophila_websteri	Xenorhabdus_nematophila_websteri	100	1641
Xenorhabdus_nematophila_websteri	Xenorhabdus_nematophila_anatoliense	100	1626
Xenorhabdus_nematophila_websteri	Xenorhabdus_nematophila_ATCC19061	100	1626
Xenorhabdus_nematophila_websteri	Xenorhabdus_nematophila_AN6-1	100	1626
Xenorhabdus_nematophila_websteri	Xenorhabdus_nematophila_F1	99.938	1626
Xenorhabdus_nematophila_websteri	Xenorhabdus_nematophila_C2-3	100	1308
Xenorhabdus_nematophila_websteri	Xenorhabdus_koppenhoeferi_DSM_18168	87.73	1630
Xenorhabdus_nematophila_websteri	Xenorhabdus_hominickii_DSM_17903	82.56	1617
Xenorhabdus_nematophila_websteri	Xenorhabdus_hominickii_ANU1	82.56	1617
Xenorhabdus_nematophila_websteri	Xenorhabdus_vietnamensis_DSM_22392	82.154	1625
Xenorhabdus_nematophila_websteri	Xenorhabdus_szentirmaii_DSM_16338	82.169	1632
Xenorhabdus_nematophila_websteri	Xenorhabdus_thuongxuanensis_30TX1	81.993	1616
Xenorhabdus_nematophila_websteri	Xenorhabdus_japonica_DSM_16522	81.785	1625
Xenorhabdus_nematophila_websteri	Xenorhabdus_miraniensis_DSM_17902	81.608	1642
Xenorhabdus_nematophila_websteri	Xenorhabdus_beddingii_DSM_4764	81.779	1608
Xenorhabdus_nematophila_websteri	Xenorhabdus_doucetiae_FRM16	81.608	1604
Xenorhabdus_nematophila_websteri	Xenorhabdus_sp-_BG5	81.592	1608
Xenorhabdus_nematophila_websteri	Xenorhabdus_griffiniae_BMMCB	81.603	1609
Xenorhabdus_nematophila_websteri	Xenorhabdus_ehlersii_DSM_16337	81.452	1612
Xenorhabdus_nematophila_websteri	Xenorhabdus_eapokensis_DL20	80.841	1618
Xenorhabdus_nematophila_websteri	Xenorhabdus_kozodoii_FR74	80.597	1608
Xenorhabdus_nematophila_websteri	Xenorhabdus_kozodoii_DSM_17907	80.621	1610
Xenorhabdus_nematophila_websteri	Xenorhabdus_mauleonii_DSM_17908	80.392	1632
Xenorhabdus_nematophila_websteri	Xenorhabdus_kozodoii_FR48	80.473	1608
Xenorhabdus_nematophila_websteri	Xenorhabdus_khoisanae_MCB	80.865	1526
Xenorhabdus_nematophila_websteri	Xenorhabdus_bovienii_jollieti	74.739	1631
Xenorhabdus_nematophila_websteri	Xenorhabdus_bovienii_SS2004	74.739	1631
Xenorhabdus_nematophila_websteri	Xenorhabdus_bovienii_oregonense	74.663	1630
Xenorhabdus_nematophila_websteri	Xenorhabdus_bovienii_CS03	74.247	1627
Xenorhabdus_nematophila_websteri	Xenorhabdus_bovienii_kraussei_Becker_Underwood	74.186	1627
Xenorhabdus_nematophila_websteri	Xenorhabdus_bovienii_feltiae_Moldova	74.124	1627
Xenorhabdus_sp-_BG5	Xenorhabdus_sp-_BG5	100	1635
Xenorhabdus_sp-_BG5	Xenorhabdus_thuongxuanensis_30TX1	95.352	1635
Xenorhabdus_sp-_BG5	Xenorhabdus_ehlersii_DSM_16337	94.924	1635
Xenorhabdus_sp-_BG5	Xenorhabdus_griffiniae_BMMCB	94.618	1635
Xenorhabdus_sp-_BG5	Xenorhabdus_eapokensis_DL20	92.477	1635
Xenorhabdus_sp-_BG5	Xenorhabdus_kozodoii_DSM_17907	89.354	1625
Xenorhabdus_sp-_BG5	Xenorhabdus_kozodoii_FR48	89.176	1626
Xenorhabdus_sp-_BG5	Xenorhabdus_kozodoii_FR74	89.053	1626
Xenorhabdus_sp-_BG5	Xenorhabdus_doucetiae_FRM16	89.221	1605
Xenorhabdus_sp-_BG5	Xenorhabdus_japonica_DSM_16522	88.224	1605
Xenorhabdus_sp-_BG5	Xenorhabdus_vietnamensis_DSM_22392	88.1	1605
Xenorhabdus_sp-_BG5	Xenorhabdus_hominickii_DSM_17903	83.696	1607
Xenorhabdus_sp-_BG5	Xenorhabdus_hominickii_ANU1	83.696	1607
Xenorhabdus_sp-_BG5	Xenorhabdus_koppenhoeferi_DSM_18168	83.385	1607
Xenorhabdus_sp-_BG5	Xenorhabdus_miraniensis_DSM_17902	83.364	1605
Xenorhabdus_sp-_BG5	Xenorhabdus_beddingii_DSM_4764	82.617	1605
Xenorhabdus_sp-_BG5	Xenorhabdus_szentirmaii_DSM_16338	82.236	1610
Xenorhabdus_sp-_BG5	Xenorhabdus_nematophila_websteri	81.592	1608
Xenorhabdus_sp-_BG5	Xenorhabdus_nematophila_anatoliense	81.592	1608
Xenorhabdus_sp-_BG5	Xenorhabdus_nematophila_ATCC19061	81.592	1608
Xenorhabdus_sp-_BG5	Xenorhabdus_nematophila_AN6-1	81.592	1608
Xenorhabdus_sp-_BG5	Xenorhabdus_nematophila_F1	81.53	1608
Xenorhabdus_sp-_BG5	Xenorhabdus_mauleonii_DSM_17908	81.044	1609
Xenorhabdus_sp-_BG5	Xenorhabdus_bovienii_kraussei_Becker_Underwood	74.323	1624
Xenorhabdus_sp-_BG5	Xenorhabdus_bovienii_feltiae_Moldova	74.277	1625
Xenorhabdus_sp-_BG5	Xenorhabdus_bovienii_CS03	74.215	1625
Xenorhabdus_sp-_KJ12-1	Xenorhabdus_sp-_KJ12-1	100	1638
Xenorhabdus_sp-_KJ12-1	Xenorhabdus_stockiae_DSM_17904	99.756	1638
Xenorhabdus_sp-_KJ12-1	Xenorhabdus_sp-_KK7-4	97.924	1638
Xenorhabdus_sp-_KJ12-1	Xenorhabdus_innexi_DSM_16336	86.447	1638
Xenorhabdus_sp-_KJ12-1	Xenorhabdus_budapestensis_C-7-2	83.201	1637
Xenorhabdus_sp-_KK7-4	Xenorhabdus_sp-_KK7-4	100	1638
Xenorhabdus_sp-_KK7-4	Xenorhabdus_stockiae_DSM_17904	98.168	1638
Xenorhabdus_sp-_KK7-4	Xenorhabdus_sp-_KJ12-1	97.924	1638
Xenorhabdus_sp-_KK7-4	Xenorhabdus_innexi_DSM_16336	85.958	1638
Xenorhabdus_sp-_KK7-4	Xenorhabdus_budapestensis_C-7-2	83.384	1637
Xenorhabdus_stockiae_DSM_17904	Xenorhabdus_stockiae_DSM_17904	100	1638
Xenorhabdus_stockiae_DSM_17904	Xenorhabdus_sp-_KJ12-1	99.756	1638
Xenorhabdus_stockiae_DSM_17904	Xenorhabdus_sp-_KK7-4	98.168	1638
Xenorhabdus_stockiae_DSM_17904	Xenorhabdus_innexi_DSM_16336	86.386	1638
Xenorhabdus_stockiae_DSM_17904	Xenorhabdus_budapestensis_C-7-2	83.323	1637
Xenorhabdus_szentirmaii_DSM_16338	Xenorhabdus_szentirmaii_DSM_16338	100	1626
Xenorhabdus_szentirmaii_DSM_16338	Xenorhabdus_koppenhoeferi_DSM_18168	84.275	1628
Xenorhabdus_szentirmaii_DSM_16338	Xenorhabdus_hominickii_DSM_17903	82.622	1617
Xenorhabdus_szentirmaii_DSM_16338	Xenorhabdus_hominickii_ANU1	82.622	1617
Xenorhabdus_szentirmaii_DSM_16338	Xenorhabdus_nematophila_F1	82.23	1632
Xenorhabdus_szentirmaii_DSM_16338	Xenorhabdus_nematophila_websteri	82.169	1632
Xenorhabdus_szentirmaii_DSM_16338	Xenorhabdus_nematophila_anatoliense	82.169	1632
Xenorhabdus_szentirmaii_DSM_16338	Xenorhabdus_nematophila_ATCC19061	82.169	1632
Xenorhabdus_szentirmaii_DSM_16338	Xenorhabdus_nematophila_AN6-1	82.169	1632
Xenorhabdus_szentirmaii_DSM_16338	Xenorhabdus_sp-_BG5	82.247	1611
Xenorhabdus_szentirmaii_DSM_16338	Xenorhabdus_ehlersii_DSM_16337	82.01	1612
Xenorhabdus_szentirmaii_DSM_16338	Xenorhabdus_doucetiae_FRM16	81.97	1614
Xenorhabdus_szentirmaii_DSM_16338	Xenorhabdus_miraniensis_DSM_17902	81.645	1629
Xenorhabdus_szentirmaii_DSM_16338	Xenorhabdus_beddingii_DSM_4764	81.662	1625
Xenorhabdus_szentirmaii_DSM_16338	Xenorhabdus_japonica_DSM_16522	81.639	1623
Xenorhabdus_szentirmaii_DSM_16338	Xenorhabdus_thuongxuanensis_30TX1	81.739	1610
Xenorhabdus_szentirmaii_DSM_16338	Xenorhabdus_mauleonii_DSM_17908	81.506	1633
Xenorhabdus_szentirmaii_DSM_16338	Xenorhabdus_vietnamensis_DSM_22392	81.189	1632
Xenorhabdus_szentirmaii_DSM_16338	Xenorhabdus_griffiniae_BMMCB	81.266	1612
Xenorhabdus_szentirmaii_DSM_16338	Xenorhabdus_kozodoii_DSM_17907	80.908	1608
Xenorhabdus_szentirmaii_DSM_16338	Xenorhabdus_kozodoii_FR48	80.843	1613
Xenorhabdus_szentirmaii_DSM_16338	Xenorhabdus_kozodoii_FR74	80.745	1610
Xenorhabdus_szentirmaii_DSM_16338	Xenorhabdus_eapokensis_DL20	80.459	1612
Xenorhabdus_szentirmaii_DSM_16338	Xenorhabdus_khoisanae_MCB	80.984	1525
Xenorhabdus_szentirmaii_DSM_16338	Xenorhabdus_bovienii_CS03	75.536	1631
Xenorhabdus_szentirmaii_DSM_16338	Xenorhabdus_bovienii_kraussei_Becker_Underwood	75.475	1631
Xenorhabdus_szentirmaii_DSM_16338	Xenorhabdus_bovienii_feltiae_Moldova	75.475	1631
Xenorhabdus_szentirmaii_DSM_16338	Xenorhabdus_bovienii_feltiae_France	75.475	1631
Xenorhabdus_szentirmaii_DSM_16338	Xenorhabdus_bovienii_feltiae_Florida	75.475	1631
Xenorhabdus_szentirmaii_DSM_16338	Xenorhabdus_bovienii_jollieti	75.459	1634
Xenorhabdus_szentirmaii_DSM_16338	Xenorhabdus_bovienii_SS2004	75.459	1634
Xenorhabdus_szentirmaii_DSM_16338	Xenorhabdus_bovienii_puntauvense	75.368	1632
Xenorhabdus_szentirmaii_DSM_16338	Xenorhabdus_bovienii_oregonense	75.337	1634
Xenorhabdus_thuongxuanensis_30TX1	Xenorhabdus_thuongxuanensis_30TX1	100	1647
Xenorhabdus_thuongxuanensis_30TX1	Xenorhabdus_ehlersii_DSM_16337	95.841	1635
Xenorhabdus_thuongxuanensis_30TX1	Xenorhabdus_sp-_BG5	95.352	1635
Xenorhabdus_thuongxuanensis_30TX1	Xenorhabdus_griffiniae_BMMCB	93.823	1635
Xenorhabdus_thuongxuanensis_30TX1	Xenorhabdus_eapokensis_DL20	93.321	1647
Xenorhabdus_thuongxuanensis_30TX1	Xenorhabdus_kozodoii_FR48	89.36	1626
Xenorhabdus_thuongxuanensis_30TX1	Xenorhabdus_kozodoii_FR74	89.299	1626
Xenorhabdus_thuongxuanensis_30TX1	Xenorhabdus_kozodoii_DSM_17907	89.231	1625
Xenorhabdus_thuongxuanensis_30TX1	Xenorhabdus_japonica_DSM_16522	89.228	1606
Xenorhabdus_thuongxuanensis_30TX1	Xenorhabdus_doucetiae_FRM16	88.951	1611
Xenorhabdus_thuongxuanensis_30TX1	Xenorhabdus_vietnamensis_DSM_22392	87.913	1605
Xenorhabdus_thuongxuanensis_30TX1	Xenorhabdus_hominickii_DSM_17903	84.247	1606
Xenorhabdus_thuongxuanensis_30TX1	Xenorhabdus_hominickii_ANU1	84.247	1606
Xenorhabdus_thuongxuanensis_30TX1	Xenorhabdus_koppenhoeferi_DSM_18168	83.759	1607
Xenorhabdus_thuongxuanensis_30TX1	Xenorhabdus_miraniensis_DSM_17902	83.508	1619
Xenorhabdus_thuongxuanensis_30TX1	Xenorhabdus_beddingii_DSM_4764	83.095	1609
Xenorhabdus_thuongxuanensis_30TX1	Xenorhabdus_nematophila_websteri	81.993	1616
Xenorhabdus_thuongxuanensis_30TX1	Xenorhabdus_nematophila_anatoliense	81.914	1609
Xenorhabdus_thuongxuanensis_30TX1	Xenorhabdus_nematophila_ATCC19061	81.914	1609
Xenorhabdus_thuongxuanensis_30TX1	Xenorhabdus_nematophila_AN6-1	81.914	1609
Xenorhabdus_thuongxuanensis_30TX1	Xenorhabdus_nematophila_F1	81.852	1609
Xenorhabdus_thuongxuanensis_30TX1	Xenorhabdus_khoisanae_MCB	82.914	1510
Xenorhabdus_thuongxuanensis_30TX1	Xenorhabdus_szentirmaii_DSM_16338	81.728	1609
Xenorhabdus_thuongxuanensis_30TX1	Xenorhabdus_mauleonii_DSM_17908	81.293	1609
Xenorhabdus_thuongxuanensis_30TX1	Xenorhabdus_bovienii_kraussei_Becker_Underwood	74.338	1625
Xenorhabdus_thuongxuanensis_30TX1	Xenorhabdus_bovienii_feltiae_Moldova	74.293	1626
Xenorhabdus_thuongxuanensis_30TX1	Xenorhabdus_bovienii_CS03	74.231	1626
Xenorhabdus_vietnamensis_DSM_22392	Xenorhabdus_vietnamensis_DSM_22392	100	1635
Xenorhabdus_vietnamensis_DSM_22392	Xenorhabdus_japonica_DSM_16522	92.599	1635
Xenorhabdus_vietnamensis_DSM_22392	Xenorhabdus_ehlersii_DSM_16337	88.287	1605
Xenorhabdus_vietnamensis_DSM_22392	Xenorhabdus_sp-_BG5	88.1	1605
Xenorhabdus_vietnamensis_DSM_22392	Xenorhabdus_thuongxuanensis_30TX1	87.913	1605
Xenorhabdus_vietnamensis_DSM_22392	Xenorhabdus_doucetiae_FRM16	87.671	1606
Xenorhabdus_vietnamensis_DSM_22392	Xenorhabdus_kozodoii_DSM_17907	86.866	1637
Xenorhabdus_vietnamensis_DSM_22392	Xenorhabdus_eapokensis_DL20	86.978	1605
Xenorhabdus_vietnamensis_DSM_22392	Xenorhabdus_griffiniae_BMMCB	86.916	1605
Xenorhabdus_vietnamensis_DSM_22392	Xenorhabdus_kozodoii_FR74	86.439	1637
Xenorhabdus_vietnamensis_DSM_22392	Xenorhabdus_kozodoii_FR48	86.439	1637
Xenorhabdus_vietnamensis_DSM_22392	Xenorhabdus_hominickii_DSM_17903	85.316	1614
Xenorhabdus_vietnamensis_DSM_22392	Xenorhabdus_hominickii_ANU1	85.316	1614
Xenorhabdus_vietnamensis_DSM_22392	Xenorhabdus_koppenhoeferi_DSM_18168	84.715	1629
Xenorhabdus_vietnamensis_DSM_22392	Xenorhabdus_miraniensis_DSM_17902	83.108	1628
Xenorhabdus_vietnamensis_DSM_22392	Xenorhabdus_beddingii_DSM_4764	82.963	1620
Xenorhabdus_vietnamensis_DSM_22392	Xenorhabdus_mauleonii_DSM_17908	82.288	1626
Xenorhabdus_vietnamensis_DSM_22392	Xenorhabdus_nematophila_websteri	82.176	1627
Xenorhabdus_vietnamensis_DSM_22392	Xenorhabdus_nematophila_anatoliense	82.176	1627
Xenorhabdus_vietnamensis_DSM_22392	Xenorhabdus_nematophila_ATCC19061	82.176	1627
Xenorhabdus_vietnamensis_DSM_22392	Xenorhabdus_nematophila_AN6-1	82.176	1627
Xenorhabdus_vietnamensis_DSM_22392	Xenorhabdus_nematophila_F1	82.114	1627
Xenorhabdus_vietnamensis_DSM_22392	Xenorhabdus_khoisanae_MCB	83.05	1528
Xenorhabdus_vietnamensis_DSM_22392	Xenorhabdus_szentirmaii_DSM_16338	81.212	1634
Xenorhabdus_vietnamensis_DSM_22392	Xenorhabdus_bovienii_kraussei_Becker_Underwood	75.399	1630
Xenorhabdus_vietnamensis_DSM_22392	Xenorhabdus_bovienii_feltiae_Moldova	75.399	1630
Xenorhabdus_vietnamensis_DSM_22392	Xenorhabdus_bovienii_CS03	75.153	1630
Xenorhabdus_vietnamensis_DSM_22392	Xenorhabdus_innexi_DSM_16336	73.456	1635

## Sheet: m1
Query	Subject	Percentage Identity	Alignment lenght
Xenorhabdus_beddingii_DSM_4764	Xenorhabdus_beddingii_DSM_4764	100	3190
Xenorhabdus_budapestensis_DSM_16342	Xenorhabdus_budapestensis_DSM_16342	100	3184
Xenorhabdus_bovienii_CS03	Xenorhabdus_bovienii_CS03	100	3181
Xenorhabdus_bovienii_SS2004	Xenorhabdus_bovienii_jollieti	100	3181
Xenorhabdus_bovienii_SS2004	Xenorhabdus_bovienii_SS2004	100	3181
Xenorhabdus_bovienii_feltiae_France	Xenorhabdus_bovienii_feltiae_France	100	3181
Xenorhabdus_bovienii_feltiae_Moldova	Xenorhabdus_bovienii_feltiae_Moldova	100	3181
Xenorhabdus_bovienii_intermedium	Xenorhabdus_bovienii_intermedium	100	3181
Xenorhabdus_bovienii_jollieti	Xenorhabdus_bovienii_jollieti	100	3181
Xenorhabdus_bovienii_jollieti	Xenorhabdus_bovienii_SS2004	100	3181
Xenorhabdus_bovienii_kraussei_Becker_Underwood	Xenorhabdus_bovienii_kraussei_Becker_Underwood	100	3181
Xenorhabdus_bovienii_oregonense	Xenorhabdus_bovienii_oregonense	100	3181
Xenorhabdus_bovienii_puntauvense	Xenorhabdus_bovienii_puntauvense	100	3181
Xenorhabdus_budapestensis_C-7-2	Xenorhabdus_budapestensis_C-7-2	100	3166
Xenorhabdus_doucetiae_FRM16	Xenorhabdus_doucetiae_FRM16	100	3166
Xenorhabdus_innexi_DSM_16336	Xenorhabdus_innexi_DSM_16336	100	3166
Xenorhabdus_japonica_DSM_16522	Xenorhabdus_japonica_DSM_16522	100	3154
Xenorhabdus_eapokensis_DL20	Xenorhabdus_eapokensis_DL20	100	3151
Xenorhabdus_ehlersii_DSM_16337	Xenorhabdus_ehlersii_DSM_16337	100	3151
Xenorhabdus_griffiniae_BMMCB	Xenorhabdus_griffiniae_BMMCB	100	3151
Xenorhabdus_hominickii_ANU1	Xenorhabdus_hominickii_DSM_17903	100	3151
Xenorhabdus_hominickii_ANU1	Xenorhabdus_hominickii_ANU1	100	3151
Xenorhabdus_hominickii_DSM_17903	Xenorhabdus_hominickii_DSM_17903	100	3151
Xenorhabdus_hominickii_DSM_17903	Xenorhabdus_hominickii_ANU1	100	3151
Xenorhabdus_khoisanae_MCB	Xenorhabdus_khoisanae_MCB	100	3151
Xenorhabdus_koppenhoeferi_DSM_18168	Xenorhabdus_koppenhoeferi_DSM_18168	100	3151
Xenorhabdus_kozodoii_DSM_17907	Xenorhabdus_kozodoii_DSM_17907	100	3151
Xenorhabdus_kozodoii_FR48	Xenorhabdus_kozodoii_FR48	100	3151
Xenorhabdus_kozodoii_FR74	Xenorhabdus_kozodoii_FR74	100	3151
Xenorhabdus_mauleonii_DSM_17908	Xenorhabdus_mauleonii_DSM_17908	100	3151
Xenorhabdus_miraniensis_DSM_17902	Xenorhabdus_miraniensis_DSM_17902	100	3151
Xenorhabdus_nematophila_AN6-1	Xenorhabdus_nematophila_ATCC19061	100	3151
Xenorhabdus_nematophila_AN6-1	Xenorhabdus_nematophila_AN6-1	100	3151
Xenorhabdus_nematophila_ATCC19061	Xenorhabdus_nematophila_ATCC19061	100	3151
Xenorhabdus_nematophila_ATCC19061	Xenorhabdus_nematophila_AN6-1	100	3151
Xenorhabdus_nematophila_F1	Xenorhabdus_nematophila_F1	100	3151
Xenorhabdus_nematophila_anatoliense	Xenorhabdus_nematophila_anatoliense	100	3151
Xenorhabdus_nematophila_webster	Xenorhabdus_nematophila_webster	100	3151
Xenorhabdus_sp-_BG5	Xenorhabdus_sp-_BG5	100	3151
Xenorhabdus_sp-_KJ12-1	Xenorhabdus_sp-_KJ12-1	100	3151
Xenorhabdus_sp-_KK7-4	Xenorhabdus_sp-_KK7-4	100	3151
Xenorhabdus_stockiae_DSM_17904	Xenorhabdus_stockiae_DSM_17904	100	3151
Xenorhabdus_szentirmaii_DSM_16338	Xenorhabdus_szentirmaii_DSM_16338	100	3151
Xenorhabdus_thuongxuanensis_30TX1	Xenorhabdus_thuongxuanensis_30TX1	100	3151
Xenorhabdus_vietnamensis_DSM_22392	Xenorhabdus_vietnamensis_DSM_22392	100	3151
Xenorhabdus_nematophila_C2-3	Xenorhabdus_nematophila_webster	100	3079
Xenorhabdus_nematophila_C2-3	Xenorhabdus_nematophila_C2-3	100	3079
Xenorhabdus_nematophila_webster	Xenorhabdus_nematophila_C2-3	100	3079
Xenorhabdus_bovienii_feltiae_Florida	Xenorhabdus_bovienii_feltiae_France	100	2086
Xenorhabdus_bovienii_feltiae_Florida	Xenorhabdus_bovienii_feltiae_Florida	100	2086
Xenorhabdus_bovienii_feltiae_France	Xenorhabdus_bovienii_feltiae_Florida	100	2086
Xenorhabdus_cabanillasii_DSM_17905	Xenorhabdus_cabanillasii_DSM_17905	100	1744
Xenorhabdus_kozodoii_FR71	Xenorhabdus_kozodoii_FR71	100	1299
Xenorhabdus_nematophila_anatoliense	Xenorhabdus_nematophila_webster	99.937	3151
Xenorhabdus_nematophila_webster	Xenorhabdus_nematophila_anatoliense	99.937	3151
Xenorhabdus_nematophila_C2-3	Xenorhabdus_nematophila_anatoliense	99.935	3079
Xenorhabdus_nematophila_anatoliense	Xenorhabdus_nematophila_C2-3	99.935	3079
Xenorhabdus_nematophila_AN6-1	Xenorhabdus_nematophila_anatoliense	99.905	3151
Xenorhabdus_nematophila_ATCC19061	Xenorhabdus_nematophila_anatoliense	99.905	3151
Xenorhabdus_nematophila_anatoliense	Xenorhabdus_nematophila_ATCC19061	99.905	3151
Xenorhabdus_nematophila_anatoliense	Xenorhabdus_nematophila_AN6-1	99.905	3151
Xenorhabdus_nematophila_AN6-1	Xenorhabdus_nematophila_webster	99.841	3151
Xenorhabdus_nematophila_ATCC19061	Xenorhabdus_nematophila_webster	99.841	3151
Xenorhabdus_nematophila_webster	Xenorhabdus_nematophila_ATCC19061	99.841	3151
Xenorhabdus_nematophila_webster	Xenorhabdus_nematophila_AN6-1	99.841	3151
Xenorhabdus_nematophila_AN6-1	Xenorhabdus_nematophila_C2-3	99.838	3079
Xenorhabdus_nematophila_ATCC19061	Xenorhabdus_nematophila_C2-3	99.838	3079
Xenorhabdus_nematophila_C2-3	Xenorhabdus_nematophila_ATCC19061	99.838	3079
Xenorhabdus_nematophila_C2-3	Xenorhabdus_nematophila_AN6-1	99.838	3079
Xenorhabdus_bovienii_feltiae_Moldova	Xenorhabdus_bovienii_puntauvense	99.717	3181
Xenorhabdus_bovienii_puntauvense	Xenorhabdus_bovienii_feltiae_Moldova	99.717	3181
Xenorhabdus_nematophila_F1	Xenorhabdus_nematophila_webster	99.556	3151
Xenorhabdus_nematophila_F1	Xenorhabdus_nematophila_anatoliense	99.556	3151
Xenorhabdus_nematophila_anatoliense	Xenorhabdus_nematophila_F1	99.556	3151
Xenorhabdus_nematophila_webster	Xenorhabdus_nematophila_F1	99.556	3151
Xenorhabdus_nematophila_C2-3	Xenorhabdus_nematophila_F1	99.545	3079
Xenorhabdus_nematophila_F1	Xenorhabdus_nematophila_C2-3	99.545	3079
Xenorhabdus_nematophila_AN6-1	Xenorhabdus_nematophila_F1	99.524	3151
Xenorhabdus_nematophila_ATCC19061	Xenorhabdus_nematophila_F1	99.524	3151
Xenorhabdus_nematophila_F1	Xenorhabdus_nematophila_ATCC19061	99.524	3151
Xenorhabdus_nematophila_F1	Xenorhabdus_nematophila_AN6-1	99.524	3151
Xenorhabdus_bovienii_CS03	Xenorhabdus_bovienii_feltiae_Moldova	99.434	3181
Xenorhabdus_bovienii_feltiae_Moldova	Xenorhabdus_bovienii_CS03	99.434	3181
Xenorhabdus_bovienii_CS03	Xenorhabdus_bovienii_puntauvense	99.34	3181
Xenorhabdus_bovienii_puntauvense	Xenorhabdus_bovienii_CS03	99.34	3181
Xenorhabdus_sp-_KJ12-1	Xenorhabdus_stockiae_DSM_17904	99.302	3151
Xenorhabdus_stockiae_DSM_17904	Xenorhabdus_sp-_KJ12-1	99.302	3151
Xenorhabdus_kozodoii_FR48	Xenorhabdus_kozodoii_FR74	99.207	3151
Xenorhabdus_kozodoii_FR74	Xenorhabdus_kozodoii_FR48	99.207	3151
Xenorhabdus_bovienii_CS03	Xenorhabdus_bovienii_feltiae_Florida	98.993	2086
Xenorhabdus_bovienii_feltiae_Florida	Xenorhabdus_bovienii_CS03	98.993	2086
Xenorhabdus_bovienii_CS03	Xenorhabdus_bovienii_feltiae_France	98.711	3181
Xenorhabdus_bovienii_feltiae_France	Xenorhabdus_bovienii_CS03	98.711	3181
Xenorhabdus_bovienii_feltiae_Florida	Xenorhabdus_bovienii_feltiae_Moldova	98.514	2086
Xenorhabdus_bovienii_feltiae_Moldova	Xenorhabdus_bovienii_feltiae_Florida	98.514	2086
Xenorhabdus_bovienii_feltiae_Florida	Xenorhabdus_bovienii_puntauvense	98.418	2086
Xenorhabdus_bovienii_puntauvense	Xenorhabdus_bovienii_feltiae_Florida	98.418	2086
Xenorhabdus_bovienii_feltiae_France	Xenorhabdus_bovienii_feltiae_Moldova	98.334	3181
Xenorhabdus_bovienii_feltiae_Moldova	Xenorhabdus_bovienii_feltiae_France	98.334	3181
Xenorhabdus_bovienii_CS03	Xenorhabdus_bovienii_kraussei_Becker_Underwood	98.24	3181
Xenorhabdus_bovienii_feltiae_France	Xenorhabdus_bovienii_puntauvense	98.24	3181
Xenorhabdus_bovienii_kraussei_Becker_Underwood	Xenorhabdus_bovienii_CS03	98.24	3181
Xenorhabdus_bovienii_puntauvense	Xenorhabdus_bovienii_feltiae_France	98.24	3181
Xenorhabdus_bovienii_feltiae_Florida	Xenorhabdus_bovienii_kraussei_Becker_Underwood	98.13	2086
Xenorhabdus_bovienii_kraussei_Becker_Underwood	Xenorhabdus_bovienii_feltiae_Florida	98.13	2086
Xenorhabdus_bovienii_feltiae_France	Xenorhabdus_bovienii_kraussei_Becker_Underwood	97.894	3181
Xenorhabdus_bovienii_kraussei_Becker_Underwood	Xenorhabdus_bovienii_feltiae_France	97.894	3181
Xenorhabdus_bovienii_feltiae_Moldova	Xenorhabdus_bovienii_kraussei_Becker_Underwood	97.831	3181
Xenorhabdus_bovienii_kraussei_Becker_Underwood	Xenorhabdus_bovienii_feltiae_Moldova	97.831	3181
Xenorhabdus_bovienii_kraussei_Becker_Underwood	Xenorhabdus_bovienii_puntauvense	97.705	3181
Xenorhabdus_bovienii_puntauvense	Xenorhabdus_bovienii_kraussei_Becker_Underwood	97.705	3181
Xenorhabdus_sp-_KJ12-1	Xenorhabdus_sp-_KK7-4	97.207	3151
Xenorhabdus_sp-_KK7-4	Xenorhabdus_stockiae_DSM_17904	97.207	3151
Xenorhabdus_sp-_KK7-4	Xenorhabdus_sp-_KJ12-1	97.207	3151
Xenorhabdus_stockiae_DSM_17904	Xenorhabdus_sp-_KK7-4	97.207	3151
Xenorhabdus_bovienii_SS2004	Xenorhabdus_bovienii_intermedium	96.542	3181
Xenorhabdus_bovienii_intermedium	Xenorhabdus_bovienii_jollieti	96.542	3181
Xenorhabdus_bovienii_intermedium	Xenorhabdus_bovienii_SS2004	96.542	3181
Xenorhabdus_bovienii_jollieti	Xenorhabdus_bovienii_intermedium	96.542	3181
Xenorhabdus_bovienii_intermedium	Xenorhabdus_bovienii_oregonense	96.479	3181
Xenorhabdus_bovienii_oregonense	Xenorhabdus_bovienii_intermedium	96.479	3181
Xenorhabdus_bovienii_kraussei_Becker_Underwood	Xenorhabdus_bovienii_oregonense	96.322	3181
Xenorhabdus_bovienii_oregonense	Xenorhabdus_bovienii_kraussei_Becker_Underwood	96.322	3181
Xenorhabdus_bovienii_feltiae_Moldova	Xenorhabdus_bovienii_oregonense	96.29	3181
Xenorhabdus_bovienii_oregonense	Xenorhabdus_bovienii_feltiae_Moldova	96.29	3181
Xenorhabdus_bovienii_CS03	Xenorhabdus_bovienii_oregonense	96.259	3181
Xenorhabdus_bovienii_oregonense	Xenorhabdus_bovienii_CS03	96.259	3181
Xenorhabdus_bovienii_feltiae_Florida	Xenorhabdus_bovienii_oregonense	96.213	2086
Xenorhabdus_bovienii_oregonense	Xenorhabdus_bovienii_feltiae_Florida	96.213	2086
Xenorhabdus_bovienii_oregonense	Xenorhabdus_bovienii_puntauvense	96.165	3181
Xenorhabdus_bovienii_puntauvense	Xenorhabdus_bovienii_oregonense	96.165	3181
Xenorhabdus_kozodoii_DSM_17907	Xenorhabdus_kozodoii_FR48	96.065	3151
Xenorhabdus_kozodoii_FR48	Xenorhabdus_kozodoii_DSM_17907	96.065	3151
Xenorhabdus_bovienii_feltiae_Moldova	Xenorhabdus_bovienii_intermedium	96.039	3181
Xenorhabdus_bovienii_intermedium	Xenorhabdus_bovienii_feltiae_Moldova	96.039	3181
Xenorhabdus_kozodoii_DSM_17907	Xenorhabdus_kozodoii_FR74	96.033	3151
Xenorhabdus_kozodoii_FR74	Xenorhabdus_kozodoii_DSM_17907	96.033	3151
Xenorhabdus_bovienii_CS03	Xenorhabdus_bovienii_intermedium	95.945	3181
Xenorhabdus_bovienii_intermedium	Xenorhabdus_bovienii_CS03	95.945	3181
Xenorhabdus_bovienii_intermedium	Xenorhabdus_bovienii_puntauvense	95.913	3181
Xenorhabdus_bovienii_puntauvense	Xenorhabdus_bovienii_intermedium	95.913	3181
Xenorhabdus_bovienii_feltiae_France	Xenorhabdus_bovienii_oregonense	95.756	3181
Xenorhabdus_bovienii_intermedium	Xenorhabdus_bovienii_kraussei_Becker_Underwood	95.756	3181
Xenorhabdus_bovienii_kraussei_Becker_Underwood	Xenorhabdus_bovienii_intermedium	95.756	3181
Xenorhabdus_bovienii_oregonense	Xenorhabdus_bovienii_feltiae_France	95.756	3181
Xenorhabdus_bovienii_feltiae_Florida	Xenorhabdus_bovienii_intermedium	95.542	2086
Xenorhabdus_bovienii_intermedium	Xenorhabdus_bovienii_feltiae_Florida	95.542	2086
Xenorhabdus_bovienii_SS2004	Xenorhabdus_bovienii_oregonense	95.505	3181
Xenorhabdus_bovienii_feltiae_France	Xenorhabdus_bovienii_intermedium	95.505	3181
Xenorhabdus_bovienii_intermedium	Xenorhabdus_bovienii_feltiae_France	95.505	3181
Xenorhabdus_bovienii_jollieti	Xenorhabdus_bovienii_oregonense	95.505	3181
Xenorhabdus_bovienii_oregonense	Xenorhabdus_bovienii_jollieti	95.505	3181
Xenorhabdus_bovienii_oregonense	Xenorhabdus_bovienii_SS2004	95.505	3181
Xenorhabdus_ehlersii_DSM_16337	Xenorhabdus_thuongxuanensis_30TX1	95.462	3151
Xenorhabdus_thuongxuanensis_30TX1	Xenorhabdus_ehlersii_DSM_16337	95.462	3151
Xenorhabdus_koppenhoeferi_DSM_18168	Xenorhabdus_nematophila_F1	95.049	3151
Xenorhabdus_nematophila_F1	Xenorhabdus_koppenhoeferi_DSM_18168	95.049	3151
Xenorhabdus_koppenhoeferi_DSM_18168	Xenorhabdus_nematophila_anatoliense	94.986	3151
Xenorhabdus_nematophila_anatoliense	Xenorhabdus_koppenhoeferi_DSM_18168	94.986	3151
Xenorhabdus_koppenhoeferi_DSM_18168	Xenorhabdus_nematophila_ATCC19061	94.954	3151
Xenorhabdus_koppenhoeferi_DSM_18168	Xenorhabdus_nematophila_AN6-1	94.954	3151
Xenorhabdus_nematophila_AN6-1	Xenorhabdus_koppenhoeferi_DSM_18168	94.954	3151
Xenorhabdus_nematophila_ATCC19061	Xenorhabdus_koppenhoeferi_DSM_18168	94.954	3151
Xenorhabdus_koppenhoeferi_DSM_18168	Xenorhabdus_nematophila_webster	94.922	3151
Xenorhabdus_nematophila_webster	Xenorhabdus_koppenhoeferi_DSM_18168	94.922	3151
Xenorhabdus_koppenhoeferi_DSM_18168	Xenorhabdus_nematophila_C2-3	94.836	3079
Xenorhabdus_nematophila_C2-3	Xenorhabdus_koppenhoeferi_DSM_18168	94.836	3079
Xenorhabdus_bovienii_SS2004	Xenorhabdus_bovienii_feltiae_Moldova	94.687	3181
Xenorhabdus_bovienii_feltiae_Moldova	Xenorhabdus_bovienii_jollieti	94.687	3181
Xenorhabdus_bovienii_feltiae_Moldova	Xenorhabdus_bovienii_SS2004	94.687	3181
Xenorhabdus_bovienii_jollieti	Xenorhabdus_bovienii_feltiae_Moldova	94.687	3181
Xenorhabdus_bovienii_CS03	Xenorhabdus_bovienii_jollieti	94.593	3181
Xenorhabdus_bovienii_CS03	Xenorhabdus_bovienii_SS2004	94.593	3181
Xenorhabdus_bovienii_SS2004	Xenorhabdus_bovienii_CS03	94.593	3181
Xenorhabdus_bovienii_jollieti	Xenorhabdus_bovienii_CS03	94.593	3181
Xenorhabdus_bovienii_SS2004	Xenorhabdus_bovienii_puntauvense	94.53	3181
Xenorhabdus_bovienii_jollieti	Xenorhabdus_bovienii_puntauvense	94.53	3181
Xenorhabdus_bovienii_puntauvense	Xenorhabdus_bovienii_jollieti	94.53	3181
Xenorhabdus_bovienii_puntauvense	Xenorhabdus_bovienii_SS2004	94.53	3181
Xenorhabdus_bovienii_SS2004	Xenorhabdus_bovienii_kraussei_Becker_Underwood	94.373	3181
Xenorhabdus_bovienii_jollieti	Xenorhabdus_bovienii_kraussei_Becker_Underwood	94.373	3181
Xenorhabdus_bovienii_kraussei_Becker_Underwood	Xenorhabdus_bovienii_jollieti	94.373	3181
Xenorhabdus_bovienii_kraussei_Becker_Underwood	Xenorhabdus_bovienii_SS2004	94.373	3181
Xenorhabdus_bovienii_SS2004	Xenorhabdus_bovienii_feltiae_Florida	94.295	2086
Xenorhabdus_bovienii_feltiae_Florida	Xenorhabdus_bovienii_jollieti	94.295	2086
Xenorhabdus_bovienii_feltiae_Florida	Xenorhabdus_bovienii_SS2004	94.295	2086
Xenorhabdus_bovienii_jollieti	Xenorhabdus_bovienii_feltiae_Florida	94.295	2086
Xenorhabdus_bovienii_SS2004	Xenorhabdus_bovienii_feltiae_France	94.216	3181
Xenorhabdus_bovienii_feltiae_France	Xenorhabdus_bovienii_jollieti	94.216	3181
Xenorhabdus_bovienii_feltiae_France	Xenorhabdus_bovienii_SS2004	94.216	3181
Xenorhabdus_bovienii_jollieti	Xenorhabdus_bovienii_feltiae_France	94.216	3181
Xenorhabdus_budapestensis_DSM_16342	Xenorhabdus_cabanillasii_DSM_17905	93.865	1744
Xenorhabdus_cabanillasii_DSM_17905	Xenorhabdus_budapestensis_DSM_16342	93.865	1744
Xenorhabdus_khoisanae_MCB	Xenorhabdus_miraniensis_DSM_17902	93.526	3151
Xenorhabdus_miraniensis_DSM_17902	Xenorhabdus_khoisanae_MCB	93.526	3151
Xenorhabdus_sp-_BG5	Xenorhabdus_thuongxuanensis_30TX1	92.859	3151
Xenorhabdus_thuongxuanensis_30TX1	Xenorhabdus_sp-_BG5	92.859	3151
Xenorhabdus_ehlersii_DSM_16337	Xenorhabdus_sp-_BG5	92.669	3151
Xenorhabdus_sp-_BG5	Xenorhabdus_ehlersii_DSM_16337	92.669	3151
Xenorhabdus_eapokensis_DL20	Xenorhabdus_thuongxuanensis_30TX1	91.939	3151
Xenorhabdus_thuongxuanensis_30TX1	Xenorhabdus_eapokensis_DL20	91.939	3151
Xenorhabdus_griffiniae_BMMCB	Xenorhabdus_sp-_BG5	91.907	3151
Xenorhabdus_sp-_BG5	Xenorhabdus_griffiniae_BMMCB	91.907	3151
Xenorhabdus_eapokensis_DL20	Xenorhabdus_ehlersii_DSM_16337	91.812	3151
Xenorhabdus_ehlersii_DSM_16337	Xenorhabdus_eapokensis_DL20	91.812	3151
Xenorhabdus_ehlersii_DSM_16337	Xenorhabdus_griffiniae_BMMCB	91.78	3151
Xenorhabdus_griffiniae_BMMCB	Xenorhabdus_ehlersii_DSM_16337	91.78	3151
Xenorhabdus_griffiniae_BMMCB	Xenorhabdus_thuongxuanensis_30TX1	91.685	3151
Xenorhabdus_thuongxuanensis_30TX1	Xenorhabdus_griffiniae_BMMCB	91.685	3151
Xenorhabdus_eapokensis_DL20	Xenorhabdus_griffiniae_BMMCB	89.94	3151
Xenorhabdus_griffiniae_BMMCB	Xenorhabdus_eapokensis_DL20	89.94	3151
Xenorhabdus_japonica_DSM_16522	Xenorhabdus_vietnamensis_DSM_22392	89.889	3155
Xenorhabdus_vietnamensis_DSM_22392	Xenorhabdus_japonica_DSM_16522	89.889	3155
Xenorhabdus_eapokensis_DL20	Xenorhabdus_sp-_BG5	89.822	3154
Xenorhabdus_sp-_BG5	Xenorhabdus_eapokensis_DL20	89.822	3154
Xenorhabdus_ehlersii_DSM_16337	Xenorhabdus_kozodoii_DSM_17907	86.267	3153
Xenorhabdus_kozodoii_DSM_17907	Xenorhabdus_ehlersii_DSM_16337	86.267	3153
Xenorhabdus_kozodoii_DSM_17907	Xenorhabdus_thuongxuanensis_30TX1	86.204	3153
Xenorhabdus_thuongxuanensis_30TX1	Xenorhabdus_kozodoii_DSM_17907	86.204	3153
Xenorhabdus_thuongxuanensis_30TX1	Xenorhabdus_vietnamensis_DSM_22392	85.714	1918
Xenorhabdus_vietnamensis_DSM_22392	Xenorhabdus_thuongxuanensis_30TX1	85.714	1918
Xenorhabdus_kozodoii_FR48	Xenorhabdus_ehlersii_DSM_16337	85.71	3156
Xenorhabdus_ehlersii_DSM_16337	Xenorhabdus_kozodoii_FR48	85.701	3154
Xenorhabdus_kozodoii_FR74	Xenorhabdus_ehlersii_DSM_16337	85.678	3156
Xenorhabdus_ehlersii_DSM_16337	Xenorhabdus_kozodoii_FR74	85.669	3154
Xenorhabdus_ehlersii_DSM_16337	Xenorhabdus_vietnamensis_DSM_22392	85.61	1918
Xenorhabdus_vietnamensis_DSM_22392	Xenorhabdus_ehlersii_DSM_16337	85.61	1918
Xenorhabdus_kozodoii_DSM_17907	Xenorhabdus_sp-_BG5	85.596	3152
Xenorhabdus_sp-_BG5	Xenorhabdus_kozodoii_DSM_17907	85.596	3152
Xenorhabdus_eapokensis_DL20	Xenorhabdus_kozodoii_DSM_17907	85.442	3153
Xenorhabdus_kozodoii_DSM_17907	Xenorhabdus_eapokensis_DL20	85.442	3153
Xenorhabdus_kozodoii_FR48	Xenorhabdus_thuongxuanensis_30TX1	85.42	3155
Xenorhabdus_kozodoii_FR74	Xenorhabdus_thuongxuanensis_30TX1	85.42	3155
Xenorhabdus_thuongxuanensis_30TX1	Xenorhabdus_kozodoii_FR74	85.411	3153
Xenorhabdus_thuongxuanensis_30TX1	Xenorhabdus_kozodoii_FR48	85.411	3153
Xenorhabdus_japonica_DSM_16522	Xenorhabdus_thuongxuanensis_30TX1	85.33	1895
Xenorhabdus_thuongxuanensis_30TX1	Xenorhabdus_japonica_DSM_16522	85.33	1895
Xenorhabdus_eapokensis_DL20	Xenorhabdus_vietnamensis_DSM_22392	85.269	1894
Xenorhabdus_vietnamensis_DSM_22392	Xenorhabdus_eapokensis_DL20	85.269	1894
Xenorhabdus_kozodoii_FR74	Xenorhabdus_sp-_BG5	85.261	3155
Xenorhabdus_sp-_BG5	Xenorhabdus_kozodoii_FR74	85.261	3155
Xenorhabdus_ehlersii_DSM_16337	Xenorhabdus_japonica_DSM_16522	85.172	1895
Xenorhabdus_japonica_DSM_16522	Xenorhabdus_ehlersii_DSM_16337	85.172	1895
Xenorhabdus_kozodoii_FR48	Xenorhabdus_sp-_BG5	85.166	3155
Xenorhabdus_sp-_BG5	Xenorhabdus_kozodoii_FR48	85.166	3155
Xenorhabdus_kozodoii_FR74	Xenorhabdus_eapokensis_DL20	84.945	3155
Xenorhabdus_eapokensis_DL20	Xenorhabdus_kozodoii_FR74	84.935	3153
Xenorhabdus_kozodoii_FR48	Xenorhabdus_eapokensis_DL20	84.818	3155
Xenorhabdus_eapokensis_DL20	Xenorhabdus_kozodoii_FR48	84.808	3153
Xenorhabdus_griffiniae_BMMCB	Xenorhabdus_kozodoii_DSM_17907	84.754	3155
Xenorhabdus_kozodoii_DSM_17907	Xenorhabdus_griffiniae_BMMCB	84.754	3155
Xenorhabdus_doucetiae_FRM16	Xenorhabdus_thuongxuanensis_30TX1	84.644	1908
Xenorhabdus_thuongxuanensis_30TX1	Xenorhabdus_doucetiae_FRM16	84.644	1908
Xenorhabdus_doucetiae_FRM16	Xenorhabdus_ehlersii_DSM_16337	84.486	1908
Xenorhabdus_ehlersii_DSM_16337	Xenorhabdus_doucetiae_FRM16	84.486	1908
Xenorhabdus_doucetiae_FRM16	Xenorhabdus_kozodoii_DSM_17907	84.45	1910
Xenorhabdus_kozodoii_DSM_17907	Xenorhabdus_doucetiae_FRM16	84.45	1910
Xenorhabdus_griffiniae_BMMCB	Xenorhabdus_kozodoii_FR74	84.389	3158
Xenorhabdus_kozodoii_FR74	Xenorhabdus_griffiniae_BMMCB	84.389	3158
Xenorhabdus_griffiniae_BMMCB	Xenorhabdus_kozodoii_FR48	84.357	3158
Xenorhabdus_kozodoii_FR48	Xenorhabdus_griffiniae_BMMCB	84.357	3158
Xenorhabdus_sp-_BG5	Xenorhabdus_vietnamensis_DSM_22392	84.323	1920
Xenorhabdus_vietnamensis_DSM_22392	Xenorhabdus_sp-_BG5	84.323	1920
Xenorhabdus_japonica_DSM_16522	Xenorhabdus_sp-_BG5	84.222	1895
Xenorhabdus_sp-_BG5	Xenorhabdus_japonica_DSM_16522	84.222	1895
Xenorhabdus_doucetiae_FRM16	Xenorhabdus_kozodoii_FR74	84.136	1910
Xenorhabdus_kozodoii_FR74	Xenorhabdus_doucetiae_FRM16	84.136	1910
Xenorhabdus_japonica_DSM_16522	Xenorhabdus_doucetiae_FRM16	84.084	3173
Xenorhabdus_doucetiae_FRM16	Xenorhabdus_kozodoii_FR48	84.084	1910
Xenorhabdus_kozodoii_FR48	Xenorhabdus_doucetiae_FRM16	84.084	1910
Xenorhabdus_doucetiae_FRM16	Xenorhabdus_japonica_DSM_16522	84.079	3172
Xenorhabdus_griffiniae_BMMCB	Xenorhabdus_vietnamensis_DSM_22392	83.994	1893
Xenorhabdus_vietnamensis_DSM_22392	Xenorhabdus_griffiniae_BMMCB	83.994	1893
Xenorhabdus_eapokensis_DL20	Xenorhabdus_japonica_DSM_16522	83.799	1895
Xenorhabdus_japonica_DSM_16522	Xenorhabdus_eapokensis_DL20	83.799	1895
Xenorhabdus_vietnamensis_DSM_22392	Xenorhabdus_doucetiae_FRM16	83.759	3171
Xenorhabdus_doucetiae_FRM16	Xenorhabdus_vietnamensis_DSM_22392	83.754	3170
Xenorhabdus_doucetiae_FRM16	Xenorhabdus_eapokensis_DL20	83.665	1910
Xenorhabdus_eapokensis_DL20	Xenorhabdus_doucetiae_FRM16	83.665	1910
Xenorhabdus_nematophila_C2-3	Xenorhabdus_szentirmaii_DSM_16338	83.632	3067
Xenorhabdus_szentirmaii_DSM_16338	Xenorhabdus_nematophila_C2-3	83.632	3067
Xenorhabdus_nematophila_AN6-1	Xenorhabdus_szentirmaii_DSM_16338	83.624	3151
Xenorhabdus_nematophila_ATCC19061	Xenorhabdus_szentirmaii_DSM_16338	83.624	3151
Xenorhabdus_nematophila_F1	Xenorhabdus_szentirmaii_DSM_16338	83.624	3151
Xenorhabdus_szentirmaii_DSM_16338	Xenorhabdus_nematophila_F1	83.624	3151
Xenorhabdus_szentirmaii_DSM_16338	Xenorhabdus_nematophila_ATCC19061	83.624	3151
Xenorhabdus_szentirmaii_DSM_16338	Xenorhabdus_nematophila_AN6-1	83.624	3151
Xenorhabdus_nematophila_anatoliense	Xenorhabdus_szentirmaii_DSM_16338	83.593	3151
Xenorhabdus_nematophila_webster	Xenorhabdus_szentirmaii_DSM_16338	83.593	3151
Xenorhabdus_szentirmaii_DSM_16338	Xenorhabdus_nematophila_webster	83.593	3151
Xenorhabdus_szentirmaii_DSM_16338	Xenorhabdus_nematophila_anatoliense	83.593	3151
Xenorhabdus_doucetiae_FRM16	Xenorhabdus_sp-_BG5	83.333	1908
Xenorhabdus_sp-_BG5	Xenorhabdus_doucetiae_FRM16	83.333	1908
Xenorhabdus_japonica_DSM_16522	Xenorhabdus_kozodoii_DSM_17907	83.273	1925
Xenorhabdus_kozodoii_DSM_17907	Xenorhabdus_japonica_DSM_16522	83.273	1925
Xenorhabdus_kozodoii_DSM_17907	Xenorhabdus_vietnamensis_DSM_22392	83.22	1919
Xenorhabdus_vietnamensis_DSM_22392	Xenorhabdus_kozodoii_DSM_17907	83.22	1919
Xenorhabdus_japonica_DSM_16522	Xenorhabdus_griffiniae_BMMCB	83.219	1901
Xenorhabdus_griffiniae_BMMCB	Xenorhabdus_japonica_DSM_16522	83.202	1899
Xenorhabdus_koppenhoeferi_DSM_18168	Xenorhabdus_szentirmaii_DSM_16338	83.085	3151
Xenorhabdus_szentirmaii_DSM_16338	Xenorhabdus_koppenhoeferi_DSM_18168	83.085	3151
Xenorhabdus_ehlersii_DSM_16337	Xenorhabdus_khoisanae_MCB	83.07	3160
Xenorhabdus_khoisanae_MCB	Xenorhabdus_ehlersii_DSM_16337	83.07	3160
Xenorhabdus_doucetiae_FRM16	Xenorhabdus_griffiniae_BMMCB	82.993	1911
Xenorhabdus_griffiniae_BMMCB	Xenorhabdus_doucetiae_FRM16	82.993	1911
Xenorhabdus_thuongxuanensis_30TX1	Xenorhabdus_khoisanae_MCB	82.943	3160
Xenorhabdus_khoisanae_MCB	Xenorhabdus_thuongxuanensis_30TX1	82.938	3159
Xenorhabdus_khoisanae_MCB	Xenorhabdus_vietnamensis_DSM_22392	82.579	1923
Xenorhabdus_vietnamensis_DSM_22392	Xenorhabdus_khoisanae_MCB	82.579	1923
Xenorhabdus_kozodoii_FR74	Xenorhabdus_vietnamensis_DSM_22392	82.489	1896
Xenorhabdus_vietnamensis_DSM_22392	Xenorhabdus_kozodoii_FR74	82.489	1896
Xenorhabdus_kozodoii_FR48	Xenorhabdus_vietnamensis_DSM_22392	82.353	1921
Xenorhabdus_vietnamensis_DSM_22392	Xenorhabdus_kozodoii_FR48	82.353	1921
Xenorhabdus_innexi_DSM_16336	Xenorhabdus_stockiae_DSM_17904	82.31	1662
Xenorhabdus_stockiae_DSM_17904	Xenorhabdus_innexi_DSM_16336	82.31	1662
Xenorhabdus_eapokensis_DL20	Xenorhabdus_khoisanae_MCB	82.29	3162
Xenorhabdus_khoisanae_MCB	Xenorhabdus_eapokensis_DL20	82.29	3162
Xenorhabdus_innexi_DSM_16336	Xenorhabdus_sp-_KJ12-1	82.25	1662
Xenorhabdus_sp-_KJ12-1	Xenorhabdus_innexi_DSM_16336	82.25	1662
Xenorhabdus_miraniensis_DSM_17902	Xenorhabdus_thuongxuanensis_30TX1	82.04	3157
Xenorhabdus_thuongxuanensis_30TX1	Xenorhabdus_miraniensis_DSM_17902	82.04	3157
Xenorhabdus_ehlersii_DSM_16337	Xenorhabdus_miraniensis_DSM_17902	82.034	3156
Xenorhabdus_miraniensis_DSM_17902	Xenorhabdus_ehlersii_DSM_16337	82.034	3156
Xenorhabdus_innexi_DSM_16336	Xenorhabdus_sp-_KK7-4	81.949	1662
Xenorhabdus_sp-_KK7-4	Xenorhabdus_innexi_DSM_16336	81.949	1662
Xenorhabdus_beddingii_DSM_4764	Xenorhabdus_miraniensis_DSM_17902	81.841	1955
Xenorhabdus_miraniensis_DSM_17902	Xenorhabdus_beddingii_DSM_4764	81.841	1955
Xenorhabdus_eapokensis_DL20	Xenorhabdus_miraniensis_DSM_17902	81.772	3160
Xenorhabdus_miraniensis_DSM_17902	Xenorhabdus_eapokensis_DL20	81.772	3160
Xenorhabdus_sp-_BG5	Xenorhabdus_khoisanae_MCB	81.706	3165
Xenorhabdus_khoisanae_MCB	Xenorhabdus_sp-_BG5	81.7	3164
Xenorhabdus_hominickii_ANU1	Xenorhabdus_khoisanae_MCB	81.651	3161
Xenorhabdus_hominickii_DSM_17903	Xenorhabdus_khoisanae_MCB	81.651	3161
Xenorhabdus_khoisanae_MCB	Xenorhabdus_hominickii_DSM_17903	81.651	3161
Xenorhabdus_khoisanae_MCB	Xenorhabdus_hominickii_ANU1	81.651	3161
Xenorhabdus_miraniensis_DSM_17902	Xenorhabdus_vietnamensis_DSM_22392	81.497	1924
Xenorhabdus_vietnamensis_DSM_22392	Xenorhabdus_miraniensis_DSM_17902	81.497	1924
Xenorhabdus_sp-_BG5	Xenorhabdus_miraniensis_DSM_17902	81.424	3160
Xenorhabdus_miraniensis_DSM_17902	Xenorhabdus_sp-_BG5	81.418	3159
Xenorhabdus_hominickii_ANU1	Xenorhabdus_miraniensis_DSM_17902	81.349	3158
Xenorhabdus_hominickii_DSM_17903	Xenorhabdus_miraniensis_DSM_17902	81.349	3158
Xenorhabdus_miraniensis_DSM_17902	Xenorhabdus_hominickii_DSM_17903	81.349	3158
Xenorhabdus_miraniensis_DSM_17902	Xenorhabdus_hominickii_ANU1	81.349	3158
Xenorhabdus_ehlersii_DSM_16337	Xenorhabdus_hominickii_DSM_17903	81.347	3163
Xenorhabdus_ehlersii_DSM_16337	Xenorhabdus_hominickii_ANU1	81.347	3163
Xenorhabdus_hominickii_ANU1	Xenorhabdus_ehlersii_DSM_16337	81.347	3163
Xenorhabdus_hominickii_DSM_17903	Xenorhabdus_ehlersii_DSM_16337	81.347	3163
Xenorhabdus_hominickii_ANU1	Xenorhabdus_thuongxuanensis_30TX1	81.244	3167
Xenorhabdus_hominickii_DSM_17903	Xenorhabdus_thuongxuanensis_30TX1	81.244	3167
Xenorhabdus_thuongxuanensis_30TX1	Xenorhabdus_hominickii_DSM_17903	81.244	3167
Xenorhabdus_thuongxuanensis_30TX1	Xenorhabdus_hominickii_ANU1	81.244	3167
Xenorhabdus_khoisanae_MCB	Xenorhabdus_griffiniae_BMMCB	81.24	3161
Xenorhabdus_griffiniae_BMMCB	Xenorhabdus_khoisanae_MCB	81.234	3160
Xenorhabdus_kozodoii_DSM_17907	Xenorhabdus_khoisanae_MCB	81.197	3159
Xenorhabdus_khoisanae_MCB	Xenorhabdus_kozodoii_DSM_17907	81.191	3158
Xenorhabdus_hominickii_ANU1	Xenorhabdus_vietnamensis_DSM_22392	80.967	1902
Xenorhabdus_hominickii_DSM_17903	Xenorhabdus_vietnamensis_DSM_22392	80.967	1902
Xenorhabdus_vietnamensis_DSM_22392	Xenorhabdus_hominickii_DSM_17903	80.967	1902
Xenorhabdus_vietnamensis_DSM_22392	Xenorhabdus_hominickii_ANU1	80.967	1902
Xenorhabdus_hominickii_ANU1	Xenorhabdus_japonica_DSM_16522	80.892	1905
Xenorhabdus_hominickii_DSM_17903	Xenorhabdus_japonica_DSM_16522	80.892	1905
Xenorhabdus_japonica_DSM_16522	Xenorhabdus_hominickii_DSM_17903	80.892	1905
Xenorhabdus_japonica_DSM_16522	Xenorhabdus_hominickii_ANU1	80.892	1905
Xenorhabdus_japonica_DSM_16522	Xenorhabdus_khoisanae_MCB	80.757	1928
Xenorhabdus_khoisanae_MCB	Xenorhabdus_japonica_DSM_16522	80.757	1928
Xenorhabdus_griffiniae_BMMCB	Xenorhabdus_miraniensis_DSM_17902	80.639	3161
Xenorhabdus_miraniensis_DSM_17902	Xenorhabdus_griffiniae_BMMCB	80.633	3160
Xenorhabdus_nematophila_webster	Xenorhabdus_vietnamensis_DSM_22392	80.633	3160
Xenorhabdus_vietnamensis_DSM_22392	Xenorhabdus_nematophila_webster	80.633	3160
Xenorhabdus_khoisanae_MCB	Xenorhabdus_kozodoii_FR74	80.607	3161
Xenorhabdus_kozodoii_FR74	Xenorhabdus_khoisanae_MCB	80.607	3161
Xenorhabdus_khoisanae_MCB	Xenorhabdus_kozodoii_FR48	80.57	3160
Xenorhabdus_kozodoii_FR48	Xenorhabdus_khoisanae_MCB	80.57	3160
Xenorhabdus_nematophila_anatoliense	Xenorhabdus_vietnamensis_DSM_22392	80.57	3160
Xenorhabdus_vietnamensis_DSM_22392	Xenorhabdus_nematophila_anatoliense	80.57	3160
Xenorhabdus_nematophila_F1	Xenorhabdus_vietnamensis_DSM_22392	80.551	3157
Xenorhabdus_vietnamensis_DSM_22392	Xenorhabdus_nematophila_F1	80.551	3157
Xenorhabdus_beddingii_DSM_4764	Xenorhabdus_khoisanae_MCB	80.543	1953
Xenorhabdus_khoisanae_MCB	Xenorhabdus_beddingii_DSM_4764	80.543	1953
Xenorhabdus_nematophila_AN6-1	Xenorhabdus_vietnamensis_DSM_22392	80.538	3160
Xenorhabdus_nematophila_ATCC19061	Xenorhabdus_vietnamensis_DSM_22392	80.538	3160
Xenorhabdus_vietnamensis_DSM_22392	Xenorhabdus_nematophila_ATCC19061	80.538	3160
Xenorhabdus_vietnamensis_DSM_22392	Xenorhabdus_nematophila_AN6-1	80.538	3160
Xenorhabdus_budapestensis_C-7-2	Xenorhabdus_sp-_KK7-4	80.512	1524
Xenorhabdus_sp-_KK7-4	Xenorhabdus_budapestensis_C-7-2	80.512	1524
Xenorhabdus_kozodoii_DSM_17907	Xenorhabdus_miraniensis_DSM_17902	80.488	3157
Xenorhabdus_miraniensis_DSM_17902	Xenorhabdus_kozodoii_DSM_17907	80.488	3157
Xenorhabdus_budapestensis_C-7-2	Xenorhabdus_sp-_KJ12-1	80.433	1523
Xenorhabdus_sp-_KJ12-1	Xenorhabdus_budapestensis_C-7-2	80.42	1522
Xenorhabdus_sp-_BG5	Xenorhabdus_hominickii_DSM_17903	80.411	3165
Xenorhabdus_sp-_BG5	Xenorhabdus_hominickii_ANU1	80.411	3165
Xenorhabdus_hominickii_ANU1	Xenorhabdus_sp-_BG5	80.405	3164
Xenorhabdus_hominickii_DSM_17903	Xenorhabdus_sp-_BG5	80.405	3164
Xenorhabdus_nematophila_C2-3	Xenorhabdus_vietnamensis_DSM_22392	80.401	3092
Xenorhabdus_vietnamensis_DSM_22392	Xenorhabdus_nematophila_C2-3	80.401	3092
Xenorhabdus_budapestensis_C-7-2	Xenorhabdus_stockiae_DSM_17904	80.393	1525
Xenorhabdus_beddingii_DSM_4764	Xenorhabdus_vietnamensis_DSM_22392	80.387	3202
Xenorhabdus_vietnamensis_DSM_22392	Xenorhabdus_beddingii_DSM_4764	80.381	3201
Xenorhabdus_stockiae_DSM_17904	Xenorhabdus_budapestensis_C-7-2	80.381	1524
Xenorhabdus_vietnamensis_DSM_22392	Xenorhabdus_koppenhoeferi_DSM_18168	80.342	3159
Xenorhabdus_koppenhoeferi_DSM_18168	Xenorhabdus_vietnamensis_DSM_22392	80.323	3156
Xenorhabdus_kozodoii_FR74	Xenorhabdus_miraniensis_DSM_17902	80.317	3155
Xenorhabdus_miraniensis_DSM_17902	Xenorhabdus_kozodoii_FR74	80.317	3155
Xenorhabdus_khoisanae_MCB	Xenorhabdus_doucetiae_FRM16	80.288	1943
Xenorhabdus_doucetiae_FRM16	Xenorhabdus_khoisanae_MCB	80.268	1941
Xenorhabdus_kozodoii_FR48	Xenorhabdus_miraniensis_DSM_17902	80.266	3157
Xenorhabdus_miraniensis_DSM_17902	Xenorhabdus_kozodoii_FR48	80.266	3157
Xenorhabdus_griffiniae_BMMCB	Xenorhabdus_hominickii_DSM_17903	80.259	3161
Xenorhabdus_griffiniae_BMMCB	Xenorhabdus_hominickii_ANU1	80.259	3161
Xenorhabdus_hominickii_ANU1	Xenorhabdus_griffiniae_BMMCB	80.259	3161
Xenorhabdus_hominickii_DSM_17903	Xenorhabdus_griffiniae_BMMCB	80.259	3161
Xenorhabdus_beddingii_DSM_4764	Xenorhabdus_hominickii_DSM_17903	80.259	1930
Xenorhabdus_beddingii_DSM_4764	Xenorhabdus_hominickii_ANU1	80.259	1930
Xenorhabdus_hominickii_ANU1	Xenorhabdus_beddingii_DSM_4764	80.259	1930
Xenorhabdus_hominickii_DSM_17903	Xenorhabdus_beddingii_DSM_4764	80.259	1930
Xenorhabdus_miraniensis_DSM_17902	Xenorhabdus_japonica_DSM_16522	80.187	1928
Xenorhabdus_japonica_DSM_16522	Xenorhabdus_miraniensis_DSM_17902	80.176	1927
Xenorhabdus_hominickii_ANU1	Xenorhabdus_kozodoii_DSM_17907	80.088	3164
Xenorhabdus_hominickii_DSM_17903	Xenorhabdus_kozodoii_DSM_17907	80.088	3164
Xenorhabdus_kozodoii_DSM_17907	Xenorhabdus_hominickii_DSM_17903	80.088	3164
Xenorhabdus_kozodoii_DSM_17907	Xenorhabdus_hominickii_ANU1	80.088	3164
Xenorhabdus_nematophila_AN6-1	Xenorhabdus_thuongxuanensis_30TX1	80.057	1750
Xenorhabdus_nematophila_ATCC19061	Xenorhabdus_thuongxuanensis_30TX1	80.057	1750
Xenorhabdus_thuongxuanensis_30TX1	Xenorhabdus_nematophila_ATCC19061	80.057	1750
Xenorhabdus_thuongxuanensis_30TX1	Xenorhabdus_nematophila_AN6-1	80.057	1750
Xenorhabdus_nematophila_anatoliense	Xenorhabdus_thuongxuanensis_30TX1	80	1750
Xenorhabdus_thuongxuanensis_30TX1	Xenorhabdus_nematophila_anatoliense	80	1750
Xenorhabdus_budapestensis_C-7-2	Xenorhabdus_innexi_DSM_16336	79.962	3174
Xenorhabdus_innexi_DSM_16336	Xenorhabdus_budapestensis_C-7-2	79.962	3174
Xenorhabdus_hominickii_ANU1	Xenorhabdus_kozodoii_FR74	79.893	3168
Xenorhabdus_hominickii_DSM_17903	Xenorhabdus_kozodoii_FR74	79.893	3168
Xenorhabdus_kozodoii_FR74	Xenorhabdus_hominickii_DSM_17903	79.893	3168
Xenorhabdus_kozodoii_FR74	Xenorhabdus_hominickii_ANU1	79.893	3168
Xenorhabdus_nematophila_F1	Xenorhabdus_thuongxuanensis_30TX1	79.852	1752
Xenorhabdus_thuongxuanensis_30TX1	Xenorhabdus_nematophila_F1	79.829	1750
Xenorhabdus_kozodoii_FR48	Xenorhabdus_hominickii_DSM_17903	79.741	3169
Xenorhabdus_kozodoii_FR48	Xenorhabdus_hominickii_ANU1	79.741	3169
Xenorhabdus_hominickii_ANU1	Xenorhabdus_kozodoii_FR48	79.735	3168
Xenorhabdus_hominickii_DSM_17903	Xenorhabdus_kozodoii_FR48	79.735	3168
Xenorhabdus_beddingii_DSM_4764	Xenorhabdus_doucetiae_FRM16	79.712	3199
Xenorhabdus_doucetiae_FRM16	Xenorhabdus_beddingii_DSM_4764	79.712	3199
Xenorhabdus_doucetiae_FRM16	Xenorhabdus_hominickii_DSM_17903	79.604	1917
Xenorhabdus_doucetiae_FRM16	Xenorhabdus_hominickii_ANU1	79.604	1917
Xenorhabdus_hominickii_ANU1	Xenorhabdus_doucetiae_FRM16	79.593	1916
Xenorhabdus_hominickii_DSM_17903	Xenorhabdus_doucetiae_FRM16	79.593	1916
Xenorhabdus_japonica_DSM_16522	Xenorhabdus_nematophila_webster	79.443	3157
Xenorhabdus_japonica_DSM_16522	Xenorhabdus_nematophila_ATCC19061	79.443	3157
Xenorhabdus_japonica_DSM_16522	Xenorhabdus_nematophila_AN6-1	79.443	3157
Xenorhabdus_nematophila_AN6-1	Xenorhabdus_japonica_DSM_16522	79.443	3157
Xenorhabdus_nematophila_ATCC19061	Xenorhabdus_japonica_DSM_16522	79.443	3157
Xenorhabdus_nematophila_webster	Xenorhabdus_japonica_DSM_16522	79.443	3157
Xenorhabdus_japonica_DSM_16522	Xenorhabdus_nematophila_F1	79.424	3159
Xenorhabdus_nematophila_F1	Xenorhabdus_japonica_DSM_16522	79.424	3159
Xenorhabdus_sp-_BG5	Xenorhabdus_nematophila_webster	79.412	1768
Xenorhabdus_sp-_BG5	Xenorhabdus_nematophila_anatoliense	79.412	1768
Xenorhabdus_sp-_BG5	Xenorhabdus_nematophila_C2-3	79.412	1768
Xenorhabdus_japonica_DSM_16522	Xenorhabdus_nematophila_anatoliense	79.411	3157
Xenorhabdus_nematophila_anatoliense	Xenorhabdus_japonica_DSM_16522	79.411	3157
Xenorhabdus_nematophila_C2-3	Xenorhabdus_sp-_BG5	79.4	1767
Xenorhabdus_nematophila_anatoliense	Xenorhabdus_sp-_BG5	79.4	1767
Xenorhabdus_nematophila_webster	Xenorhabdus_sp-_BG5	79.4	1767
Xenorhabdus_beddingii_DSM_4764	Xenorhabdus_japonica_DSM_16522	79.375	3200
Xenorhabdus_nematophila_F1	Xenorhabdus_sp-_BG5	79.367	1769
Xenorhabdus_japonica_DSM_16522	Xenorhabdus_beddingii_DSM_4764	79.362	3198
Xenorhabdus_sp-_BG5	Xenorhabdus_nematophila_F1	79.355	1768
Xenorhabdus_sp-_BG5	Xenorhabdus_nematophila_ATCC19061	79.355	1768
Xenorhabdus_sp-_BG5	Xenorhabdus_nematophila_AN6-1	79.355	1768
Xenorhabdus_nematophila_AN6-1	Xenorhabdus_sp-_BG5	79.344	1767
Xenorhabdus_nematophila_ATCC19061	Xenorhabdus_sp-_BG5	79.344	1767
Xenorhabdus_doucetiae_FRM16	Xenorhabdus_miraniensis_DSM_17902	79.268	1939
Xenorhabdus_miraniensis_DSM_17902	Xenorhabdus_doucetiae_FRM16	79.268	1939
Xenorhabdus_japonica_DSM_16522	Xenorhabdus_nematophila_C2-3	79.191	3090
Xenorhabdus_nematophila_C2-3	Xenorhabdus_japonica_DSM_16522	79.191	3090
Xenorhabdus_miraniensis_DSM_17902	Xenorhabdus_nematophila_F1	79.094	1899
Xenorhabdus_nematophila_F1	Xenorhabdus_miraniensis_DSM_17902	79.094	1899
Xenorhabdus_miraniensis_DSM_17902	Xenorhabdus_nematophila_anatoliense	79.083	1898
Xenorhabdus_nematophila_C2-3	Xenorhabdus_thuongxuanensis_30TX1	79.083	1898
Xenorhabdus_nematophila_anatoliense	Xenorhabdus_miraniensis_DSM_17902	79.083	1898
Xenorhabdus_nematophila_webster	Xenorhabdus_thuongxuanensis_30TX1	79.083	1898
Xenorhabdus_thuongxuanensis_30TX1	Xenorhabdus_nematophila_webster	79.083	1898
Xenorhabdus_thuongxuanensis_30TX1	Xenorhabdus_nematophila_C2-3	79.083	1898
Xenorhabdus_koppenhoeferi_DSM_18168	Xenorhabdus_thuongxuanensis_30TX1	79.046	1761
Xenorhabdus_thuongxuanensis_30TX1	Xenorhabdus_koppenhoeferi_DSM_18168	79.046	1761
Xenorhabdus_miraniensis_DSM_17902	Xenorhabdus_nematophila_webster	79.031	1898
Xenorhabdus_miraniensis_DSM_17902	Xenorhabdus_nematophila_C2-3	79.031	1898
Xenorhabdus_miraniensis_DSM_17902	Xenorhabdus_nematophila_ATCC19061	79.031	1898
Xenorhabdus_miraniensis_DSM_17902	Xenorhabdus_nematophila_AN6-1	79.031	1898
Xenorhabdus_nematophila_AN6-1	Xenorhabdus_miraniensis_DSM_17902	79.031	1898
Xenorhabdus_nematophila_ATCC19061	Xenorhabdus_miraniensis_DSM_17902	79.031	1898
Xenorhabdus_nematophila_C2-3	Xenorhabdus_miraniensis_DSM_17902	79.031	1898
Xenorhabdus_nematophila_webster	Xenorhabdus_miraniensis_DSM_17902	79.031	1898
Xenorhabdus_mauleonii_DSM_17908	Xenorhabdus_khoisanae_MCB	78.967	3157
Xenorhabdus_khoisanae_MCB	Xenorhabdus_mauleonii_DSM_17908	78.954	3155
Xenorhabdus_hominickii_ANU1	Xenorhabdus_mauleonii_DSM_17908	78.836	3161
Xenorhabdus_hominickii_DSM_17903	Xenorhabdus_mauleonii_DSM_17908	78.836	3161
Xenorhabdus_mauleonii_DSM_17908	Xenorhabdus_hominickii_DSM_17903	78.836	3161
Xenorhabdus_mauleonii_DSM_17908	Xenorhabdus_hominickii_ANU1	78.836	3161
Xenorhabdus_ehlersii_DSM_16337	Xenorhabdus_nematophila_webster	78.809	1897
Xenorhabdus_ehlersii_DSM_16337	Xenorhabdus_nematophila_C2-3	78.809	1897
Xenorhabdus_ehlersii_DSM_16337	Xenorhabdus_nematophila_ATCC19061	78.809	1897
Xenorhabdus_ehlersii_DSM_16337	Xenorhabdus_nematophila_AN6-1	78.809	1897
Xenorhabdus_nematophila_AN6-1	Xenorhabdus_ehlersii_DSM_16337	78.809	1897
Xenorhabdus_nematophila_ATCC19061	Xenorhabdus_ehlersii_DSM_16337	78.809	1897
Xenorhabdus_nematophila_C2-3	Xenorhabdus_ehlersii_DSM_16337	78.809	1897
Xenorhabdus_nematophila_webster	Xenorhabdus_ehlersii_DSM_16337	78.809	1897
Xenorhabdus_khoisanae_MCB	Xenorhabdus_nematophila_webster	78.789	1900
Xenorhabdus_khoisanae_MCB	Xenorhabdus_nematophila_C2-3	78.789	1900
Xenorhabdus_nematophila_C2-3	Xenorhabdus_khoisanae_MCB	78.789	1900
Xenorhabdus_nematophila_webster	Xenorhabdus_khoisanae_MCB	78.789	1900
Xenorhabdus_sp-_BG5	Xenorhabdus_koppenhoeferi_DSM_18168	78.778	1767
Xenorhabdus_koppenhoeferi_DSM_18168	Xenorhabdus_sp-_BG5	78.766	1766
Xenorhabdus_ehlersii_DSM_16337	Xenorhabdus_nematophila_anatoliense	78.756	1897
Xenorhabdus_nematophila_anatoliense	Xenorhabdus_ehlersii_DSM_16337	78.756	1897
Xenorhabdus_khoisanae_MCB	Xenorhabdus_nematophila_anatoliense	78.737	1900
Xenorhabdus_nematophila_anatoliense	Xenorhabdus_khoisanae_MCB	78.737	1900
Xenorhabdus_koppenhoeferi_DSM_18168	Xenorhabdus_miraniensis_DSM_17902	78.726	1899
Xenorhabdus_miraniensis_DSM_17902	Xenorhabdus_koppenhoeferi_DSM_18168	78.726	1899
Xenorhabdus_khoisanae_MCB	Xenorhabdus_nematophila_ATCC19061	78.684	1900
Xenorhabdus_khoisanae_MCB	Xenorhabdus_nematophila_AN6-1	78.684	1900
Xenorhabdus_nematophila_AN6-1	Xenorhabdus_khoisanae_MCB	78.684	1900
Xenorhabdus_nematophila_ATCC19061	Xenorhabdus_khoisanae_MCB	78.684	1900
Xenorhabdus_nematophila_F1	Xenorhabdus_ehlersii_DSM_16337	78.673	1899
Xenorhabdus_khoisanae_MCB	Xenorhabdus_nematophila_F1	78.654	1902
Xenorhabdus_nematophila_F1	Xenorhabdus_khoisanae_MCB	78.654	1902
Xenorhabdus_ehlersii_DSM_16337	Xenorhabdus_nematophila_F1	78.651	1897
Xenorhabdus_szentirmaii_DSM_16338	Xenorhabdus_ehlersii_DSM_16337	78.58	1760
Xenorhabdus_ehlersii_DSM_16337	Xenorhabdus_szentirmaii_DSM_16338	78.555	1758
Xenorhabdus_mauleonii_DSM_17908	Xenorhabdus_thuongxuanensis_30TX1	78.524	3171
Xenorhabdus_thuongxuanensis_30TX1	Xenorhabdus_mauleonii_DSM_17908	78.517	3170
Xenorhabdus_beddingii_DSM_4764	Xenorhabdus_mauleonii_DSM_17908	78.465	1746
Xenorhabdus_mauleonii_DSM_17908	Xenorhabdus_beddingii_DSM_4764	78.465	1746
Xenorhabdus_miraniensis_DSM_17902	Xenorhabdus_mauleonii_DSM_17908	78.445	3164
Xenorhabdus_mauleonii_DSM_17908	Xenorhabdus_miraniensis_DSM_17902	78.425	3161
Xenorhabdus_khoisanae_MCB	Xenorhabdus_koppenhoeferi_DSM_18168	78.327	1901
Xenorhabdus_koppenhoeferi_DSM_18168	Xenorhabdus_khoisanae_MCB	78.327	1901
Xenorhabdus_vietnamensis_DSM_22392	Xenorhabdus_szentirmaii_DSM_16338	78.147	3162
Xenorhabdus_szentirmaii_DSM_16338	Xenorhabdus_vietnamensis_DSM_22392	78.119	3158
Xenorhabdus_nematophila_C2-3	Xenorhabdus_hominickii_DSM_17903	78.033	1912
Xenorhabdus_nematophila_C2-3	Xenorhabdus_hominickii_ANU1	78.033	1912
Xenorhabdus_nematophila_webster	Xenorhabdus_hominickii_DSM_17903	78.033	1912
Xenorhabdus_nematophila_webster	Xenorhabdus_hominickii_ANU1	78.033	1912
Xenorhabdus_hominickii_ANU1	Xenorhabdus_nematophila_webster	78.01	1910
Xenorhabdus_hominickii_ANU1	Xenorhabdus_nematophila_C2-3	78.01	1910
Xenorhabdus_hominickii_DSM_17903	Xenorhabdus_nematophila_webster	78.01	1910
Xenorhabdus_hominickii_DSM_17903	Xenorhabdus_nematophila_C2-3	78.01	1910
Xenorhabdus_ehlersii_DSM_16337	Xenorhabdus_koppenhoeferi_DSM_18168	78.006	1896
Xenorhabdus_koppenhoeferi_DSM_18168	Xenorhabdus_ehlersii_DSM_16337	78.006	1896
Xenorhabdus_mauleonii_DSM_17908	Xenorhabdus_vietnamensis_DSM_22392	77.998	1768
Xenorhabdus_vietnamensis_DSM_22392	Xenorhabdus_mauleonii_DSM_17908	77.985	1767
Xenorhabdus_nematophila_anatoliense	Xenorhabdus_hominickii_DSM_17903	77.97	1911
Xenorhabdus_nematophila_anatoliense	Xenorhabdus_hominickii_ANU1	77.97	1911
Xenorhabdus_hominickii_ANU1	Xenorhabdus_nematophila_anatoliense	77.958	1910
Xenorhabdus_hominickii_DSM_17903	Xenorhabdus_nematophila_anatoliense	77.958	1910
Xenorhabdus_griffiniae_BMMCB	Xenorhabdus_nematophila_anatoliense	77.93	1903
Xenorhabdus_nematophila_anatoliense	Xenorhabdus_griffiniae_BMMCB	77.93	1903
Xenorhabdus_mauleonii_DSM_17908	Xenorhabdus_sp-_BG5	77.907	3173
Xenorhabdus_sp-_BG5	Xenorhabdus_mauleonii_DSM_17908	77.907	3173
Xenorhabdus_nematophila_F1	Xenorhabdus_griffiniae_BMMCB	77.9	1905
Xenorhabdus_griffiniae_BMMCB	Xenorhabdus_nematophila_webster	77.877	1903
Xenorhabdus_griffiniae_BMMCB	Xenorhabdus_nematophila_F1	77.877	1903
Xenorhabdus_griffiniae_BMMCB	Xenorhabdus_nematophila_C2-3	77.877	1903
Xenorhabdus_griffiniae_BMMCB	Xenorhabdus_nematophila_ATCC19061	77.877	1903
Xenorhabdus_griffiniae_BMMCB	Xenorhabdus_nematophila_AN6-1	77.877	1903
Xenorhabdus_nematophila_AN6-1	Xenorhabdus_griffiniae_BMMCB	77.877	1903
Xenorhabdus_nematophila_ATCC19061	Xenorhabdus_griffiniae_BMMCB	77.877	1903
Xenorhabdus_nematophila_C2-3	Xenorhabdus_griffiniae_BMMCB	77.877	1903
Xenorhabdus_nematophila_webster	Xenorhabdus_griffiniae_BMMCB	77.877	1903
Xenorhabdus_nematophila_AN6-1	Xenorhabdus_hominickii_DSM_17903	77.865	1911
Xenorhabdus_nematophila_AN6-1	Xenorhabdus_hominickii_ANU1	77.865	1911
Xenorhabdus_nematophila_ATCC19061	Xenorhabdus_hominickii_DSM_17903	77.865	1911
Xenorhabdus_nematophila_ATCC19061	Xenorhabdus_hominickii_ANU1	77.865	1911
Xenorhabdus_nematophila_F1	Xenorhabdus_hominickii_DSM_17903	77.865	1911
Xenorhabdus_nematophila_F1	Xenorhabdus_hominickii_ANU1	77.865	1911
Xenorhabdus_hominickii_ANU1	Xenorhabdus_nematophila_ATCC19061	77.853	1910
Xenorhabdus_hominickii_ANU1	Xenorhabdus_nematophila_AN6-1	77.853	1910
Xenorhabdus_hominickii_DSM_17903	Xenorhabdus_nematophila_ATCC19061	77.853	1910
Xenorhabdus_hominickii_DSM_17903	Xenorhabdus_nematophila_AN6-1	77.853	1910
Xenorhabdus_hominickii_ANU1	Xenorhabdus_nematophila_F1	77.842	1909
Xenorhabdus_hominickii_DSM_17903	Xenorhabdus_nematophila_F1	77.842	1909
Xenorhabdus_nematophila_anatoliense	Xenorhabdus_mauleonii_DSM_17908	77.598	1915
Xenorhabdus_eapokensis_DL20	Xenorhabdus_szentirmaii_DSM_16338	77.589	1767
Xenorhabdus_szentirmaii_DSM_16338	Xenorhabdus_eapokensis_DL20	77.589	1767
Xenorhabdus_szentirmaii_DSM_16338	Xenorhabdus_thuongxuanensis_30TX1	77.574	1904
Xenorhabdus_thuongxuanensis_30TX1	Xenorhabdus_szentirmaii_DSM_16338	77.574	1904
Xenorhabdus_mauleonii_DSM_17908	Xenorhabdus_nematophila_F1	77.563	1912
Xenorhabdus_nematophila_F1	Xenorhabdus_mauleonii_DSM_17908	77.563	1912
Xenorhabdus_mauleonii_DSM_17908	Xenorhabdus_nematophila_anatoliense	77.551	1911
Xenorhabdus_nematophila_AN6-1	Xenorhabdus_mauleonii_DSM_17908	77.546	1915
Xenorhabdus_nematophila_ATCC19061	Xenorhabdus_mauleonii_DSM_17908	77.546	1915
Xenorhabdus_nematophila_C2-3	Xenorhabdus_mauleonii_DSM_17908	77.546	1915
Xenorhabdus_nematophila_webster	Xenorhabdus_mauleonii_DSM_17908	77.546	1915
Xenorhabdus_mauleonii_DSM_17908	Xenorhabdus_griffiniae_BMMCB	77.518	3167
Xenorhabdus_kozodoii_FR48	Xenorhabdus_nematophila_ATCC19061	77.516	1908
Xenorhabdus_kozodoii_FR48	Xenorhabdus_nematophila_AN6-1	77.516	1908
Xenorhabdus_kozodoii_FR74	Xenorhabdus_nematophila_ATCC19061	77.516	1908
Xenorhabdus_kozodoii_FR74	Xenorhabdus_nematophila_AN6-1	77.516	1908
Xenorhabdus_griffiniae_BMMCB	Xenorhabdus_mauleonii_DSM_17908	77.511	3166
Xenorhabdus_nematophila_AN6-1	Xenorhabdus_kozodoii_FR74	77.504	1907
Xenorhabdus_nematophila_AN6-1	Xenorhabdus_kozodoii_FR48	77.504	1907
Xenorhabdus_nematophila_ATCC19061	Xenorhabdus_kozodoii_FR74	77.504	1907
Xenorhabdus_nematophila_ATCC19061	Xenorhabdus_kozodoii_FR48	77.504	1907
Xenorhabdus_mauleonii_DSM_17908	Xenorhabdus_nematophila_webster	77.499	1911
Xenorhabdus_mauleonii_DSM_17908	Xenorhabdus_nematophila_C2-3	77.499	1911
Xenorhabdus_mauleonii_DSM_17908	Xenorhabdus_nematophila_ATCC19061	77.499	1911
Xenorhabdus_mauleonii_DSM_17908	Xenorhabdus_nematophila_AN6-1	77.499	1911
Xenorhabdus_japonica_DSM_16522	Xenorhabdus_mauleonii_DSM_17908	77.492	1906
Xenorhabdus_kozodoii_DSM_17907	Xenorhabdus_mauleonii_DSM_17908	77.483	3162
Xenorhabdus_kozodoii_FR48	Xenorhabdus_nematophila_F1	77.475	1909
Xenorhabdus_kozodoii_FR74	Xenorhabdus_nematophila_F1	77.475	1909
Xenorhabdus_mauleonii_DSM_17908	Xenorhabdus_kozodoii_DSM_17907	77.468	3160
Xenorhabdus_mauleonii_DSM_17908	Xenorhabdus_japonica_DSM_16522	77.457	1903
Xenorhabdus_nematophila_F1	Xenorhabdus_kozodoii_FR74	77.451	1907
Xenorhabdus_nematophila_F1	Xenorhabdus_kozodoii_FR48	77.451	1907
Xenorhabdus_kozodoii_FR74	Xenorhabdus_mauleonii_DSM_17908	77.444	3161
Xenorhabdus_mauleonii_DSM_17908	Xenorhabdus_kozodoii_FR74	77.43	3159
Xenorhabdus_koppenhoeferi_DSM_18168	Xenorhabdus_kozodoii_FR74	77.387	1906
Xenorhabdus_koppenhoeferi_DSM_18168	Xenorhabdus_kozodoii_FR48	77.387	1906
Xenorhabdus_kozodoii_FR48	Xenorhabdus_koppenhoeferi_DSM_18168	77.363	1904
Xenorhabdus_kozodoii_FR74	Xenorhabdus_koppenhoeferi_DSM_18168	77.363	1904
Xenorhabdus_miraniensis_DSM_17902	Xenorhabdus_szentirmaii_DSM_16338	77.129	1902
Xenorhabdus_szentirmaii_DSM_16338	Xenorhabdus_miraniensis_DSM_17902	77.129	1902
Xenorhabdus_doucetiae_FRM16	Xenorhabdus_koppenhoeferi_DSM_18168	76.993	3173
Xenorhabdus_koppenhoeferi_DSM_18168	Xenorhabdus_doucetiae_FRM16	76.993	3173
Xenorhabdus_koppenhoeferi_DSM_18168	Xenorhabdus_kozodoii_DSM_17907	76.967	1906
Xenorhabdus_kozodoii_DSM_17907	Xenorhabdus_koppenhoeferi_DSM_18168	76.943	1904
Xenorhabdus_griffiniae_BMMCB	Xenorhabdus_koppenhoeferi_DSM_18168	76.891	1904
Xenorhabdus_koppenhoeferi_DSM_18168	Xenorhabdus_griffiniae_BMMCB	76.891	1904
Xenorhabdus_szentirmaii_DSM_16338	Xenorhabdus_japonica_DSM_16522	76.816	3166
Xenorhabdus_japonica_DSM_16522	Xenorhabdus_szentirmaii_DSM_16338	76.809	3165
Xenorhabdus_khoisanae_MCB	Xenorhabdus_szentirmaii_DSM_16338	76.749	1901
Xenorhabdus_szentirmaii_DSM_16338	Xenorhabdus_khoisanae_MCB	76.749	1901
Xenorhabdus_cabanillasii_DSM_17905	Xenorhabdus_innexi_DSM_16336	76.739	1337
Xenorhabdus_innexi_DSM_16336	Xenorhabdus_cabanillasii_DSM_17905	76.739	1337
Xenorhabdus_kozodoii_FR48	Xenorhabdus_szentirmaii_DSM_16338	76.735	1758
Xenorhabdus_kozodoii_FR74	Xenorhabdus_szentirmaii_DSM_16338	76.735	1758
Xenorhabdus_koppenhoeferi_DSM_18168	Xenorhabdus_mauleonii_DSM_17908	76.726	1912
Xenorhabdus_mauleonii_DSM_17908	Xenorhabdus_koppenhoeferi_DSM_18168	76.726	1912
Xenorhabdus_szentirmaii_DSM_16338	Xenorhabdus_kozodoii_FR74	76.722	1757
Xenorhabdus_szentirmaii_DSM_16338	Xenorhabdus_kozodoii_FR48	76.722	1757
Xenorhabdus_budapestensis_DSM_16342	Xenorhabdus_innexi_DSM_16336	76.722	1336
Xenorhabdus_innexi_DSM_16336	Xenorhabdus_budapestensis_DSM_16342	76.722	1336
Xenorhabdus_kozodoii_DSM_17907	Xenorhabdus_szentirmaii_DSM_16338	76.678	1758
Xenorhabdus_szentirmaii_DSM_16338	Xenorhabdus_kozodoii_DSM_17907	76.678	1758
Xenorhabdus_beddingii_DSM_4764	Xenorhabdus_nematophila_webster	76.539	3201
Xenorhabdus_nematophila_webster	Xenorhabdus_beddingii_DSM_4764	76.531	3200
Xenorhabdus_beddingii_DSM_4764	Xenorhabdus_nematophila_F1	76.517	3198
Xenorhabdus_nematophila_F1	Xenorhabdus_beddingii_DSM_4764	76.509	3197
Xenorhabdus_beddingii_DSM_4764	Xenorhabdus_koppenhoeferi_DSM_18168	76.485	3198
Xenorhabdus_koppenhoeferi_DSM_18168	Xenorhabdus_beddingii_DSM_4764	76.485	3198
Xenorhabdus_beddingii_DSM_4764	Xenorhabdus_nematophila_anatoliense	76.476	3201
Xenorhabdus_nematophila_anatoliense	Xenorhabdus_beddingii_DSM_4764	76.469	3200
Xenorhabdus_szentirmaii_DSM_16338	Xenorhabdus_mauleonii_DSM_17908	76.464	1912
Xenorhabdus_mauleonii_DSM_17908	Xenorhabdus_szentirmaii_DSM_16338	76.452	1911
Xenorhabdus_beddingii_DSM_4764	Xenorhabdus_nematophila_ATCC19061	76.415	3197
Xenorhabdus_beddingii_DSM_4764	Xenorhabdus_nematophila_AN6-1	76.415	3197
Xenorhabdus_nematophila_AN6-1	Xenorhabdus_beddingii_DSM_4764	76.415	3197
Xenorhabdus_nematophila_ATCC19061	Xenorhabdus_beddingii_DSM_4764	76.415	3197
Xenorhabdus_beddingii_DSM_4764	Xenorhabdus_nematophila_C2-3	76.35	3129
Xenorhabdus_nematophila_C2-3	Xenorhabdus_beddingii_DSM_4764	76.35	3129
Xenorhabdus_szentirmaii_DSM_16338	Xenorhabdus_doucetiae_FRM16	76.265	3181
Xenorhabdus_doucetiae_FRM16	Xenorhabdus_szentirmaii_DSM_16338	76.258	3180
Xenorhabdus_budapestensis_C-7-2	Xenorhabdus_budapestensis_DSM_16342	76.171	2392
Xenorhabdus_budapestensis_DSM_16342	Xenorhabdus_budapestensis_C-7-2	76.171	2392
Xenorhabdus_bovienii_oregonense	Xenorhabdus_budapestensis_C-7-2	76.058	2481
Xenorhabdus_budapestensis_C-7-2	Xenorhabdus_bovienii_oregonense	76.058	2481
Xenorhabdus_bovienii_feltiae_France	Xenorhabdus_budapestensis_C-7-2	76.018	2481
Xenorhabdus_budapestensis_C-7-2	Xenorhabdus_bovienii_feltiae_France	76.018	2481
Xenorhabdus_bovienii_feltiae_Moldova	Xenorhabdus_budapestensis_C-7-2	75.997	2483
Xenorhabdus_bovienii_puntauvense	Xenorhabdus_budapestensis_C-7-2	75.997	2483
Xenorhabdus_budapestensis_C-7-2	Xenorhabdus_bovienii_puntauvense	75.997	2483
Xenorhabdus_budapestensis_C-7-2	Xenorhabdus_bovienii_feltiae_Moldova	75.997	2483
Xenorhabdus_budapestensis_C-7-2	Xenorhabdus_cabanillasii_DSM_17905	75.768	1725
Xenorhabdus_bovienii_CS03	Xenorhabdus_budapestensis_C-7-2	75.755	2483
Xenorhabdus_budapestensis_C-7-2	Xenorhabdus_bovienii_CS03	75.755	2483
Xenorhabdus_cabanillasii_DSM_17905	Xenorhabdus_budapestensis_C-7-2	75.754	1724
Xenorhabdus_beddingii_DSM_4764	Xenorhabdus_szentirmaii_DSM_16338	75.74	3211
Xenorhabdus_szentirmaii_DSM_16338	Xenorhabdus_beddingii_DSM_4764	75.717	3208
Xenorhabdus_doucetiae_FRM16	Xenorhabdus_mauleonii_DSM_17908	75.689	1234
Xenorhabdus_mauleonii_DSM_17908	Xenorhabdus_doucetiae_FRM16	75.689	1234
Xenorhabdus_bovienii_feltiae_Florida	Xenorhabdus_budapestensis_C-7-2	75.524	2100
Xenorhabdus_budapestensis_C-7-2	Xenorhabdus_bovienii_feltiae_Florida	75.524	2100
Xenorhabdus_innexi_DSM_16336	Xenorhabdus_ehlersii_DSM_16337	74.351	1349
Xenorhabdus_ehlersii_DSM_16337	Xenorhabdus_innexi_DSM_16336	74.332	1348
Xenorhabdus_thuongxuanensis_30TX1	Xenorhabdus_innexi_DSM_16336	73.606	1345
Xenorhabdus_innexi_DSM_16336	Xenorhabdus_thuongxuanensis_30TX1	73.586	1344
Xenorhabdus_eapokensis_DL20	Xenorhabdus_innexi_DSM_16336	72.711	1693
Xenorhabdus_innexi_DSM_16336	Xenorhabdus_eapokensis_DL20	72.711	1693
Xenorhabdus_bovienii_feltiae_Florida	Xenorhabdus_kozodoii_DSM_17907	72.358	2120
Xenorhabdus_kozodoii_DSM_17907	Xenorhabdus_bovienii_feltiae_Florida	72.358	2120
Xenorhabdus_bovienii_feltiae_Florida	Xenorhabdus_kozodoii_FR48	72.285	2118
Xenorhabdus_kozodoii_FR48	Xenorhabdus_bovienii_feltiae_Florida	72.285	2118
Xenorhabdus_bovienii_kraussei_Becker_Underwood	Xenorhabdus_kozodoii_FR48	72.22	2401
Xenorhabdus_kozodoii_FR48	Xenorhabdus_bovienii_kraussei_Becker_Underwood	72.185	2398
Xenorhabdus_kozodoii_DSM_17907	Xenorhabdus_bovienii_kraussei_Becker_Underwood	72.171	2483
Xenorhabdus_bovienii_kraussei_Becker_Underwood	Xenorhabdus_kozodoii_DSM_17907	72.16	2482
Xenorhabdus_bovienii_SS2004	Xenorhabdus_kozodoii_FR48	72.152	2370
Xenorhabdus_bovienii_jollieti	Xenorhabdus_kozodoii_FR48	72.152	2370
Xenorhabdus_kozodoii_FR48	Xenorhabdus_bovienii_jollieti	72.14	2369
Xenorhabdus_kozodoii_FR48	Xenorhabdus_bovienii_SS2004	72.14	2369
Xenorhabdus_kozodoii_FR74	Xenorhabdus_bovienii_feltiae_Florida	72.123	2120
Xenorhabdus_bovienii_feltiae_Florida	Xenorhabdus_kozodoii_FR74	72.109	2119
Xenorhabdus_kozodoii_DSM_17907	Xenorhabdus_bovienii_feltiae_France	72.108	2481
Xenorhabdus_bovienii_feltiae_France	Xenorhabdus_kozodoii_FR48	72.097	2394
Xenorhabdus_kozodoii_FR48	Xenorhabdus_bovienii_feltiae_France	72.097	2394
Xenorhabdus_bovienii_feltiae_France	Xenorhabdus_kozodoii_DSM_17907	72.074	2478
Xenorhabdus_bovienii_kraussei_Becker_Underwood	Xenorhabdus_kozodoii_FR74	71.982	2402
Xenorhabdus_kozodoii_FR74	Xenorhabdus_bovienii_kraussei_Becker_Underwood	71.97	2401
Xenorhabdus_kozodoii_FR74	Xenorhabdus_bovienii_feltiae_France	71.953	2396
Xenorhabdus_bovienii_feltiae_France	Xenorhabdus_kozodoii_FR74	71.942	2395
Xenorhabdus_bovienii_SS2004	Xenorhabdus_kozodoii_FR74	71.936	2366
Xenorhabdus_bovienii_jollieti	Xenorhabdus_kozodoii_FR74	71.936	2366
Xenorhabdus_kozodoii_FR74	Xenorhabdus_bovienii_jollieti	71.924	2365
Xenorhabdus_kozodoii_FR74	Xenorhabdus_bovienii_SS2004	71.924	2365
Xenorhabdus_bovienii_SS2004	Xenorhabdus_kozodoii_DSM_17907	71.833	2471
Xenorhabdus_bovienii_jollieti	Xenorhabdus_kozodoii_DSM_17907	71.833	2471
Xenorhabdus_bovienii_feltiae_Florida	Xenorhabdus_eapokensis_DL20	71.82	2115
Xenorhabdus_bovienii_feltiae_France	Xenorhabdus_eapokensis_DL20	71.81	2469
Xenorhabdus_eapokensis_DL20	Xenorhabdus_bovienii_feltiae_France	71.81	2469
Xenorhabdus_kozodoii_DSM_17907	Xenorhabdus_bovienii_jollieti	71.81	2469
Xenorhabdus_kozodoii_DSM_17907	Xenorhabdus_bovienii_SS2004	71.81	2469
Xenorhabdus_eapokensis_DL20	Xenorhabdus_bovienii_feltiae_Florida	71.794	2113
Xenorhabdus_bovienii_kraussei_Becker_Underwood	Xenorhabdus_eapokensis_DL20	71.792	2478
Xenorhabdus_eapokensis_DL20	Xenorhabdus_bovienii_kraussei_Becker_Underwood	71.792	2478
Xenorhabdus_budapestensis_DSM_16342	Xenorhabdus_thuongxuanensis_30TX1	71.443	970
Xenorhabdus_bovienii_kraussei_Becker_Underwood	Xenorhabdus_szentirmaii_DSM_16338	69.218	1215
Xenorhabdus_szentirmaii_DSM_16338	Xenorhabdus_bovienii_kraussei_Becker_Underwood	69.193	1214

## Sheet: m2
Query	Subject	Percentage Identity	Alignment lenght
Xenorhabdus_szentirmaii_DSM_16338	Xenorhabdus_szentirmaii_DSM_16338	100	1547
Xenorhabdus_bovienii_feltiae_Florida	Xenorhabdus_bovienii_feltiae_France	100	2065
Xenorhabdus_bovienii_feltiae_Florida	Xenorhabdus_bovienii_feltiae_Florida	100	2065
Xenorhabdus_bovienii_feltiae_France	Xenorhabdus_bovienii_feltiae_Florida	100	2065
Xenorhabdus_kozodoii_FR71	Xenorhabdus_kozodoii_FR71	100	3154
Xenorhabdus_budapestensis_C-7-2	Xenorhabdus_budapestensis_C-7-2	100	3166
Xenorhabdus_budapestensis_DSM_16342	Xenorhabdus_budapestensis_DSM_16342	100	3169
Xenorhabdus_cabanillasii_DSM_17905	Xenorhabdus_cabanillasii_DSM_17905	100	3169
Xenorhabdus_bovienii_CS03	Xenorhabdus_bovienii_CS03	100	3172
Xenorhabdus_bovienii_SS2004	Xenorhabdus_bovienii_jollieti	100	3172
Xenorhabdus_bovienii_SS2004	Xenorhabdus_bovienii_SS2004	100	3172
Xenorhabdus_bovienii_feltiae_France	Xenorhabdus_bovienii_feltiae_France	100	3172
Xenorhabdus_bovienii_feltiae	Xenorhabdus_bovienii_feltiae	100	3172
Xenorhabdus_bovienii_jollieti	Xenorhabdus_bovienii_jollieti	100	3172
Xenorhabdus_bovienii_jollieti	Xenorhabdus_bovienii_SS2004	100	3172
Xenorhabdus_bovienii_kraussei_Becker_Underwood	Xenorhabdus_bovienii_kraussei_Becker_Underwood	100	3172
Xenorhabdus_bovienii_oregonense	Xenorhabdus_bovienii_oregonense	100	3172
Xenorhabdus_bovienii_puntauvense	Xenorhabdus_bovienii_puntauvense	100	3172
Xenorhabdus_innexi_DSM_16336	Xenorhabdus_innexi_DSM_16336	100	3172
Xenorhabdus_sp-_KJ12-1	Xenorhabdus_sp-_KJ12-1	100	3172
Xenorhabdus_sp-_KK7-4	Xenorhabdus_sp-_KK7-4	100	3172
Xenorhabdus_stockiae_DSM_17904	Xenorhabdus_stockiae_DSM_17904	100	3172
Xenorhabdus_kozodoii_DSM_17907	Xenorhabdus_kozodoii_DSM_17907	100	3175
Xenorhabdus_mauleonii_DSM_17908	Xenorhabdus_mauleonii_DSM_17908	100	3178
Xenorhabdus_eapokensis_DL20	Xenorhabdus_eapokensis_DL20	100	3181
Xenorhabdus_kozodoii_FR48	Xenorhabdus_kozodoii_FR48	100	3181
Xenorhabdus_kozodoii_FR74	Xenorhabdus_kozodoii_FR74	100	3181
Xenorhabdus_sp-_BG5	Xenorhabdus_sp-_BG5	100	3184
Xenorhabdus_thuongxuanensis_30TX1	Xenorhabdus_thuongxuanensis_30TX1	100	3187
Xenorhabdus_vietnamensis_DSM_22392	Xenorhabdus_vietnamensis_DSM_22392	100	3187
Xenorhabdus_griffiniae_BMMCB	Xenorhabdus_griffiniae_BMMCB	100	3190
Xenorhabdus_ehlersii_DSM_16337	Xenorhabdus_ehlersii_DSM_16337	100	3193
Xenorhabdus_koppenhoeferi_DSM_18168	Xenorhabdus_koppenhoeferi_DSM_18168	100	3193
Xenorhabdus_nematophila_AN6-1	Xenorhabdus_nematophila_ATCC19061	100	3196
Xenorhabdus_nematophila_AN6-1	Xenorhabdus_nematophila_AN6-1	100	3196
Xenorhabdus_nematophila_ATCC19061	Xenorhabdus_nematophila_ATCC19061	100	3196
Xenorhabdus_nematophila_ATCC19061	Xenorhabdus_nematophila_AN6-1	100	3196
Xenorhabdus_nematophila_C2-3	Xenorhabdus_nematophila_websteri	100	3196
Xenorhabdus_nematophila_C2-3	Xenorhabdus_nematophila_C2-3	100	3196
Xenorhabdus_nematophila_F1	Xenorhabdus_nematophila_F1	100	3196
Xenorhabdus_nematophila_anatoliense	Xenorhabdus_nematophila_anatoliense	100	3196
Xenorhabdus_nematophila_websteri	Xenorhabdus_nematophila_websteri	100	3196
Xenorhabdus_nematophila_websteri	Xenorhabdus_nematophila_C2-3	100	3196
Xenorhabdus_doucetiae_FRM16	Xenorhabdus_doucetiae_FRM16	100	3199
Xenorhabdus_japonica_DSM_16522	Xenorhabdus_japonica_DSM_16522	100	3214
Xenorhabdus_miraniensis_DSM_17902	Xenorhabdus_miraniensis_DSM_17902	100	3226
Xenorhabdus_hominickii_ANU1	Xenorhabdus_hominickii_DSM_17903	100	3229
Xenorhabdus_hominickii_ANU1	Xenorhabdus_hominickii_ANU1	100	3229
Xenorhabdus_hominickii_DSM_17903	Xenorhabdus_hominickii_DSM_17903	100	3229
Xenorhabdus_hominickii_DSM_17903	Xenorhabdus_hominickii_ANU1	100	3229
Xenorhabdus_khoisanae_MCB	Xenorhabdus_khoisanae_MCB	100	3244
Xenorhabdus_beddingii_DSM_4764	Xenorhabdus_beddingii_DSM_4764	100	3262
Xenorhabdus_bovienii_CS03	Xenorhabdus_bovienii_puntauvense	99.779	3172
Xenorhabdus_bovienii_puntauvense	Xenorhabdus_bovienii_CS03	99.779	3172
Xenorhabdus_nematophila_AN6-1	Xenorhabdus_nematophila_anatoliense	99.374	3196
Xenorhabdus_nematophila_ATCC19061	Xenorhabdus_nematophila_anatoliense	99.374	3196
Xenorhabdus_nematophila_anatoliense	Xenorhabdus_nematophila_ATCC19061	99.374	3196
Xenorhabdus_nematophila_anatoliense	Xenorhabdus_nematophila_AN6-1	99.374	3196
Xenorhabdus_nematophila_AN6-1	Xenorhabdus_nematophila_F1	99.312	3196
Xenorhabdus_nematophila_ATCC19061	Xenorhabdus_nematophila_F1	99.312	3196
Xenorhabdus_nematophila_F1	Xenorhabdus_nematophila_ATCC19061	99.312	3196
Xenorhabdus_nematophila_F1	Xenorhabdus_nematophila_AN6-1	99.312	3196
Xenorhabdus_nematophila_C2-3	Xenorhabdus_nematophila_F1	99.249	3196
Xenorhabdus_nematophila_F1	Xenorhabdus_nematophila_websteri	99.249	3196
Xenorhabdus_nematophila_F1	Xenorhabdus_nematophila_C2-3	99.249	3196
Xenorhabdus_nematophila_websteri	Xenorhabdus_nematophila_F1	99.249	3196
Xenorhabdus_sp-_KJ12-1	Xenorhabdus_stockiae_DSM_17904	99.212	3172
Xenorhabdus_stockiae_DSM_17904	Xenorhabdus_sp-_KJ12-1	99.212	3172
Xenorhabdus_bovienii_feltiae	Xenorhabdus_bovienii_puntauvense	99.18	3172
Xenorhabdus_bovienii_puntauvense	Xenorhabdus_bovienii_feltiae	99.18	3172
Xenorhabdus_bovienii_CS03	Xenorhabdus_bovienii_feltiae	99.149	3172
Xenorhabdus_bovienii_feltiae	Xenorhabdus_bovienii_CS03	99.149	3172
Xenorhabdus_nematophila_AN6-1	Xenorhabdus_nematophila_websteri	99.124	3196
Xenorhabdus_nematophila_AN6-1	Xenorhabdus_nematophila_C2-3	99.124	3196
Xenorhabdus_nematophila_ATCC19061	Xenorhabdus_nematophila_websteri	99.124	3196
Xenorhabdus_nematophila_ATCC19061	Xenorhabdus_nematophila_C2-3	99.124	3196
Xenorhabdus_nematophila_C2-3	Xenorhabdus_nematophila_anatoliense	99.124	3196
Xenorhabdus_nematophila_C2-3	Xenorhabdus_nematophila_ATCC19061	99.124	3196
Xenorhabdus_nematophila_C2-3	Xenorhabdus_nematophila_AN6-1	99.124	3196
Xenorhabdus_nematophila_anatoliense	Xenorhabdus_nematophila_websteri	99.124	3196
Xenorhabdus_nematophila_anatoliense	Xenorhabdus_nematophila_C2-3	99.124	3196
Xenorhabdus_nematophila_websteri	Xenorhabdus_nematophila_anatoliense	99.124	3196
Xenorhabdus_nematophila_websteri	Xenorhabdus_nematophila_ATCC19061	99.124	3196
Xenorhabdus_nematophila_websteri	Xenorhabdus_nematophila_AN6-1	99.124	3196
Xenorhabdus_nematophila_F1	Xenorhabdus_nematophila_anatoliense	98.999	3196
Xenorhabdus_nematophila_anatoliense	Xenorhabdus_nematophila_F1	98.999	3196
Xenorhabdus_bovienii_feltiae	Xenorhabdus_bovienii_kraussei_Becker_Underwood	98.676	3172
Xenorhabdus_bovienii_kraussei_Becker_Underwood	Xenorhabdus_bovienii_feltiae	98.676	3172
Xenorhabdus_kozodoii_FR48	Xenorhabdus_kozodoii_FR74	98.365	3181
Xenorhabdus_kozodoii_FR74	Xenorhabdus_kozodoii_FR48	98.365	3181
Xenorhabdus_bovienii_CS03	Xenorhabdus_bovienii_feltiae_France	98.361	3172
Xenorhabdus_bovienii_feltiae_France	Xenorhabdus_bovienii_CS03	98.361	3172
Xenorhabdus_bovienii_feltiae_France	Xenorhabdus_bovienii_puntauvense	98.203	3172
Xenorhabdus_bovienii_puntauvense	Xenorhabdus_bovienii_feltiae_France	98.203	3172
Xenorhabdus_bovienii_feltiae_France	Xenorhabdus_bovienii_feltiae	98.172	3172
Xenorhabdus_bovienii_feltiae	Xenorhabdus_bovienii_feltiae_France	98.172	3172
Xenorhabdus_bovienii_feltiae_Florida	Xenorhabdus_bovienii_feltiae	98.16	2065
Xenorhabdus_bovienii_feltiae	Xenorhabdus_bovienii_feltiae_Florida	98.16	2065
Xenorhabdus_bovienii_CS03	Xenorhabdus_bovienii_feltiae_Florida	98.015	2065
Xenorhabdus_bovienii_feltiae_Florida	Xenorhabdus_bovienii_puntauvense	98.015	2065
Xenorhabdus_bovienii_feltiae_Florida	Xenorhabdus_bovienii_CS03	98.015	2065
Xenorhabdus_bovienii_puntauvense	Xenorhabdus_bovienii_feltiae_Florida	98.015	2065
Xenorhabdus_bovienii_kraussei_Becker_Underwood	Xenorhabdus_bovienii_puntauvense	97.856	3172
Xenorhabdus_bovienii_puntauvense	Xenorhabdus_bovienii_kraussei_Becker_Underwood	97.856	3172
Xenorhabdus_bovienii_CS03	Xenorhabdus_bovienii_kraussei_Becker_Underwood	97.825	3172
Xenorhabdus_bovienii_kraussei_Becker_Underwood	Xenorhabdus_bovienii_CS03	97.825	3172
Xenorhabdus_bovienii_feltiae_France	Xenorhabdus_bovienii_kraussei_Becker_Underwood	97.667	3172
Xenorhabdus_bovienii_kraussei_Becker_Underwood	Xenorhabdus_bovienii_feltiae_France	97.667	3172
Xenorhabdus_bovienii_feltiae_Florida	Xenorhabdus_bovienii_kraussei_Becker_Underwood	97.24	2065
Xenorhabdus_bovienii_kraussei_Becker_Underwood	Xenorhabdus_bovienii_feltiae_Florida	97.24	2065
Xenorhabdus_bovienii_feltiae_France	Xenorhabdus_bovienii_oregonense	96.343	3172
Xenorhabdus_bovienii_oregonense	Xenorhabdus_bovienii_feltiae_France	96.343	3172
Xenorhabdus_bovienii_kraussei_Becker_Underwood	Xenorhabdus_bovienii_oregonense	96.185	3172
Xenorhabdus_bovienii_oregonense	Xenorhabdus_bovienii_kraussei_Becker_Underwood	96.185	3172
Xenorhabdus_bovienii_feltiae_Florida	Xenorhabdus_bovienii_oregonense	96.074	2063
Xenorhabdus_bovienii_oregonense	Xenorhabdus_bovienii_feltiae_Florida	96.074	2063
Xenorhabdus_bovienii_feltiae	Xenorhabdus_bovienii_oregonense	96.059	3172
Xenorhabdus_bovienii_oregonense	Xenorhabdus_bovienii_feltiae	96.059	3172
Xenorhabdus_bovienii_oregonense	Xenorhabdus_bovienii_puntauvense	95.996	3172
Xenorhabdus_bovienii_puntauvense	Xenorhabdus_bovienii_oregonense	95.996	3172
Xenorhabdus_bovienii_CS03	Xenorhabdus_bovienii_oregonense	95.965	3172
Xenorhabdus_bovienii_oregonense	Xenorhabdus_bovienii_CS03	95.965	3172
Xenorhabdus_kozodoii_DSM_17907	Xenorhabdus_kozodoii_FR74	95.024	3175
Xenorhabdus_kozodoii_FR74	Xenorhabdus_kozodoii_DSM_17907	95.024	3175
Xenorhabdus_khoisanae_MCB	Xenorhabdus_miraniensis_DSM_17902	94.937	3239
Xenorhabdus_miraniensis_DSM_17902	Xenorhabdus_khoisanae_MCB	94.937	3239
Xenorhabdus_kozodoii_DSM_17907	Xenorhabdus_kozodoii_FR48	94.929	3175
Xenorhabdus_kozodoii_FR48	Xenorhabdus_kozodoii_DSM_17907	94.929	3175
Xenorhabdus_bovienii_SS2004	Xenorhabdus_bovienii_oregonense	94.518	3174
Xenorhabdus_bovienii_jollieti	Xenorhabdus_bovienii_oregonense	94.518	3174
Xenorhabdus_bovienii_oregonense	Xenorhabdus_bovienii_jollieti	94.518	3174
Xenorhabdus_bovienii_oregonense	Xenorhabdus_bovienii_SS2004	94.518	3174
Xenorhabdus_ehlersii_DSM_16337	Xenorhabdus_thuongxuanensis_30TX1	94.514	3190
Xenorhabdus_thuongxuanensis_30TX1	Xenorhabdus_ehlersii_DSM_16337	94.514	3190
Xenorhabdus_sp-_KJ12-1	Xenorhabdus_sp-_KK7-4	94.136	3172
Xenorhabdus_sp-_KK7-4	Xenorhabdus_stockiae_DSM_17904	94.136	3172
Xenorhabdus_sp-_KK7-4	Xenorhabdus_sp-_KJ12-1	94.136	3172
Xenorhabdus_stockiae_DSM_17904	Xenorhabdus_sp-_KK7-4	94.136	3172
Xenorhabdus_bovienii_SS2004	Xenorhabdus_bovienii_puntauvense	93.98	3173
Xenorhabdus_bovienii_jollieti	Xenorhabdus_bovienii_puntauvense	93.98	3173
Xenorhabdus_bovienii_puntauvense	Xenorhabdus_bovienii_jollieti	93.98	3173
Xenorhabdus_bovienii_puntauvense	Xenorhabdus_bovienii_SS2004	93.98	3173
Xenorhabdus_bovienii_CS03	Xenorhabdus_bovienii_jollieti	93.949	3173
Xenorhabdus_bovienii_CS03	Xenorhabdus_bovienii_SS2004	93.949	3173
Xenorhabdus_bovienii_SS2004	Xenorhabdus_bovienii_CS03	93.949	3173
Xenorhabdus_bovienii_jollieti	Xenorhabdus_bovienii_CS03	93.949	3173
Xenorhabdus_bovienii_SS2004	Xenorhabdus_bovienii_feltiae	93.917	3173
Xenorhabdus_bovienii_feltiae	Xenorhabdus_bovienii_jollieti	93.917	3173
Xenorhabdus_bovienii_feltiae	Xenorhabdus_bovienii_SS2004	93.917	3173
Xenorhabdus_bovienii_jollieti	Xenorhabdus_bovienii_feltiae	93.917	3173
Xenorhabdus_bovienii_SS2004	Xenorhabdus_bovienii_kraussei_Becker_Underwood	93.854	3173
Xenorhabdus_bovienii_jollieti	Xenorhabdus_bovienii_kraussei_Becker_Underwood	93.854	3173
Xenorhabdus_bovienii_kraussei_Becker_Underwood	Xenorhabdus_bovienii_jollieti	93.854	3173
Xenorhabdus_bovienii_kraussei_Becker_Underwood	Xenorhabdus_bovienii_SS2004	93.854	3173
Xenorhabdus_bovienii_SS2004	Xenorhabdus_bovienii_feltiae_France	93.791	3173
Xenorhabdus_bovienii_feltiae_France	Xenorhabdus_bovienii_jollieti	93.791	3173
Xenorhabdus_bovienii_feltiae_France	Xenorhabdus_bovienii_SS2004	93.791	3173
Xenorhabdus_bovienii_jollieti	Xenorhabdus_bovienii_feltiae_France	93.791	3173
Xenorhabdus_bovienii_SS2004	Xenorhabdus_bovienii_feltiae_Florida	93.756	2066
Xenorhabdus_bovienii_feltiae_Florida	Xenorhabdus_bovienii_jollieti	93.756	2066
Xenorhabdus_bovienii_feltiae_Florida	Xenorhabdus_bovienii_SS2004	93.756	2066
Xenorhabdus_bovienii_jollieti	Xenorhabdus_bovienii_feltiae_Florida	93.756	2066
Xenorhabdus_griffiniae_BMMCB	Xenorhabdus_sp-_BG5	91.9	3185
Xenorhabdus_sp-_BG5	Xenorhabdus_griffiniae_BMMCB	91.9	3185
Xenorhabdus_eapokensis_DL20	Xenorhabdus_ehlersii_DSM_16337	91.16	3190
Xenorhabdus_ehlersii_DSM_16337	Xenorhabdus_eapokensis_DL20	91.16	3190
Xenorhabdus_eapokensis_DL20	Xenorhabdus_thuongxuanensis_30TX1	90.983	3183
Xenorhabdus_thuongxuanensis_30TX1	Xenorhabdus_eapokensis_DL20	90.983	3183
Xenorhabdus_japonica_DSM_16522	Xenorhabdus_vietnamensis_DSM_22392	90.897	2922
Xenorhabdus_vietnamensis_DSM_22392	Xenorhabdus_japonica_DSM_16522	90.894	2921
Xenorhabdus_sp-_BG5	Xenorhabdus_thuongxuanensis_30TX1	90.855	3182
Xenorhabdus_thuongxuanensis_30TX1	Xenorhabdus_sp-_BG5	90.855	3182
Xenorhabdus_griffiniae_BMMCB	Xenorhabdus_thuongxuanensis_30TX1	90.69	3190
Xenorhabdus_thuongxuanensis_30TX1	Xenorhabdus_griffiniae_BMMCB	90.69	3190
Xenorhabdus_ehlersii_DSM_16337	Xenorhabdus_sp-_BG5	90.558	3188
Xenorhabdus_sp-_BG5	Xenorhabdus_ehlersii_DSM_16337	90.558	3188
Xenorhabdus_ehlersii_DSM_16337	Xenorhabdus_griffiniae_BMMCB	90.348	3191
Xenorhabdus_griffiniae_BMMCB	Xenorhabdus_ehlersii_DSM_16337	90.348	3191
Xenorhabdus_eapokensis_DL20	Xenorhabdus_sp-_BG5	89.074	3185
Xenorhabdus_sp-_BG5	Xenorhabdus_eapokensis_DL20	89.074	3185
Xenorhabdus_eapokensis_DL20	Xenorhabdus_griffiniae_BMMCB	88.489	3171
Xenorhabdus_griffiniae_BMMCB	Xenorhabdus_eapokensis_DL20	88.489	3171
Xenorhabdus_cabanillasii_DSM_17905	Xenorhabdus_budapestensis_DSM_16342	88.004	3176
Xenorhabdus_budapestensis_DSM_16342	Xenorhabdus_cabanillasii_DSM_17905	88	3175
Xenorhabdus_koppenhoeferi_DSM_18168	Xenorhabdus_nematophila_F1	87.042	3195
Xenorhabdus_nematophila_F1	Xenorhabdus_koppenhoeferi_DSM_18168	87.042	3195
Xenorhabdus_koppenhoeferi_DSM_18168	Xenorhabdus_nematophila_websteri	86.769	3197
Xenorhabdus_koppenhoeferi_DSM_18168	Xenorhabdus_nematophila_C2-3	86.769	3197
Xenorhabdus_nematophila_C2-3	Xenorhabdus_koppenhoeferi_DSM_18168	86.769	3197
Xenorhabdus_nematophila_websteri	Xenorhabdus_koppenhoeferi_DSM_18168	86.769	3197
Xenorhabdus_koppenhoeferi_DSM_18168	Xenorhabdus_nematophila_ATCC19061	86.761	3195
Xenorhabdus_koppenhoeferi_DSM_18168	Xenorhabdus_nematophila_AN6-1	86.761	3195
Xenorhabdus_nematophila_AN6-1	Xenorhabdus_koppenhoeferi_DSM_18168	86.761	3195
Xenorhabdus_nematophila_ATCC19061	Xenorhabdus_koppenhoeferi_DSM_18168	86.761	3195
Xenorhabdus_koppenhoeferi_DSM_18168	Xenorhabdus_nematophila_anatoliense	86.416	3195
Xenorhabdus_nematophila_anatoliense	Xenorhabdus_koppenhoeferi_DSM_18168	86.416	3195
Xenorhabdus_japonica_DSM_16522	Xenorhabdus_thuongxuanensis_30TX1	86.147	2902
Xenorhabdus_thuongxuanensis_30TX1	Xenorhabdus_japonica_DSM_16522	86.147	2902
Xenorhabdus_ehlersii_DSM_16337	Xenorhabdus_vietnamensis_DSM_22392	85.688	3200
Xenorhabdus_vietnamensis_DSM_22392	Xenorhabdus_ehlersii_DSM_16337	85.688	3200
Xenorhabdus_thuongxuanensis_30TX1	Xenorhabdus_vietnamensis_DSM_22392	85.638	3196
Xenorhabdus_vietnamensis_DSM_22392	Xenorhabdus_thuongxuanensis_30TX1	85.638	3196
Xenorhabdus_griffiniae_BMMCB	Xenorhabdus_japonica_DSM_16522	85.513	3196
Xenorhabdus_japonica_DSM_16522	Xenorhabdus_griffiniae_BMMCB	85.513	3196
Xenorhabdus_ehlersii_DSM_16337	Xenorhabdus_japonica_DSM_16522	85.497	3220
Xenorhabdus_japonica_DSM_16522	Xenorhabdus_ehlersii_DSM_16337	85.497	3220
Xenorhabdus_griffiniae_BMMCB	Xenorhabdus_kozodoii_DSM_17907	85.194	3188
Xenorhabdus_kozodoii_DSM_17907	Xenorhabdus_griffiniae_BMMCB	85.194	3188
Xenorhabdus_kozodoii_DSM_17907	Xenorhabdus_sp-_BG5	85.185	3186
Xenorhabdus_sp-_BG5	Xenorhabdus_kozodoii_DSM_17907	85.185	3186
Xenorhabdus_eapokensis_DL20	Xenorhabdus_japonica_DSM_16522	85.158	2904
Xenorhabdus_japonica_DSM_16522	Xenorhabdus_eapokensis_DL20	85.158	2904
Xenorhabdus_griffiniae_BMMCB	Xenorhabdus_vietnamensis_DSM_22392	85.092	3193
Xenorhabdus_vietnamensis_DSM_22392	Xenorhabdus_griffiniae_BMMCB	85.092	3193
Xenorhabdus_japonica_DSM_16522	Xenorhabdus_sp-_BG5	85.003	3214
Xenorhabdus_sp-_BG5	Xenorhabdus_japonica_DSM_16522	85.003	3214
Xenorhabdus_sp-_BG5	Xenorhabdus_vietnamensis_DSM_22392	84.859	3190
Xenorhabdus_vietnamensis_DSM_22392	Xenorhabdus_sp-_BG5	84.859	3190
Xenorhabdus_doucetiae_FRM16	Xenorhabdus_griffiniae_BMMCB	84.753	3194
Xenorhabdus_griffiniae_BMMCB	Xenorhabdus_doucetiae_FRM16	84.753	3194
Xenorhabdus_eapokensis_DL20	Xenorhabdus_kozodoii_DSM_17907	84.712	3179
Xenorhabdus_kozodoii_DSM_17907	Xenorhabdus_eapokensis_DL20	84.712	3179
Xenorhabdus_khoisanae_MCB	Xenorhabdus_beddingii_DSM_4764	84.636	2291
Xenorhabdus_beddingii_DSM_4764	Xenorhabdus_khoisanae_MCB	84.629	2290
Xenorhabdus_kozodoii_DSM_17907	Xenorhabdus_ehlersii_DSM_16337	84.596	3194
Xenorhabdus_ehlersii_DSM_16337	Xenorhabdus_kozodoii_DSM_17907	84.586	3192
Xenorhabdus_griffiniae_BMMCB	Xenorhabdus_kozodoii_FR74	84.536	3188
Xenorhabdus_kozodoii_FR74	Xenorhabdus_griffiniae_BMMCB	84.536	3188
Xenorhabdus_eapokensis_DL20	Xenorhabdus_vietnamensis_DSM_22392	84.509	3189
Xenorhabdus_vietnamensis_DSM_22392	Xenorhabdus_eapokensis_DL20	84.509	3189
Xenorhabdus_eapokensis_DL20	Xenorhabdus_kozodoii_FR74	84.492	3179
Xenorhabdus_kozodoii_FR74	Xenorhabdus_eapokensis_DL20	84.492	3179
Xenorhabdus_griffiniae_BMMCB	Xenorhabdus_kozodoii_FR48	84.473	3188
Xenorhabdus_kozodoii_FR48	Xenorhabdus_griffiniae_BMMCB	84.473	3188
Xenorhabdus_doucetiae_FRM16	Xenorhabdus_eapokensis_DL20	84.459	3198
Xenorhabdus_eapokensis_DL20	Xenorhabdus_doucetiae_FRM16	84.459	3198
Xenorhabdus_thuongxuanensis_30TX1	Xenorhabdus_kozodoii_DSM_17907	84.362	3191
Xenorhabdus_kozodoii_DSM_17907	Xenorhabdus_thuongxuanensis_30TX1	84.357	3190
Xenorhabdus_kozodoii_FR74	Xenorhabdus_sp-_BG5	84.207	3185
Xenorhabdus_sp-_BG5	Xenorhabdus_kozodoii_FR74	84.207	3185
Xenorhabdus_miraniensis_DSM_17902	Xenorhabdus_beddingii_DSM_4764	84.205	2982
Xenorhabdus_beddingii_DSM_4764	Xenorhabdus_miraniensis_DSM_17902	84.195	2980
Xenorhabdus_eapokensis_DL20	Xenorhabdus_kozodoii_FR48	84.177	3179
Xenorhabdus_kozodoii_FR48	Xenorhabdus_eapokensis_DL20	84.177	3179
Xenorhabdus_kozodoii_FR74	Xenorhabdus_thuongxuanensis_30TX1	84.169	3190
Xenorhabdus_thuongxuanensis_30TX1	Xenorhabdus_kozodoii_FR74	84.169	3190
Xenorhabdus_ehlersii_DSM_16337	Xenorhabdus_kozodoii_FR74	84.153	3193
Xenorhabdus_kozodoii_FR74	Xenorhabdus_ehlersii_DSM_16337	84.153	3193
Xenorhabdus_doucetiae_FRM16	Xenorhabdus_thuongxuanensis_30TX1	84.095	3194
Xenorhabdus_thuongxuanensis_30TX1	Xenorhabdus_doucetiae_FRM16	84.095	3194
Xenorhabdus_doucetiae_FRM16	Xenorhabdus_sp-_BG5	84.049	3191
Xenorhabdus_sp-_BG5	Xenorhabdus_doucetiae_FRM16	84.044	3190
Xenorhabdus_kozodoii_FR48	Xenorhabdus_sp-_BG5	83.987	3185
Xenorhabdus_sp-_BG5	Xenorhabdus_kozodoii_FR48	83.987	3185
Xenorhabdus_doucetiae_FRM16	Xenorhabdus_ehlersii_DSM_16337	83.985	3197
Xenorhabdus_ehlersii_DSM_16337	Xenorhabdus_doucetiae_FRM16	83.985	3197
Xenorhabdus_khoisanae_MCB	Xenorhabdus_vietnamensis_DSM_22392	83.81	2273
Xenorhabdus_vietnamensis_DSM_22392	Xenorhabdus_khoisanae_MCB	83.81	2273
Xenorhabdus_kozodoii_FR48	Xenorhabdus_thuongxuanensis_30TX1	83.762	3190
Xenorhabdus_thuongxuanensis_30TX1	Xenorhabdus_kozodoii_FR48	83.762	3190
Xenorhabdus_ehlersii_DSM_16337	Xenorhabdus_kozodoii_FR48	83.746	3193
Xenorhabdus_kozodoii_FR48	Xenorhabdus_ehlersii_DSM_16337	83.746	3193
Xenorhabdus_innexi_DSM_16336	Xenorhabdus_sp-_KK7-4	83.721	3182
Xenorhabdus_sp-_KK7-4	Xenorhabdus_innexi_DSM_16336	83.721	3182
Xenorhabdus_doucetiae_FRM16	Xenorhabdus_japonica_DSM_16522	83.695	2907
Xenorhabdus_japonica_DSM_16522	Xenorhabdus_doucetiae_FRM16	83.695	2907
Xenorhabdus_doucetiae_FRM16	Xenorhabdus_vietnamensis_DSM_22392	83.584	3192
Xenorhabdus_vietnamensis_DSM_22392	Xenorhabdus_doucetiae_FRM16	83.584	3192
Xenorhabdus_nematophila_F1	Xenorhabdus_szentirmaii_DSM_16338	83.548	1167
Xenorhabdus_szentirmaii_DSM_16338	Xenorhabdus_nematophila_F1	83.548	1167
Xenorhabdus_japonica_DSM_16522	Xenorhabdus_kozodoii_DSM_17907	83.466	2885
Xenorhabdus_kozodoii_DSM_17907	Xenorhabdus_japonica_DSM_16522	83.466	2885
Xenorhabdus_griffiniae_BMMCB	Xenorhabdus_khoisanae_MCB	83.45	2580
Xenorhabdus_khoisanae_MCB	Xenorhabdus_griffiniae_BMMCB	83.443	2579
Xenorhabdus_nematophila_C2-3	Xenorhabdus_szentirmaii_DSM_16338	83.433	1171
Xenorhabdus_nematophila_websteri	Xenorhabdus_szentirmaii_DSM_16338	83.433	1171
Xenorhabdus_szentirmaii_DSM_16338	Xenorhabdus_nematophila_websteri	83.433	1171
Xenorhabdus_szentirmaii_DSM_16338	Xenorhabdus_nematophila_C2-3	83.433	1171
Xenorhabdus_innexi_DSM_16336	Xenorhabdus_stockiae_DSM_17904	83.422	3179
Xenorhabdus_stockiae_DSM_17904	Xenorhabdus_innexi_DSM_16336	83.417	3178
Xenorhabdus_innexi_DSM_16336	Xenorhabdus_sp-_KJ12-1	83.265	3179
Xenorhabdus_sp-_KJ12-1	Xenorhabdus_innexi_DSM_16336	83.26	3178
Xenorhabdus_japonica_DSM_16522	Xenorhabdus_khoisanae_MCB	83.243	2584
Xenorhabdus_khoisanae_MCB	Xenorhabdus_japonica_DSM_16522	83.237	2583
Xenorhabdus_japonica_DSM_16522	Xenorhabdus_kozodoii_FR74	83.206	2888
Xenorhabdus_kozodoii_FR74	Xenorhabdus_japonica_DSM_16522	83.206	2888
Xenorhabdus_japonica_DSM_16522	Xenorhabdus_kozodoii_FR48	83.039	2889
Xenorhabdus_kozodoii_FR48	Xenorhabdus_japonica_DSM_16522	83.039	2889
Xenorhabdus_kozodoii_DSM_17907	Xenorhabdus_doucetiae_FRM16	83.031	3194
Xenorhabdus_doucetiae_FRM16	Xenorhabdus_kozodoii_DSM_17907	83.025	3193
Xenorhabdus_kozodoii_FR74	Xenorhabdus_doucetiae_FRM16	82.838	3199
Xenorhabdus_doucetiae_FRM16	Xenorhabdus_kozodoii_FR74	82.833	3198
Xenorhabdus_kozodoii_DSM_17907	Xenorhabdus_vietnamensis_DSM_22392	82.795	3191
Xenorhabdus_vietnamensis_DSM_22392	Xenorhabdus_kozodoii_DSM_17907	82.779	3188
Xenorhabdus_japonica_DSM_16522	Xenorhabdus_miraniensis_DSM_17902	82.779	3217
Xenorhabdus_miraniensis_DSM_17902	Xenorhabdus_japonica_DSM_16522	82.768	3215
Xenorhabdus_khoisanae_MCB	Xenorhabdus_thuongxuanensis_30TX1	82.745	2579
Xenorhabdus_thuongxuanensis_30TX1	Xenorhabdus_khoisanae_MCB	82.745	2579
Xenorhabdus_griffiniae_BMMCB	Xenorhabdus_miraniensis_DSM_17902	82.619	3222
Xenorhabdus_miraniensis_DSM_17902	Xenorhabdus_griffiniae_BMMCB	82.614	3221
Xenorhabdus_miraniensis_DSM_17902	Xenorhabdus_vietnamensis_DSM_22392	82.61	3226
Xenorhabdus_vietnamensis_DSM_22392	Xenorhabdus_miraniensis_DSM_17902	82.599	3224
Xenorhabdus_kozodoii_FR74	Xenorhabdus_vietnamensis_DSM_22392	82.491	3187
Xenorhabdus_vietnamensis_DSM_22392	Xenorhabdus_kozodoii_FR74	82.491	3187
Xenorhabdus_sp-_BG5	Xenorhabdus_khoisanae_MCB	82.485	2575
Xenorhabdus_khoisanae_MCB	Xenorhabdus_sp-_BG5	82.479	2574
Xenorhabdus_kozodoii_FR48	Xenorhabdus_vietnamensis_DSM_22392	82.44	3189
Xenorhabdus_vietnamensis_DSM_22392	Xenorhabdus_kozodoii_FR48	82.429	3187
Xenorhabdus_kozodoii_FR48	Xenorhabdus_doucetiae_FRM16	82.395	3198
Xenorhabdus_doucetiae_FRM16	Xenorhabdus_kozodoii_FR48	82.39	3197
Xenorhabdus_beddingii_DSM_4764	Xenorhabdus_japonica_DSM_16522	82.238	2922
Xenorhabdus_japonica_DSM_16522	Xenorhabdus_beddingii_DSM_4764	82.238	2922
Xenorhabdus_beddingii_DSM_4764	Xenorhabdus_vietnamensis_DSM_22392	82.204	2922
Xenorhabdus_vietnamensis_DSM_22392	Xenorhabdus_beddingii_DSM_4764	82.204	2922
Xenorhabdus_thuongxuanensis_30TX1	Xenorhabdus_miraniensis_DSM_17902	82.196	3224
Xenorhabdus_miraniensis_DSM_17902	Xenorhabdus_thuongxuanensis_30TX1	82.191	3223
Xenorhabdus_sp-_BG5	Xenorhabdus_miraniensis_DSM_17902	82.093	3144
Xenorhabdus_miraniensis_DSM_17902	Xenorhabdus_sp-_BG5	82.087	3143
Xenorhabdus_eapokensis_DL20	Xenorhabdus_khoisanae_MCB	82.047	2579
Xenorhabdus_khoisanae_MCB	Xenorhabdus_eapokensis_DL20	82.047	2579
Xenorhabdus_beddingii_DSM_4764	Xenorhabdus_griffiniae_BMMCB	82.002	2917
Xenorhabdus_griffiniae_BMMCB	Xenorhabdus_beddingii_DSM_4764	82.002	2917
Xenorhabdus_doucetiae_FRM16	Xenorhabdus_beddingii_DSM_4764	81.926	2938
Xenorhabdus_beddingii_DSM_4764	Xenorhabdus_doucetiae_FRM16	81.92	2937
Xenorhabdus_ehlersii_DSM_16337	Xenorhabdus_miraniensis_DSM_17902	81.767	3225
Xenorhabdus_miraniensis_DSM_17902	Xenorhabdus_ehlersii_DSM_16337	81.756	3223
Xenorhabdus_khoisanae_MCB	Xenorhabdus_doucetiae_FRM16	81.748	2586
Xenorhabdus_doucetiae_FRM16	Xenorhabdus_khoisanae_MCB	81.741	2585
Xenorhabdus_beddingii_DSM_4764	Xenorhabdus_eapokensis_DL20	81.697	2923
Xenorhabdus_eapokensis_DL20	Xenorhabdus_beddingii_DSM_4764	81.697	2923
Xenorhabdus_beddingii_DSM_4764	Xenorhabdus_ehlersii_DSM_16337	81.614	2937
Xenorhabdus_ehlersii_DSM_16337	Xenorhabdus_beddingii_DSM_4764	81.614	2937
Xenorhabdus_ehlersii_DSM_16337	Xenorhabdus_khoisanae_MCB	81.418	3245
Xenorhabdus_khoisanae_MCB	Xenorhabdus_ehlersii_DSM_16337	81.418	3245
Xenorhabdus_thuongxuanensis_30TX1	Xenorhabdus_beddingii_DSM_4764	81.395	2924
Xenorhabdus_beddingii_DSM_4764	Xenorhabdus_thuongxuanensis_30TX1	81.383	2922
Xenorhabdus_beddingii_DSM_4764	Xenorhabdus_sp-_BG5	81.192	2919
Xenorhabdus_sp-_BG5	Xenorhabdus_beddingii_DSM_4764	81.192	2919
Xenorhabdus_kozodoii_DSM_17907	Xenorhabdus_khoisanae_MCB	80.938	2261
Xenorhabdus_khoisanae_MCB	Xenorhabdus_kozodoii_DSM_17907	80.929	2260
Xenorhabdus_miraniensis_DSM_17902	Xenorhabdus_eapokensis_DL20	80.911	3227
Xenorhabdus_eapokensis_DL20	Xenorhabdus_miraniensis_DSM_17902	80.899	3225
Xenorhabdus_beddingii_DSM_4764	Xenorhabdus_kozodoii_FR74	80.887	2909
Xenorhabdus_kozodoii_FR74	Xenorhabdus_beddingii_DSM_4764	80.887	2909
Xenorhabdus_doucetiae_FRM16	Xenorhabdus_miraniensis_DSM_17902	80.852	3238
Xenorhabdus_miraniensis_DSM_17902	Xenorhabdus_doucetiae_FRM16	80.852	3238
Xenorhabdus_japonica_DSM_16522	Xenorhabdus_koppenhoeferi_DSM_18168	80.85	3222
Xenorhabdus_koppenhoeferi_DSM_18168	Xenorhabdus_japonica_DSM_16522	80.839	3220
Xenorhabdus_beddingii_DSM_4764	Xenorhabdus_kozodoii_FR48	80.646	2909
Xenorhabdus_kozodoii_FR48	Xenorhabdus_beddingii_DSM_4764	80.646	2909
Xenorhabdus_kozodoii_DSM_17907	Xenorhabdus_beddingii_DSM_4764	80.549	2915
Xenorhabdus_beddingii_DSM_4764	Xenorhabdus_kozodoii_DSM_17907	80.522	2911
Xenorhabdus_koppenhoeferi_DSM_18168	Xenorhabdus_vietnamensis_DSM_22392	80.194	3201
Xenorhabdus_vietnamensis_DSM_22392	Xenorhabdus_koppenhoeferi_DSM_18168	80.194	3201
Xenorhabdus_kozodoii_DSM_17907	Xenorhabdus_miraniensis_DSM_17902	80.172	2910
Xenorhabdus_miraniensis_DSM_17902	Xenorhabdus_kozodoii_DSM_17907	80.145	2906
Xenorhabdus_kozodoii_FR74	Xenorhabdus_miraniensis_DSM_17902	80.09	2888
Xenorhabdus_miraniensis_DSM_17902	Xenorhabdus_kozodoii_FR74	80.09	2888
Xenorhabdus_kozodoii_FR48	Xenorhabdus_miraniensis_DSM_17902	80.082	2917
Xenorhabdus_miraniensis_DSM_17902	Xenorhabdus_kozodoii_FR48	80.082	2917
Xenorhabdus_khoisanae_MCB	Xenorhabdus_kozodoii_FR74	79.649	2904
Xenorhabdus_khoisanae_MCB	Xenorhabdus_kozodoii_FR48	79.645	2933
Xenorhabdus_kozodoii_FR74	Xenorhabdus_khoisanae_MCB	79.628	2901
Xenorhabdus_kozodoii_FR48	Xenorhabdus_khoisanae_MCB	79.625	2930
Xenorhabdus_budapestensis_C-7-2	Xenorhabdus_innexi_DSM_16336	79.605	3187
Xenorhabdus_innexi_DSM_16336	Xenorhabdus_budapestensis_C-7-2	79.579	3183
Xenorhabdus_koppenhoeferi_DSM_18168	Xenorhabdus_griffiniae_BMMCB	79.482	3202
Xenorhabdus_griffiniae_BMMCB	Xenorhabdus_koppenhoeferi_DSM_18168	79.475	3201
Xenorhabdus_thuongxuanensis_30TX1	Xenorhabdus_koppenhoeferi_DSM_18168	79.449	3197
Xenorhabdus_eapokensis_DL20	Xenorhabdus_koppenhoeferi_DSM_18168	79.431	3131
Xenorhabdus_koppenhoeferi_DSM_18168	Xenorhabdus_eapokensis_DL20	79.431	3131
Xenorhabdus_koppenhoeferi_DSM_18168	Xenorhabdus_thuongxuanensis_30TX1	79.411	3191
Xenorhabdus_budapestensis_C-7-2	Xenorhabdus_stockiae_DSM_17904	79.327	3178
Xenorhabdus_stockiae_DSM_17904	Xenorhabdus_budapestensis_C-7-2	79.327	3178
Xenorhabdus_koppenhoeferi_DSM_18168	Xenorhabdus_sp-_BG5	79.245	3204
Xenorhabdus_sp-_BG5	Xenorhabdus_koppenhoeferi_DSM_18168	79.238	3203
Xenorhabdus_szentirmaii_DSM_16338	Xenorhabdus_koppenhoeferi_DSM_18168	79.213	1169
Xenorhabdus_koppenhoeferi_DSM_18168	Xenorhabdus_szentirmaii_DSM_16338	79.195	1168
Xenorhabdus_budapestensis_C-7-2	Xenorhabdus_sp-_KJ12-1	79.189	3181
Xenorhabdus_sp-_KJ12-1	Xenorhabdus_budapestensis_C-7-2	79.169	3178
Xenorhabdus_budapestensis_C-7-2	Xenorhabdus_sp-_KK7-4	79.15	3175
Xenorhabdus_sp-_KK7-4	Xenorhabdus_budapestensis_C-7-2	79.15	3175
Xenorhabdus_nematophila_AN6-1	Xenorhabdus_japonica_DSM_16522	78.97	3224
Xenorhabdus_nematophila_ATCC19061	Xenorhabdus_japonica_DSM_16522	78.97	3224
Xenorhabdus_japonica_DSM_16522	Xenorhabdus_nematophila_ATCC19061	78.944	3220
Xenorhabdus_japonica_DSM_16522	Xenorhabdus_nematophila_AN6-1	78.944	3220
Xenorhabdus_khoisanae_MCB	Xenorhabdus_mauleonii_DSM_17908	78.929	2055
Xenorhabdus_mauleonii_DSM_17908	Xenorhabdus_khoisanae_MCB	78.909	2053
Xenorhabdus_thuongxuanensis_30TX1	Xenorhabdus_nematophila_websteri	78.814	3205
Xenorhabdus_thuongxuanensis_30TX1	Xenorhabdus_nematophila_C2-3	78.814	3205
Xenorhabdus_nematophila_C2-3	Xenorhabdus_thuongxuanensis_30TX1	78.801	3203
Xenorhabdus_nematophila_websteri	Xenorhabdus_thuongxuanensis_30TX1	78.801	3203
Xenorhabdus_thuongxuanensis_30TX1	Xenorhabdus_nematophila_F1	78.777	3204
Xenorhabdus_nematophila_F1	Xenorhabdus_thuongxuanensis_30TX1	78.763	3202
Xenorhabdus_thuongxuanensis_30TX1	Xenorhabdus_nematophila_anatoliense	78.583	3203
Xenorhabdus_thuongxuanensis_30TX1	Xenorhabdus_nematophila_ATCC19061	78.583	3203
Xenorhabdus_thuongxuanensis_30TX1	Xenorhabdus_nematophila_AN6-1	78.583	3203
Xenorhabdus_nematophila_AN6-1	Xenorhabdus_thuongxuanensis_30TX1	78.569	3201
Xenorhabdus_nematophila_ATCC19061	Xenorhabdus_thuongxuanensis_30TX1	78.569	3201
Xenorhabdus_nematophila_anatoliense	Xenorhabdus_thuongxuanensis_30TX1	78.569	3201
Xenorhabdus_griffiniae_BMMCB	Xenorhabdus_nematophila_F1	78.415	3206
Xenorhabdus_nematophila_F1	Xenorhabdus_griffiniae_BMMCB	78.415	3206
Xenorhabdus_griffiniae_BMMCB	Xenorhabdus_nematophila_ATCC19061	78.291	3206
Xenorhabdus_griffiniae_BMMCB	Xenorhabdus_nematophila_AN6-1	78.291	3206
Xenorhabdus_nematophila_AN6-1	Xenorhabdus_griffiniae_BMMCB	78.291	3206
Xenorhabdus_nematophila_ATCC19061	Xenorhabdus_griffiniae_BMMCB	78.291	3206
Xenorhabdus_mauleonii_DSM_17908	Xenorhabdus_koppenhoeferi_DSM_18168	78.283	3122
Xenorhabdus_koppenhoeferi_DSM_18168	Xenorhabdus_mauleonii_DSM_17908	78.276	3121
Xenorhabdus_nematophila_AN6-1	Xenorhabdus_miraniensis_DSM_17902	78.276	3236
Xenorhabdus_nematophila_ATCC19061	Xenorhabdus_miraniensis_DSM_17902	78.276	3236
Xenorhabdus_griffiniae_BMMCB	Xenorhabdus_nematophila_websteri	78.273	3208
Xenorhabdus_griffiniae_BMMCB	Xenorhabdus_nematophila_C2-3	78.273	3208
Xenorhabdus_miraniensis_DSM_17902	Xenorhabdus_nematophila_ATCC19061	78.262	3234
Xenorhabdus_miraniensis_DSM_17902	Xenorhabdus_nematophila_AN6-1	78.262	3234
Xenorhabdus_nematophila_C2-3	Xenorhabdus_griffiniae_BMMCB	78.26	3206
Xenorhabdus_nematophila_websteri	Xenorhabdus_griffiniae_BMMCB	78.26	3206
Xenorhabdus_nematophila_F1	Xenorhabdus_miraniensis_DSM_17902	78.183	3236
Xenorhabdus_mauleonii_DSM_17908	Xenorhabdus_japonica_DSM_16522	78.174	2914
Xenorhabdus_miraniensis_DSM_17902	Xenorhabdus_nematophila_F1	78.169	3234
Xenorhabdus_japonica_DSM_16522	Xenorhabdus_mauleonii_DSM_17908	78.167	2913
Xenorhabdus_griffiniae_BMMCB	Xenorhabdus_nematophila_anatoliense	78.135	3206
Xenorhabdus_nematophila_anatoliense	Xenorhabdus_griffiniae_BMMCB	78.135	3206
Xenorhabdus_nematophila_anatoliense	Xenorhabdus_miraniensis_DSM_17902	78.101	3233
Xenorhabdus_miraniensis_DSM_17902	Xenorhabdus_nematophila_anatoliense	78.087	3231
Xenorhabdus_doucetiae_FRM16	Xenorhabdus_koppenhoeferi_DSM_18168	78.072	3206
Xenorhabdus_koppenhoeferi_DSM_18168	Xenorhabdus_doucetiae_FRM16	78.059	3204
Xenorhabdus_beddingii_DSM_4764	Xenorhabdus_hominickii_DSM_17903	78.047	2970
Xenorhabdus_beddingii_DSM_4764	Xenorhabdus_hominickii_ANU1	78.047	2970
Xenorhabdus_hominickii_ANU1	Xenorhabdus_beddingii_DSM_4764	78.032	2968
Xenorhabdus_hominickii_DSM_17903	Xenorhabdus_beddingii_DSM_4764	78.032	2968
Xenorhabdus_ehlersii_DSM_16337	Xenorhabdus_hominickii_DSM_17903	78.019	3230
Xenorhabdus_ehlersii_DSM_16337	Xenorhabdus_hominickii_ANU1	78.019	3230
Xenorhabdus_hominickii_ANU1	Xenorhabdus_ehlersii_DSM_16337	78.019	3230
Xenorhabdus_hominickii_DSM_17903	Xenorhabdus_ehlersii_DSM_16337	78.019	3230
Xenorhabdus_hominickii_ANU1	Xenorhabdus_griffiniae_BMMCB	77.993	3249
Xenorhabdus_hominickii_DSM_17903	Xenorhabdus_griffiniae_BMMCB	77.993	3249
Xenorhabdus_doucetiae_FRM16	Xenorhabdus_nematophila_ATCC19061	77.989	3212
Xenorhabdus_doucetiae_FRM16	Xenorhabdus_nematophila_AN6-1	77.989	3212
Xenorhabdus_griffiniae_BMMCB	Xenorhabdus_hominickii_DSM_17903	77.986	3248
Xenorhabdus_griffiniae_BMMCB	Xenorhabdus_hominickii_ANU1	77.986	3248
Xenorhabdus_nematophila_AN6-1	Xenorhabdus_doucetiae_FRM16	77.982	3211
Xenorhabdus_nematophila_ATCC19061	Xenorhabdus_doucetiae_FRM16	77.982	3211
Xenorhabdus_doucetiae_FRM16	Xenorhabdus_nematophila_F1	77.965	3213
Xenorhabdus_doucetiae_FRM16	Xenorhabdus_mauleonii_DSM_17908	77.959	3126
Xenorhabdus_mauleonii_DSM_17908	Xenorhabdus_doucetiae_FRM16	77.952	3125
Xenorhabdus_nematophila_F1	Xenorhabdus_doucetiae_FRM16	77.951	3211
Xenorhabdus_nematophila_C2-3	Xenorhabdus_miraniensis_DSM_17902	77.936	3236
Xenorhabdus_nematophila_websteri	Xenorhabdus_miraniensis_DSM_17902	77.936	3236
Xenorhabdus_miraniensis_DSM_17902	Xenorhabdus_hominickii_DSM_17903	77.932	3240
Xenorhabdus_miraniensis_DSM_17902	Xenorhabdus_hominickii_ANU1	77.932	3240
Xenorhabdus_miraniensis_DSM_17902	Xenorhabdus_nematophila_websteri	77.922	3234
Xenorhabdus_miraniensis_DSM_17902	Xenorhabdus_nematophila_C2-3	77.922	3234
Xenorhabdus_hominickii_ANU1	Xenorhabdus_miraniensis_DSM_17902	77.912	3237
Xenorhabdus_hominickii_DSM_17903	Xenorhabdus_miraniensis_DSM_17902	77.912	3237
Xenorhabdus_hominickii_ANU1	Xenorhabdus_khoisanae_MCB	77.89	3261
Xenorhabdus_hominickii_DSM_17903	Xenorhabdus_khoisanae_MCB	77.89	3261
Xenorhabdus_khoisanae_MCB	Xenorhabdus_hominickii_DSM_17903	77.877	3259
Xenorhabdus_khoisanae_MCB	Xenorhabdus_hominickii_ANU1	77.877	3259
Xenorhabdus_khoisanae_MCB	Xenorhabdus_nematophila_F1	77.872	2585
Xenorhabdus_nematophila_anatoliense	Xenorhabdus_doucetiae_FRM16	77.871	3213
Xenorhabdus_doucetiae_FRM16	Xenorhabdus_nematophila_anatoliense	77.864	3212
Xenorhabdus_nematophila_F1	Xenorhabdus_khoisanae_MCB	77.855	2583
Xenorhabdus_khoisanae_MCB	Xenorhabdus_nematophila_ATCC19061	77.834	2585
Xenorhabdus_khoisanae_MCB	Xenorhabdus_nematophila_AN6-1	77.834	2585
Xenorhabdus_doucetiae_FRM16	Xenorhabdus_nematophila_websteri	77.823	3215
Xenorhabdus_doucetiae_FRM16	Xenorhabdus_nematophila_C2-3	77.823	3215
Xenorhabdus_nematophila_AN6-1	Xenorhabdus_khoisanae_MCB	77.816	2583
Xenorhabdus_nematophila_ATCC19061	Xenorhabdus_khoisanae_MCB	77.816	2583
Xenorhabdus_nematophila_C2-3	Xenorhabdus_doucetiae_FRM16	77.809	3213
Xenorhabdus_nematophila_websteri	Xenorhabdus_doucetiae_FRM16	77.809	3213
Xenorhabdus_khoisanae_MCB	Xenorhabdus_nematophila_anatoliense	77.808	2582
Xenorhabdus_nematophila_anatoliense	Xenorhabdus_khoisanae_MCB	77.791	2580
Xenorhabdus_khoisanae_MCB	Xenorhabdus_nematophila_websteri	77.756	2585
Xenorhabdus_khoisanae_MCB	Xenorhabdus_nematophila_C2-3	77.756	2585
Xenorhabdus_nematophila_C2-3	Xenorhabdus_khoisanae_MCB	77.739	2583
Xenorhabdus_nematophila_websteri	Xenorhabdus_khoisanae_MCB	77.739	2583
Xenorhabdus_sp-_BG5	Xenorhabdus_hominickii_DSM_17903	77.602	3228
Xenorhabdus_sp-_BG5	Xenorhabdus_hominickii_ANU1	77.602	3228
Xenorhabdus_hominickii_ANU1	Xenorhabdus_sp-_BG5	77.588	3226
Xenorhabdus_hominickii_DSM_17903	Xenorhabdus_sp-_BG5	77.588	3226
Xenorhabdus_mauleonii_DSM_17908	Xenorhabdus_eapokensis_DL20	77.584	3203
Xenorhabdus_eapokensis_DL20	Xenorhabdus_mauleonii_DSM_17908	77.57	3201
Xenorhabdus_kozodoii_DSM_17907	Xenorhabdus_koppenhoeferi_DSM_18168	77.399	3137
Xenorhabdus_koppenhoeferi_DSM_18168	Xenorhabdus_kozodoii_DSM_17907	77.384	3135
Xenorhabdus_koppenhoeferi_DSM_18168	Xenorhabdus_kozodoii_FR48	76.679	3126
Xenorhabdus_koppenhoeferi_DSM_18168	Xenorhabdus_kozodoii_FR74	76.674	3121
Xenorhabdus_kozodoii_FR48	Xenorhabdus_koppenhoeferi_DSM_18168	76.657	3123
Xenorhabdus_kozodoii_FR74	Xenorhabdus_koppenhoeferi_DSM_18168	76.652	3118
Xenorhabdus_kozodoii_DSM_17907	Xenorhabdus_mauleonii_DSM_17908	76.555	3118
Xenorhabdus_mauleonii_DSM_17908	Xenorhabdus_kozodoii_DSM_17907	76.555	3118
Xenorhabdus_mauleonii_DSM_17908	Xenorhabdus_kozodoii_FR48	76.322	3121
Xenorhabdus_budapestensis_C-7-2	Xenorhabdus_cabanillasii_DSM_17905	76.321	1060
Xenorhabdus_cabanillasii_DSM_17905	Xenorhabdus_budapestensis_C-7-2	76.321	1060
Xenorhabdus_kozodoii_FR48	Xenorhabdus_mauleonii_DSM_17908	76.307	3119
Xenorhabdus_kozodoii_FR48	Xenorhabdus_szentirmaii_DSM_16338	75.969	1032
Xenorhabdus_szentirmaii_DSM_16338	Xenorhabdus_kozodoii_FR48	75.969	1032
Xenorhabdus_kozodoii_FR74	Xenorhabdus_nematophila_websteri	75.796	3140
Xenorhabdus_kozodoii_FR74	Xenorhabdus_nematophila_F1	75.796	3140
Xenorhabdus_kozodoii_FR74	Xenorhabdus_nematophila_C2-3	75.796	3140
Xenorhabdus_nematophila_C2-3	Xenorhabdus_kozodoii_FR74	75.796	3140
Xenorhabdus_nematophila_F1	Xenorhabdus_kozodoii_FR74	75.796	3140
Xenorhabdus_nematophila_websteri	Xenorhabdus_kozodoii_FR74	75.796	3140
Xenorhabdus_kozodoii_FR74	Xenorhabdus_nematophila_ATCC19061	75.584	3125
Xenorhabdus_kozodoii_FR74	Xenorhabdus_nematophila_AN6-1	75.584	3125
Xenorhabdus_nematophila_AN6-1	Xenorhabdus_kozodoii_FR74	75.584	3125
Xenorhabdus_nematophila_ATCC19061	Xenorhabdus_kozodoii_FR74	75.584	3125
Xenorhabdus_kozodoii_FR74	Xenorhabdus_nematophila_anatoliense	75.573	3140
Xenorhabdus_nematophila_anatoliense	Xenorhabdus_kozodoii_FR74	75.573	3140
Xenorhabdus_kozodoii_FR48	Xenorhabdus_nematophila_websteri	75.533	3143
Xenorhabdus_kozodoii_FR48	Xenorhabdus_nematophila_F1	75.533	3143
Xenorhabdus_kozodoii_FR48	Xenorhabdus_nematophila_C2-3	75.533	3143
Xenorhabdus_nematophila_C2-3	Xenorhabdus_kozodoii_FR48	75.533	3143
Xenorhabdus_nematophila_F1	Xenorhabdus_kozodoii_FR48	75.533	3143
Xenorhabdus_nematophila_websteri	Xenorhabdus_kozodoii_FR48	75.533	3143
Xenorhabdus_kozodoii_FR48	Xenorhabdus_nematophila_ATCC19061	75.376	3127
Xenorhabdus_kozodoii_FR48	Xenorhabdus_nematophila_AN6-1	75.376	3127
Xenorhabdus_nematophila_AN6-1	Xenorhabdus_kozodoii_FR48	75.376	3127
Xenorhabdus_nematophila_ATCC19061	Xenorhabdus_kozodoii_FR48	75.376	3127
Xenorhabdus_kozodoii_FR48	Xenorhabdus_nematophila_anatoliense	75.366	3142
Xenorhabdus_nematophila_anatoliense	Xenorhabdus_kozodoii_FR48	75.366	3142
Xenorhabdus_budapestensis_DSM_16342	Xenorhabdus_bovienii_feltiae	74.382	3197
Xenorhabdus_bovienii_feltiae	Xenorhabdus_budapestensis_DSM_16342	74.366	3195
Xenorhabdus_budapestensis_DSM_16342	Xenorhabdus_bovienii_jollieti	74.321	3201
Xenorhabdus_budapestensis_DSM_16342	Xenorhabdus_bovienii_SS2004	74.321	3201
Xenorhabdus_bovienii_SS2004	Xenorhabdus_budapestensis_DSM_16342	74.312	3200
Xenorhabdus_bovienii_jollieti	Xenorhabdus_budapestensis_DSM_16342	74.312	3200
Xenorhabdus_bovienii_oregonense	Xenorhabdus_budapestensis_DSM_16342	74.281	3200
Xenorhabdus_budapestensis_DSM_16342	Xenorhabdus_bovienii_oregonense	74.281	3200
Xenorhabdus_budapestensis_DSM_16342	Xenorhabdus_bovienii_feltiae_France	74.262	3186
Xenorhabdus_bovienii_feltiae_France	Xenorhabdus_budapestensis_DSM_16342	74.254	3185
Xenorhabdus_bovienii_kraussei_Becker_Underwood	Xenorhabdus_budapestensis_DSM_16342	74.218	3196
Xenorhabdus_budapestensis_DSM_16342	Xenorhabdus_bovienii_kraussei_Becker_Underwood	74.218	3196
Xenorhabdus_budapestensis_DSM_16342	Xenorhabdus_bovienii_feltiae_Florida	74.215	2071
Xenorhabdus_bovienii_feltiae_Florida	Xenorhabdus_budapestensis_DSM_16342	74.203	2070
Xenorhabdus_budapestensis_DSM_16342	Xenorhabdus_bovienii_CS03	74.137	3186
Xenorhabdus_bovienii_CS03	Xenorhabdus_budapestensis_DSM_16342	74.121	3184
Xenorhabdus_budapestensis_DSM_16342	Xenorhabdus_bovienii_puntauvense	74.101	3197
Xenorhabdus_bovienii_puntauvense	Xenorhabdus_budapestensis_DSM_16342	74.085	3195
Xenorhabdus_bovienii_oregonense	Xenorhabdus_japonica_DSM_16522	70.773	2768
Xenorhabdus_japonica_DSM_16522	Xenorhabdus_bovienii_oregonense	70.773	2768
Xenorhabdus_bovienii_SS2004	Xenorhabdus_beddingii_DSM_4764	70.766	1618
Xenorhabdus_bovienii_jollieti	Xenorhabdus_beddingii_DSM_4764	70.766	1618
Xenorhabdus_beddingii_DSM_4764	Xenorhabdus_bovienii_jollieti	70.73	1616
Xenorhabdus_beddingii_DSM_4764	Xenorhabdus_bovienii_SS2004	70.73	1616
Xenorhabdus_bovienii_oregonense	Xenorhabdus_koppenhoeferi_DSM_18168	70.515	1282
Xenorhabdus_koppenhoeferi_DSM_18168	Xenorhabdus_bovienii_oregonense	70.515	1282
Xenorhabdus_japonica_DSM_16522	Xenorhabdus_bovienii_kraussei_Becker_Underwood	70.495	2908
Xenorhabdus_bovienii_kraussei_Becker_Underwood	Xenorhabdus_japonica_DSM_16522	70.475	2906
Xenorhabdus_bovienii_kraussei_Becker_Underwood	Xenorhabdus_koppenhoeferi_DSM_18168	70.016	1284
Xenorhabdus_koppenhoeferi_DSM_18168	Xenorhabdus_bovienii_kraussei_Becker_Underwood	70.016	1284
Xenorhabdus_nematophila_F1	Xenorhabdus_innexi_DSM_16336	69.814	2849
Xenorhabdus_nematophila_C2-3	Xenorhabdus_innexi_DSM_16336	69.789	2850
Xenorhabdus_nematophila_websteri	Xenorhabdus_innexi_DSM_16336	69.789	2850
Xenorhabdus_innexi_DSM_16336	Xenorhabdus_nematophila_F1	69.782	2846
Xenorhabdus_innexi_DSM_16336	Xenorhabdus_nematophila_websteri	69.758	2847
Xenorhabdus_innexi_DSM_16336	Xenorhabdus_nematophila_C2-3	69.758	2847
Xenorhabdus_nematophila_AN6-1	Xenorhabdus_innexi_DSM_16336	69.663	2848
Xenorhabdus_nematophila_ATCC19061	Xenorhabdus_innexi_DSM_16336	69.663	2848
Xenorhabdus_innexi_DSM_16336	Xenorhabdus_nematophila_ATCC19061	69.631	2845
Xenorhabdus_innexi_DSM_16336	Xenorhabdus_nematophila_AN6-1	69.631	2845
Xenorhabdus_nematophila_anatoliense	Xenorhabdus_innexi_DSM_16336	69.522	2848
Xenorhabdus_innexi_DSM_16336	Xenorhabdus_nematophila_anatoliense	69.49	2845

## Sheet: m3
Query	Subject	Percentage Identity	Alignment lenght
Xenorhabdus_bovienii_feltiae_Florida	Xenorhabdus_bovienii_feltiae_France	100	2065
Xenorhabdus_bovienii_feltiae_Florida	Xenorhabdus_bovienii_feltiae_Florida	100	2065
Xenorhabdus_bovienii_feltiae_France	Xenorhabdus_bovienii_feltiae_Florida	100	2065
Xenorhabdus_kozodoii_FR71	Xenorhabdus_kozodoii_FR71	100	3112
Xenorhabdus_beddingii_DSM_4764	Xenorhabdus_beddingii_DSM_4764	100	3169
Xenorhabdus_bovienii_CS03	Xenorhabdus_bovienii_CS03	100	3169
Xenorhabdus_bovienii_SS2004	Xenorhabdus_bovienii_SS2004	100	3169
Xenorhabdus_bovienii_feltiae_France	Xenorhabdus_bovienii_feltiae_France	100	3169
Xenorhabdus_bovienii_feltiae_Moldova	Xenorhabdus_bovienii_feltiae_Moldova	100	3169
Xenorhabdus_bovienii_jollieti	Xenorhabdus_bovienii_jollieti	100	3169
Xenorhabdus_bovienii_kraussei_Becker_Underwood	Xenorhabdus_bovienii_kraussei_Becker_Underwood	100	3169
Xenorhabdus_bovienii_oregonense	Xenorhabdus_bovienii_oregonense	100	3169
Xenorhabdus_bovienii_puntauvense	Xenorhabdus_bovienii_puntauvense	100	3169
Xenorhabdus_budapestensis_C-7-2	Xenorhabdus_budapestensis_C-7-2	100	3169
Xenorhabdus_innexi_DSM_16336	Xenorhabdus_innexi_DSM_16336	100	3169
Xenorhabdus_budapestensis_DSM_16342	Xenorhabdus_budapestensis_DSM_16342	100	3175
Xenorhabdus_cabanillasii_DSM_17905	Xenorhabdus_cabanillasii_DSM_17905	100	3175
Xenorhabdus_sp-_KJ12-1	Xenorhabdus_sp-_KJ12-1	100	3175
Xenorhabdus_sp-_KK7-4	Xenorhabdus_sp-_KK7-4	100	3175
Xenorhabdus_stockiae_DSM_17904	Xenorhabdus_stockiae_DSM_17904	100	3175
Xenorhabdus_koppenhoeferi_DSM_18168	Xenorhabdus_koppenhoeferi_DSM_18168	100	3178
Xenorhabdus_ehlersii_DSM_16337	Xenorhabdus_ehlersii_DSM_16337	100	3181
Xenorhabdus_griffiniae_BMMCB	Xenorhabdus_griffiniae_BMMCB	100	3181
Xenorhabdus_japonica_DSM_16522	Xenorhabdus_japonica_DSM_16522	100	3181
Xenorhabdus_kozodoii_FR48	Xenorhabdus_kozodoii_FR48	100	3181
Xenorhabdus_kozodoii_FR74	Xenorhabdus_kozodoii_FR74	100	3181
Xenorhabdus_nematophila_AN6	Xenorhabdus_nematophila_ATCC19061	100	3181
Xenorhabdus_nematophila_AN6	Xenorhabdus_nematophila_AN6	100	3181
Xenorhabdus_nematophila_ATCC19061	Xenorhabdus_nematophila_ATCC19061	100	3181
Xenorhabdus_nematophila_ATCC19061	Xenorhabdus_nematophila_AN6	100	3181
Xenorhabdus_nematophila_C2-3	Xenorhabdus_nematophila_websteri	100	3181
Xenorhabdus_nematophila_C2-3	Xenorhabdus_nematophila_C2-3	100	3181
Xenorhabdus_nematophila_F1	Xenorhabdus_nematophila_F1	100	3181
Xenorhabdus_nematophila_anatoliense	Xenorhabdus_nematophila_anatoliense	100	3181
Xenorhabdus_nematophila_websteri	Xenorhabdus_nematophila_websteri	100	3181
Xenorhabdus_nematophila_websteri	Xenorhabdus_nematophila_C2-3	100	3181
Xenorhabdus_sp-_BG5	Xenorhabdus_sp-_BG5	100	3181
Xenorhabdus_thuongxuanensis_30TX1	Xenorhabdus_thuongxuanensis_30TX1	100	3181
Xenorhabdus_vietnamensis_DSM_22392	Xenorhabdus_vietnamensis_DSM_22392	100	3181
_XDD1v4_2667_m3_2842321_2845504_-2	_XDD1v4_2667_m3_2842321_2845504_-2	100	3184
Xenorhabdus_hominickii_ANU1	Xenorhabdus_hominickii_DSM_17903	100	3199
Xenorhabdus_hominickii_ANU1	Xenorhabdus_hominickii_ANU1	100	3199
Xenorhabdus_hominickii_DSM_17903	Xenorhabdus_hominickii_DSM_17903	100	3199
Xenorhabdus_hominickii_DSM_17903	Xenorhabdus_hominickii_ANU1	100	3199
Xenorhabdus_eapokensis_DL20	Xenorhabdus_eapokensis_DL20	100	3211
Xenorhabdus_khoisanae_MCB	Xenorhabdus_khoisanae_MCB	100	3220
Xenorhabdus_miraniensis_DSM_17902	Xenorhabdus_miraniensis_DSM_17902	100	3235
Xenorhabdus_mauleonii_DSM_17908	Xenorhabdus_mauleonii_DSM_17908	100	3262
Xenorhabdus_nematophila_C2-3	Xenorhabdus_nematophila_anatoliense	99.937	3181
Xenorhabdus_nematophila_anatoliense	Xenorhabdus_nematophila_websteri	99.937	3181
Xenorhabdus_nematophila_anatoliense	Xenorhabdus_nematophila_C2-3	99.937	3181
Xenorhabdus_nematophila_websteri	Xenorhabdus_nematophila_anatoliense	99.937	3181
Xenorhabdus_nematophila_C2-3	Xenorhabdus_nematophila_F1	99.874	3181
Xenorhabdus_nematophila_F1	Xenorhabdus_nematophila_websteri	99.874	3181
Xenorhabdus_nematophila_F1	Xenorhabdus_nematophila_anatoliense	99.874	3181
Xenorhabdus_nematophila_F1	Xenorhabdus_nematophila_C2-3	99.874	3181
Xenorhabdus_nematophila_anatoliense	Xenorhabdus_nematophila_F1	99.874	3181
Xenorhabdus_nematophila_websteri	Xenorhabdus_nematophila_F1	99.874	3181
Xenorhabdus_nematophila_AN6	Xenorhabdus_nematophila_websteri	99.843	3181
Xenorhabdus_nematophila_AN6	Xenorhabdus_nematophila_anatoliense	99.843	3181
Xenorhabdus_nematophila_AN6	Xenorhabdus_nematophila_F1	99.843	3181
Xenorhabdus_nematophila_AN6	Xenorhabdus_nematophila_C2-3	99.843	3181
Xenorhabdus_nematophila_ATCC19061	Xenorhabdus_nematophila_websteri	99.843	3181
Xenorhabdus_nematophila_ATCC19061	Xenorhabdus_nematophila_anatoliense	99.843	3181
Xenorhabdus_nematophila_ATCC19061	Xenorhabdus_nematophila_F1	99.843	3181
Xenorhabdus_nematophila_ATCC19061	Xenorhabdus_nematophila_C2-3	99.843	3181
Xenorhabdus_nematophila_C2-3	Xenorhabdus_nematophila_ATCC19061	99.843	3181
Xenorhabdus_nematophila_C2-3	Xenorhabdus_nematophila_AN6	99.843	3181
Xenorhabdus_nematophila_F1	Xenorhabdus_nematophila_ATCC19061	99.843	3181
Xenorhabdus_nematophila_F1	Xenorhabdus_nematophila_AN6	99.843	3181
Xenorhabdus_nematophila_anatoliense	Xenorhabdus_nematophila_ATCC19061	99.843	3181
Xenorhabdus_nematophila_anatoliense	Xenorhabdus_nematophila_AN6	99.843	3181
Xenorhabdus_nematophila_websteri	Xenorhabdus_nematophila_ATCC19061	99.843	3181
Xenorhabdus_nematophila_websteri	Xenorhabdus_nematophila_AN6	99.843	3181
Xenorhabdus_bovienii_CS03	Xenorhabdus_bovienii_feltiae_France	99.779	3169
Xenorhabdus_bovienii_feltiae_France	Xenorhabdus_bovienii_CS03	99.779	3169
Xenorhabdus_bovienii_CS03	Xenorhabdus_bovienii_feltiae_Florida	99.758	2065
Xenorhabdus_bovienii_feltiae_Florida	Xenorhabdus_bovienii_CS03	99.758	2065
Xenorhabdus_bovienii_SS2004	Xenorhabdus_bovienii_jollieti	99.748	3169
Xenorhabdus_bovienii_jollieti	Xenorhabdus_bovienii_SS2004	99.748	3169
Xenorhabdus_kozodoii_FR48	Xenorhabdus_kozodoii_FR74	99.591	3181
Xenorhabdus_kozodoii_FR74	Xenorhabdus_kozodoii_FR48	99.591	3181
Xenorhabdus_sp-_KJ12-1	Xenorhabdus_stockiae_DSM_17904	99.559	3175
Xenorhabdus_stockiae_DSM_17904	Xenorhabdus_sp-_KJ12-1	99.559	3175
Xenorhabdus_bovienii_feltiae_France	Xenorhabdus_bovienii_feltiae_Moldova	98.832	3169
Xenorhabdus_bovienii_feltiae_Moldova	Xenorhabdus_bovienii_feltiae_France	98.832	3169
Xenorhabdus_bovienii_CS03	Xenorhabdus_bovienii_feltiae_Moldova	98.738	3169
Xenorhabdus_bovienii_feltiae_Moldova	Xenorhabdus_bovienii_CS03	98.738	3169
Xenorhabdus_bovienii_feltiae_Florida	Xenorhabdus_bovienii_feltiae_Moldova	98.45	2065
Xenorhabdus_bovienii_feltiae_Moldova	Xenorhabdus_bovienii_feltiae_Florida	98.45	2065
Xenorhabdus_bovienii_kraussei_Becker_Underwood	Xenorhabdus_bovienii_puntauvense	96.497	3169
Xenorhabdus_bovienii_puntauvense	Xenorhabdus_bovienii_kraussei_Becker_Underwood	96.497	3169
Xenorhabdus_bovienii_feltiae_France	Xenorhabdus_bovienii_puntauvense	95.456	3169
Xenorhabdus_bovienii_puntauvense	Xenorhabdus_bovienii_feltiae_France	95.456	3169
Xenorhabdus_bovienii_CS03	Xenorhabdus_bovienii_puntauvense	95.393	3169
Xenorhabdus_bovienii_puntauvense	Xenorhabdus_bovienii_CS03	95.393	3169
Xenorhabdus_bovienii_feltiae_France	Xenorhabdus_bovienii_kraussei_Becker_Underwood	95.172	3169
Xenorhabdus_bovienii_kraussei_Becker_Underwood	Xenorhabdus_bovienii_feltiae_France	95.172	3169
Xenorhabdus_bovienii_CS03	Xenorhabdus_bovienii_kraussei_Becker_Underwood	95.109	3169
Xenorhabdus_bovienii_kraussei_Becker_Underwood	Xenorhabdus_bovienii_CS03	95.109	3169
Xenorhabdus_bovienii_feltiae_Moldova	Xenorhabdus_bovienii_puntauvense	95.046	3169
Xenorhabdus_bovienii_puntauvense	Xenorhabdus_bovienii_feltiae_Moldova	95.046	3169
Xenorhabdus_bovienii_feltiae_Moldova	Xenorhabdus_bovienii_kraussei_Becker_Underwood	95.014	3169
Xenorhabdus_bovienii_kraussei_Becker_Underwood	Xenorhabdus_bovienii_feltiae_Moldova	95.014	3169
Xenorhabdus_bovienii_feltiae_Florida	Xenorhabdus_bovienii_kraussei_Becker_Underwood	94.964	2065
Xenorhabdus_bovienii_kraussei_Becker_Underwood	Xenorhabdus_bovienii_feltiae_Florida	94.964	2065
Xenorhabdus_bovienii_feltiae_Florida	Xenorhabdus_bovienii_puntauvense	94.915	2065
Xenorhabdus_bovienii_puntauvense	Xenorhabdus_bovienii_feltiae_Florida	94.915	2065
Xenorhabdus_ehlersii_DSM_16337	Xenorhabdus_thuongxuanensis_30TX1	94.752	3182
Xenorhabdus_thuongxuanensis_30TX1	Xenorhabdus_ehlersii_DSM_16337	94.752	3182
Xenorhabdus_khoisanae_MCB	Xenorhabdus_miraniensis_DSM_17902	94.436	3235
Xenorhabdus_miraniensis_DSM_17902	Xenorhabdus_khoisanae_MCB	94.436	3235
Xenorhabdus_bovienii_feltiae_Moldova	Xenorhabdus_bovienii_oregonense	94.318	3168
Xenorhabdus_bovienii_oregonense	Xenorhabdus_bovienii_feltiae_Moldova	94.318	3168
Xenorhabdus_bovienii_CS03	Xenorhabdus_bovienii_oregonense	94.129	3168
Xenorhabdus_bovienii_feltiae_France	Xenorhabdus_bovienii_oregonense	94.129	3168
Xenorhabdus_bovienii_oregonense	Xenorhabdus_bovienii_feltiae_France	94.129	3168
Xenorhabdus_bovienii_oregonense	Xenorhabdus_bovienii_CS03	94.129	3168
Xenorhabdus_sp-_KK7-4	Xenorhabdus_stockiae_DSM_17904	93.896	3178
Xenorhabdus_stockiae_DSM_17904	Xenorhabdus_sp-_KK7-4	93.896	3178
Xenorhabdus_sp-_KJ12-1	Xenorhabdus_sp-_KK7-4	93.707	3178
Xenorhabdus_sp-_KK7-4	Xenorhabdus_sp-_KJ12-1	93.707	3178
Xenorhabdus_bovienii_kraussei_Becker_Underwood	Xenorhabdus_bovienii_oregonense	93.245	3168
Xenorhabdus_bovienii_oregonense	Xenorhabdus_bovienii_kraussei_Becker_Underwood	93.245	3168
Xenorhabdus_bovienii_oregonense	Xenorhabdus_bovienii_puntauvense	93.119	3168
Xenorhabdus_bovienii_puntauvense	Xenorhabdus_bovienii_oregonense	93.119	3168
Xenorhabdus_koppenhoeferi_DSM_18168	Xenorhabdus_nematophila_ATCC19061	92.922	3179
Xenorhabdus_koppenhoeferi_DSM_18168	Xenorhabdus_nematophila_AN6	92.922	3179
Xenorhabdus_nematophila_AN6	Xenorhabdus_koppenhoeferi_DSM_18168	92.922	3179
Xenorhabdus_nematophila_ATCC19061	Xenorhabdus_koppenhoeferi_DSM_18168	92.922	3179
Xenorhabdus_koppenhoeferi_DSM_18168	Xenorhabdus_nematophila_anatoliense	92.891	3179
Xenorhabdus_nematophila_anatoliense	Xenorhabdus_koppenhoeferi_DSM_18168	92.891	3179
Xenorhabdus_bovienii_feltiae_Florida	Xenorhabdus_bovienii_oregonense	92.881	2065
Xenorhabdus_bovienii_oregonense	Xenorhabdus_bovienii_feltiae_Florida	92.881	2065
Xenorhabdus_koppenhoeferi_DSM_18168	Xenorhabdus_nematophila_websteri	92.859	3179
Xenorhabdus_koppenhoeferi_DSM_18168	Xenorhabdus_nematophila_C2-3	92.859	3179
Xenorhabdus_nematophila_C2-3	Xenorhabdus_koppenhoeferi_DSM_18168	92.859	3179
Xenorhabdus_nematophila_websteri	Xenorhabdus_koppenhoeferi_DSM_18168	92.859	3179
Xenorhabdus_koppenhoeferi_DSM_18168	Xenorhabdus_nematophila_F1	92.828	3179
Xenorhabdus_nematophila_F1	Xenorhabdus_koppenhoeferi_DSM_18168	92.828	3179
Xenorhabdus_bovienii_SS2004	Xenorhabdus_bovienii_oregonense	92.677	3168
Xenorhabdus_bovienii_oregonense	Xenorhabdus_bovienii_SS2004	92.677	3168
Xenorhabdus_bovienii_jollieti	Xenorhabdus_bovienii_oregonense	92.551	3168
Xenorhabdus_bovienii_oregonense	Xenorhabdus_bovienii_jollieti	92.551	3168
Xenorhabdus_bovienii_SS2004	Xenorhabdus_bovienii_puntauvense	92.237	3169
Xenorhabdus_bovienii_puntauvense	Xenorhabdus_bovienii_SS2004	92.237	3169
Xenorhabdus_bovienii_jollieti	Xenorhabdus_bovienii_puntauvense	92.174	3169
Xenorhabdus_bovienii_puntauvense	Xenorhabdus_bovienii_jollieti	92.174	3169
Xenorhabdus_bovienii_SS2004	Xenorhabdus_bovienii_kraussei_Becker_Underwood	92.016	3169
Xenorhabdus_bovienii_kraussei_Becker_Underwood	Xenorhabdus_bovienii_SS2004	92.016	3169
Xenorhabdus_bovienii_SS2004	Xenorhabdus_bovienii_feltiae_France	91.985	3169
Xenorhabdus_bovienii_feltiae_France	Xenorhabdus_bovienii_SS2004	91.985	3169
Xenorhabdus_bovienii_CS03	Xenorhabdus_bovienii_SS2004	91.953	3169
Xenorhabdus_bovienii_SS2004	Xenorhabdus_bovienii_CS03	91.953	3169
Xenorhabdus_bovienii_jollieti	Xenorhabdus_bovienii_kraussei_Becker_Underwood	91.859	3169
Xenorhabdus_bovienii_kraussei_Becker_Underwood	Xenorhabdus_bovienii_jollieti	91.859	3169
Xenorhabdus_bovienii_feltiae_France	Xenorhabdus_bovienii_jollieti	91.827	3169
Xenorhabdus_bovienii_jollieti	Xenorhabdus_bovienii_feltiae_France	91.827	3169
Xenorhabdus_bovienii_CS03	Xenorhabdus_bovienii_jollieti	91.796	3169
Xenorhabdus_bovienii_jollieti	Xenorhabdus_bovienii_CS03	91.796	3169
Xenorhabdus_bovienii_SS2004	Xenorhabdus_bovienii_feltiae_Moldova	91.575	3169
Xenorhabdus_bovienii_feltiae_Moldova	Xenorhabdus_bovienii_SS2004	91.575	3169
Xenorhabdus_bovienii_feltiae_Moldova	Xenorhabdus_bovienii_jollieti	91.417	3169
Xenorhabdus_bovienii_jollieti	Xenorhabdus_bovienii_feltiae_Moldova	91.417	3169
Xenorhabdus_budapestensis_DSM_16342	Xenorhabdus_cabanillasii_DSM_17905	91.363	3161
Xenorhabdus_cabanillasii_DSM_17905	Xenorhabdus_budapestensis_DSM_16342	91.363	3161
Xenorhabdus_bovienii_SS2004	Xenorhabdus_bovienii_feltiae_Florida	91.249	2057
Xenorhabdus_bovienii_feltiae_Florida	Xenorhabdus_bovienii_SS2004	91.249	2057
Xenorhabdus_bovienii_feltiae_Florida	Xenorhabdus_bovienii_jollieti	91.006	2057
Xenorhabdus_bovienii_jollieti	Xenorhabdus_bovienii_feltiae_Florida	91.006	2057
Xenorhabdus_eapokensis_DL20	Xenorhabdus_ehlersii_DSM_16337	90.185	2323
Xenorhabdus_ehlersii_DSM_16337	Xenorhabdus_eapokensis_DL20	90.185	2323
Xenorhabdus_eapokensis_DL20	Xenorhabdus_thuongxuanensis_30TX1	89.78	2319
Xenorhabdus_thuongxuanensis_30TX1	Xenorhabdus_eapokensis_DL20	89.78	2319
Xenorhabdus_griffiniae_BMMCB	Xenorhabdus_sp-_BG5	89.266	3186
Xenorhabdus_sp-_BG5	Xenorhabdus_griffiniae_BMMCB	89.266	3186
Xenorhabdus_japonica_DSM_16522	Xenorhabdus_vietnamensis_DSM_22392	87.618	3182
Xenorhabdus_vietnamensis_DSM_22392	Xenorhabdus_japonica_DSM_16522	87.618	3182
Xenorhabdus_sp-_BG5	Xenorhabdus_thuongxuanensis_30TX1	87.296	3180
Xenorhabdus_thuongxuanensis_30TX1	Xenorhabdus_sp-_BG5	87.296	3180
Xenorhabdus_eapokensis_DL20	Xenorhabdus_sp-_BG5	86.893	2327
Xenorhabdus_sp-_BG5	Xenorhabdus_eapokensis_DL20	86.893	2327
Xenorhabdus_ehlersii_DSM_16337	Xenorhabdus_sp-_BG5	86.384	3180
Xenorhabdus_sp-_BG5	Xenorhabdus_ehlersii_DSM_16337	86.384	3180
Xenorhabdus_griffiniae_BMMCB	Xenorhabdus_eapokensis_DL20	86.04	2328
Xenorhabdus_eapokensis_DL20	Xenorhabdus_griffiniae_BMMCB	86.034	2327
Xenorhabdus_griffiniae_BMMCB	Xenorhabdus_thuongxuanensis_30TX1	85.898	3184
Xenorhabdus_thuongxuanensis_30TX1	Xenorhabdus_griffiniae_BMMCB	85.898	3184
Xenorhabdus_griffiniae_BMMCB	Xenorhabdus_ehlersii_DSM_16337	85.602	3188
Xenorhabdus_ehlersii_DSM_16337	Xenorhabdus_griffiniae_BMMCB	85.593	3186
Xenorhabdus_japonica_DSM_16522	Xenorhabdus_sp-_BG5	85.108	3183
Xenorhabdus_sp-_BG5	Xenorhabdus_japonica_DSM_16522	85.108	3183
Xenorhabdus_japonica_DSM_16522	Xenorhabdus_thuongxuanensis_30TX1	84.807	3179
Xenorhabdus_thuongxuanensis_30TX1	Xenorhabdus_japonica_DSM_16522	84.807	3179
Xenorhabdus_ehlersii_DSM_16337	Xenorhabdus_japonica_DSM_16522	84.429	3179
Xenorhabdus_japonica_DSM_16522	Xenorhabdus_ehlersii_DSM_16337	84.429	3179
Xenorhabdus_griffiniae_BMMCB	Xenorhabdus_japonica_DSM_16522	84.077	3184
Xenorhabdus_japonica_DSM_16522	Xenorhabdus_griffiniae_BMMCB	84.072	3183
Xenorhabdus_beddingii_DSM_4764	Xenorhabdus_miraniensis_DSM_17902	83.803	2735
Xenorhabdus_miraniensis_DSM_17902	Xenorhabdus_beddingii_DSM_4764	83.803	2735
Xenorhabdus_eapokensis_DL20	Xenorhabdus_japonica_DSM_16522	83.676	2334
Xenorhabdus_japonica_DSM_16522	Xenorhabdus_eapokensis_DL20	83.662	2332
Xenorhabdus_japonica_DSM_16522	Xenorhabdus_miraniensis_DSM_17902	83.593	2694
Xenorhabdus_miraniensis_DSM_17902	Xenorhabdus_japonica_DSM_16522	83.593	2694
Xenorhabdus_ehlersii_DSM_16337	Xenorhabdus_vietnamensis_DSM_22392	83.584	3186
Xenorhabdus_vietnamensis_DSM_22392	Xenorhabdus_ehlersii_DSM_16337	83.584	3186
Xenorhabdus_thuongxuanensis_30TX1	Xenorhabdus_vietnamensis_DSM_22392	83.485	3185
Xenorhabdus_vietnamensis_DSM_22392	Xenorhabdus_thuongxuanensis_30TX1	83.48	3184
Xenorhabdus_beddingii_DSM_4764	Xenorhabdus_khoisanae_MCB	83.345	2744
Xenorhabdus_khoisanae_MCB	Xenorhabdus_beddingii_DSM_4764	83.345	2744
_XDD1v4_2667_m3_2842321_2845504_-2	Xenorhabdus_eapokensis_DL20	83.291	2340
Xenorhabdus_eapokensis_DL20	_XDD1v4_2667_m3_2842321_2845504_-2	83.276	2338
Xenorhabdus_eapokensis_DL20	Xenorhabdus_vietnamensis_DSM_22392	83.269	2337
Xenorhabdus_vietnamensis_DSM_22392	Xenorhabdus_eapokensis_DL20	83.269	2337
Xenorhabdus_japonica_DSM_16522	Xenorhabdus_khoisanae_MCB	83.209	2680
Xenorhabdus_khoisanae_MCB	Xenorhabdus_japonica_DSM_16522	83.209	2680
Xenorhabdus_kozodoii_FR74	Xenorhabdus_sp-_BG5	82.992	3175
Xenorhabdus_sp-_BG5	Xenorhabdus_kozodoii_FR74	82.992	3175
Xenorhabdus_sp-_BG5	Xenorhabdus_vietnamensis_DSM_22392	82.951	3185
Xenorhabdus_vietnamensis_DSM_22392	Xenorhabdus_sp-_BG5	82.951	3185
Xenorhabdus_griffiniae_BMMCB	Xenorhabdus_kozodoii_FR74	82.882	3178
Xenorhabdus_kozodoii_FR74	Xenorhabdus_griffiniae_BMMCB	82.882	3178
Xenorhabdus_kozodoii_FR48	Xenorhabdus_sp-_BG5	82.803	3175
Xenorhabdus_sp-_BG5	Xenorhabdus_kozodoii_FR48	82.803	3175
Xenorhabdus_griffiniae_BMMCB	Xenorhabdus_kozodoii_FR48	82.72	3177
Xenorhabdus_kozodoii_FR48	Xenorhabdus_griffiniae_BMMCB	82.72	3177
Xenorhabdus_griffiniae_BMMCB	Xenorhabdus_vietnamensis_DSM_22392	82.554	3187
Xenorhabdus_vietnamensis_DSM_22392	Xenorhabdus_griffiniae_BMMCB	82.554	3187
Xenorhabdus_japonica_DSM_16522	Xenorhabdus_koppenhoeferi_DSM_18168	82.381	3184
Xenorhabdus_koppenhoeferi_DSM_18168	Xenorhabdus_japonica_DSM_16522	82.381	3184
Xenorhabdus_japonica_DSM_16522	Xenorhabdus_nematophila_anatoliense	82.355	3185
Xenorhabdus_nematophila_anatoliense	Xenorhabdus_japonica_DSM_16522	82.355	3185
Xenorhabdus_kozodoii_FR74	Xenorhabdus_thuongxuanensis_30TX1	82.301	3181
Xenorhabdus_thuongxuanensis_30TX1	Xenorhabdus_kozodoii_FR74	82.301	3181
Xenorhabdus_japonica_DSM_16522	Xenorhabdus_nematophila_websteri	82.292	3185
Xenorhabdus_japonica_DSM_16522	Xenorhabdus_nematophila_C2-3	82.292	3185
Xenorhabdus_nematophila_C2-3	Xenorhabdus_japonica_DSM_16522	82.292	3185
Xenorhabdus_nematophila_websteri	Xenorhabdus_japonica_DSM_16522	82.292	3185
Xenorhabdus_japonica_DSM_16522	Xenorhabdus_kozodoii_FR74	82.29	3179
Xenorhabdus_kozodoii_FR74	Xenorhabdus_japonica_DSM_16522	82.29	3179
Xenorhabdus_kozodoii_FR48	Xenorhabdus_thuongxuanensis_30TX1	82.27	3181
Xenorhabdus_thuongxuanensis_30TX1	Xenorhabdus_kozodoii_FR48	82.27	3181
Xenorhabdus_japonica_DSM_16522	Xenorhabdus_nematophila_F1	82.261	3185
Xenorhabdus_nematophila_F1	Xenorhabdus_japonica_DSM_16522	82.261	3185
Xenorhabdus_japonica_DSM_16522	Xenorhabdus_nematophila_ATCC19061	82.229	3185
Xenorhabdus_japonica_DSM_16522	Xenorhabdus_nematophila_AN6	82.229	3185
Xenorhabdus_nematophila_AN6	Xenorhabdus_japonica_DSM_16522	82.229	3185
Xenorhabdus_nematophila_ATCC19061	Xenorhabdus_japonica_DSM_16522	82.229	3185
Xenorhabdus_japonica_DSM_16522	Xenorhabdus_kozodoii_FR48	82.133	3179
Xenorhabdus_kozodoii_FR48	Xenorhabdus_japonica_DSM_16522	82.133	3179
Xenorhabdus_japonica_DSM_16522	Xenorhabdus_beddingii_DSM_4764	82.109	2750
Xenorhabdus_beddingii_DSM_4764	Xenorhabdus_japonica_DSM_16522	82.096	2748
_XDD1v4_2667_m3_2842321_2845504_-2	Xenorhabdus_sp-_BG5	82.088	2970
Xenorhabdus_sp-_BG5	_XDD1v4_2667_m3_2842321_2845504_-2	82.088	2970
Xenorhabdus_eapokensis_DL20	Xenorhabdus_kozodoii_FR74	81.971	2324
Xenorhabdus_eapokensis_DL20	Xenorhabdus_kozodoii_FR48	81.971	2324
Xenorhabdus_kozodoii_FR48	Xenorhabdus_eapokensis_DL20	81.971	2324
Xenorhabdus_kozodoii_FR74	Xenorhabdus_eapokensis_DL20	81.971	2324
Xenorhabdus_innexi_DSM_16336	Xenorhabdus_stockiae_DSM_17904	81.88	3074
Xenorhabdus_innexi_DSM_16336	Xenorhabdus_sp-_KJ12-1	81.88	3074
Xenorhabdus_sp-_KJ12-1	Xenorhabdus_innexi_DSM_16336	81.874	3073
Xenorhabdus_stockiae_DSM_17904	Xenorhabdus_innexi_DSM_16336	81.874	3073
_XDD1v4_2667_m3_2842321_2845504_-2	Xenorhabdus_vietnamensis_DSM_22392	81.861	2977
Xenorhabdus_vietnamensis_DSM_22392	_XDD1v4_2667_m3_2842321_2845504_-2	81.849	2975
Xenorhabdus_ehlersii_DSM_16337	Xenorhabdus_kozodoii_FR48	81.841	3183
Xenorhabdus_kozodoii_FR48	Xenorhabdus_ehlersii_DSM_16337	81.841	3183
Xenorhabdus_ehlersii_DSM_16337	Xenorhabdus_kozodoii_FR74	81.778	3183
Xenorhabdus_kozodoii_FR74	Xenorhabdus_ehlersii_DSM_16337	81.778	3183
Xenorhabdus_griffiniae_BMMCB	_XDD1v4_2667_m3_2842321_2845504_-2	81.751	2981
_XDD1v4_2667_m3_2842321_2845504_-2	Xenorhabdus_griffiniae_BMMCB	81.739	2979
Xenorhabdus_koppenhoeferi_DSM_18168	Xenorhabdus_vietnamensis_DSM_22392	81.738	3187
Xenorhabdus_vietnamensis_DSM_22392	Xenorhabdus_koppenhoeferi_DSM_18168	81.738	3187
_XDD1v4_2667_m3_2842321_2845504_-2	Xenorhabdus_japonica_DSM_16522	81.736	2984
Xenorhabdus_japonica_DSM_16522	_XDD1v4_2667_m3_2842321_2845504_-2	81.736	2984
Xenorhabdus_vietnamensis_DSM_22392	Xenorhabdus_kozodoii_FR74	81.69	3184
Xenorhabdus_kozodoii_FR74	Xenorhabdus_vietnamensis_DSM_22392	81.684	3183
Xenorhabdus_miraniensis_DSM_17902	Xenorhabdus_vietnamensis_DSM_22392	81.678	2718
Xenorhabdus_vietnamensis_DSM_22392	Xenorhabdus_miraniensis_DSM_17902	81.678	2718
Xenorhabdus_vietnamensis_DSM_22392	Xenorhabdus_kozodoii_FR48	81.595	3184
Xenorhabdus_kozodoii_FR48	Xenorhabdus_vietnamensis_DSM_22392	81.59	3183
Xenorhabdus_vietnamensis_DSM_22392	Xenorhabdus_khoisanae_MCB	81.588	2721
Xenorhabdus_khoisanae_MCB	Xenorhabdus_vietnamensis_DSM_22392	81.567	2718
Xenorhabdus_koppenhoeferi_DSM_18168	Xenorhabdus_miraniensis_DSM_17902	81.461	2697
Xenorhabdus_miraniensis_DSM_17902	Xenorhabdus_koppenhoeferi_DSM_18168	81.461	2697
_XDD1v4_2667_m3_2842321_2845504_-2	Xenorhabdus_thuongxuanensis_30TX1	81.437	2979
Xenorhabdus_thuongxuanensis_30TX1	_XDD1v4_2667_m3_2842321_2845504_-2	81.43	2978
Xenorhabdus_khoisanae_MCB	Xenorhabdus_koppenhoeferi_DSM_18168	81.38	2696
Xenorhabdus_koppenhoeferi_DSM_18168	Xenorhabdus_khoisanae_MCB	81.38	2696
_XDD1v4_2667_m3_2842321_2845504_-2	Xenorhabdus_ehlersii_DSM_16337	81.367	2984
Xenorhabdus_ehlersii_DSM_16337	_XDD1v4_2667_m3_2842321_2845504_-2	81.342	2980
Xenorhabdus_innexi_DSM_16336	Xenorhabdus_sp-_KK7-4	81.295	3074
_XDD1v4_2667_m3_2842321_2845504_-2	Xenorhabdus_kozodoii_FR74	81.286	2987
Xenorhabdus_sp-_KK7-4	Xenorhabdus_innexi_DSM_16336	81.276	3071
Xenorhabdus_kozodoii_FR74	_XDD1v4_2667_m3_2842321_2845504_-2	81.273	2985
_XDD1v4_2667_m3_2842321_2845504_-2	Xenorhabdus_kozodoii_FR48	81.246	2986
Xenorhabdus_beddingii_DSM_4764	Xenorhabdus_koppenhoeferi_DSM_18168	81.245	2698
Xenorhabdus_koppenhoeferi_DSM_18168	Xenorhabdus_beddingii_DSM_4764	81.245	2698
Xenorhabdus_kozodoii_FR48	_XDD1v4_2667_m3_2842321_2845504_-2	81.233	2984
Xenorhabdus_khoisanae_MCB	Xenorhabdus_thuongxuanensis_30TX1	81.224	2695
Xenorhabdus_thuongxuanensis_30TX1	Xenorhabdus_khoisanae_MCB	81.224	2695
Xenorhabdus_ehlersii_DSM_16337	Xenorhabdus_miraniensis_DSM_17902	81.195	2712
Xenorhabdus_miraniensis_DSM_17902	Xenorhabdus_ehlersii_DSM_16337	81.188	2711
Xenorhabdus_miraniensis_DSM_17902	Xenorhabdus_nematophila_websteri	81.171	2698
Xenorhabdus_miraniensis_DSM_17902	Xenorhabdus_nematophila_F1	81.171	2698
Xenorhabdus_miraniensis_DSM_17902	Xenorhabdus_nematophila_C2-3	81.171	2698
Xenorhabdus_nematophila_C2-3	Xenorhabdus_miraniensis_DSM_17902	81.171	2698
Xenorhabdus_nematophila_F1	Xenorhabdus_miraniensis_DSM_17902	81.171	2698
Xenorhabdus_nematophila_websteri	Xenorhabdus_miraniensis_DSM_17902	81.171	2698
Xenorhabdus_miraniensis_DSM_17902	Xenorhabdus_nematophila_anatoliense	81.134	2698
Xenorhabdus_nematophila_anatoliense	Xenorhabdus_miraniensis_DSM_17902	81.134	2698
Xenorhabdus_nematophila_C2-3	Xenorhabdus_vietnamensis_DSM_22392	80.999	3184
Xenorhabdus_nematophila_websteri	Xenorhabdus_vietnamensis_DSM_22392	80.999	3184
Xenorhabdus_vietnamensis_DSM_22392	Xenorhabdus_nematophila_websteri	80.999	3184
Xenorhabdus_vietnamensis_DSM_22392	Xenorhabdus_nematophila_C2-3	80.999	3184
Xenorhabdus_miraniensis_DSM_17902	Xenorhabdus_nematophila_ATCC19061	80.972	2696
Xenorhabdus_miraniensis_DSM_17902	Xenorhabdus_nematophila_AN6	80.972	2696
Xenorhabdus_nematophila_AN6	Xenorhabdus_miraniensis_DSM_17902	80.972	2696
Xenorhabdus_nematophila_ATCC19061	Xenorhabdus_miraniensis_DSM_17902	80.972	2696
Xenorhabdus_nematophila_anatoliense	Xenorhabdus_vietnamensis_DSM_22392	80.967	3184
Xenorhabdus_vietnamensis_DSM_22392	Xenorhabdus_nematophila_anatoliense	80.967	3184
Xenorhabdus_ehlersii_DSM_16337	Xenorhabdus_khoisanae_MCB	80.947	2703
Xenorhabdus_khoisanae_MCB	Xenorhabdus_ehlersii_DSM_16337	80.947	2703
Xenorhabdus_nematophila_AN6	Xenorhabdus_vietnamensis_DSM_22392	80.936	3184
Xenorhabdus_nematophila_ATCC19061	Xenorhabdus_vietnamensis_DSM_22392	80.936	3184
Xenorhabdus_vietnamensis_DSM_22392	Xenorhabdus_nematophila_ATCC19061	80.936	3184
Xenorhabdus_vietnamensis_DSM_22392	Xenorhabdus_nematophila_AN6	80.936	3184
Xenorhabdus_khoisanae_MCB	Xenorhabdus_nematophila_websteri	80.926	2700
Xenorhabdus_khoisanae_MCB	Xenorhabdus_nematophila_F1	80.926	2700
Xenorhabdus_khoisanae_MCB	Xenorhabdus_nematophila_C2-3	80.926	2700
Xenorhabdus_nematophila_C2-3	Xenorhabdus_khoisanae_MCB	80.905	2697
Xenorhabdus_nematophila_F1	Xenorhabdus_khoisanae_MCB	80.905	2697
Xenorhabdus_nematophila_websteri	Xenorhabdus_khoisanae_MCB	80.905	2697
Xenorhabdus_nematophila_F1	Xenorhabdus_vietnamensis_DSM_22392	80.905	3184
Xenorhabdus_vietnamensis_DSM_22392	Xenorhabdus_nematophila_F1	80.905	3184
Xenorhabdus_khoisanae_MCB	Xenorhabdus_nematophila_anatoliense	80.889	2700
Xenorhabdus_nematophila_anatoliense	Xenorhabdus_khoisanae_MCB	80.868	2697
Xenorhabdus_thuongxuanensis_30TX1	Xenorhabdus_miraniensis_DSM_17902	80.815	2700
Xenorhabdus_miraniensis_DSM_17902	Xenorhabdus_thuongxuanensis_30TX1	80.808	2699
Xenorhabdus_khoisanae_MCB	Xenorhabdus_nematophila_ATCC19061	80.785	2701
Xenorhabdus_khoisanae_MCB	Xenorhabdus_nematophila_AN6	80.785	2701
Xenorhabdus_nematophila_AN6	Xenorhabdus_khoisanae_MCB	80.764	2698
Xenorhabdus_nematophila_ATCC19061	Xenorhabdus_khoisanae_MCB	80.764	2698
Xenorhabdus_koppenhoeferi_DSM_18168	Xenorhabdus_mauleonii_DSM_17908	80.763	2334
Xenorhabdus_mauleonii_DSM_17908	Xenorhabdus_koppenhoeferi_DSM_18168	80.763	2334
Xenorhabdus_hominickii_ANU1	Xenorhabdus_japonica_DSM_16522	80.762	3202
Xenorhabdus_hominickii_DSM_17903	Xenorhabdus_japonica_DSM_16522	80.762	3202
Xenorhabdus_japonica_DSM_16522	Xenorhabdus_hominickii_DSM_17903	80.762	3202
Xenorhabdus_japonica_DSM_16522	Xenorhabdus_hominickii_ANU1	80.762	3202
Xenorhabdus_khoisanae_MCB	Xenorhabdus_sp-_BG5	80.319	2693
Xenorhabdus_sp-_BG5	Xenorhabdus_khoisanae_MCB	80.319	2693
Xenorhabdus_koppenhoeferi_DSM_18168	Xenorhabdus_thuongxuanensis_30TX1	80.295	3187
Xenorhabdus_thuongxuanensis_30TX1	Xenorhabdus_koppenhoeferi_DSM_18168	80.295	3187
Xenorhabdus_nematophila_AN6	Xenorhabdus_thuongxuanensis_30TX1	80.277	3179
Xenorhabdus_nematophila_ATCC19061	Xenorhabdus_thuongxuanensis_30TX1	80.277	3179
Xenorhabdus_thuongxuanensis_30TX1	Xenorhabdus_nematophila_ATCC19061	80.277	3179
Xenorhabdus_thuongxuanensis_30TX1	Xenorhabdus_nematophila_AN6	80.277	3179
Xenorhabdus_mauleonii_DSM_17908	Xenorhabdus_japonica_DSM_16522	80.265	2336
Xenorhabdus_hominickii_ANU1	Xenorhabdus_vietnamensis_DSM_22392	80.256	3201
Xenorhabdus_hominickii_DSM_17903	Xenorhabdus_vietnamensis_DSM_22392	80.256	3201
Xenorhabdus_vietnamensis_DSM_22392	Xenorhabdus_hominickii_DSM_17903	80.256	3201
Xenorhabdus_vietnamensis_DSM_22392	Xenorhabdus_hominickii_ANU1	80.256	3201
Xenorhabdus_japonica_DSM_16522	Xenorhabdus_mauleonii_DSM_17908	80.249	2334
Xenorhabdus_nematophila_F1	Xenorhabdus_thuongxuanensis_30TX1	80.245	3179
Xenorhabdus_nematophila_anatoliense	Xenorhabdus_thuongxuanensis_30TX1	80.245	3179
Xenorhabdus_thuongxuanensis_30TX1	Xenorhabdus_nematophila_anatoliense	80.245	3179
Xenorhabdus_thuongxuanensis_30TX1	Xenorhabdus_nematophila_F1	80.245	3179
Xenorhabdus_nematophila_C2-3	Xenorhabdus_thuongxuanensis_30TX1	80.214	3179
Xenorhabdus_nematophila_websteri	Xenorhabdus_thuongxuanensis_30TX1	80.214	3179
Xenorhabdus_thuongxuanensis_30TX1	Xenorhabdus_nematophila_websteri	80.214	3179
Xenorhabdus_thuongxuanensis_30TX1	Xenorhabdus_nematophila_C2-3	80.214	3179
Xenorhabdus_eapokensis_DL20	Xenorhabdus_koppenhoeferi_DSM_18168	80.197	2333
Xenorhabdus_koppenhoeferi_DSM_18168	Xenorhabdus_eapokensis_DL20	80.197	2333
Xenorhabdus_ehlersii_DSM_16337	Xenorhabdus_koppenhoeferi_DSM_18168	80.132	3191
Xenorhabdus_koppenhoeferi_DSM_18168	Xenorhabdus_ehlersii_DSM_16337	80.113	3188
Xenorhabdus_miraniensis_DSM_17902	Xenorhabdus_hominickii_DSM_17903	80.074	2715
Xenorhabdus_miraniensis_DSM_17902	Xenorhabdus_hominickii_ANU1	80.074	2715
Xenorhabdus_hominickii_ANU1	Xenorhabdus_miraniensis_DSM_17902	80.066	2714
Xenorhabdus_hominickii_DSM_17903	Xenorhabdus_miraniensis_DSM_17902	80.066	2714
Xenorhabdus_khoisanae_MCB	Xenorhabdus_hominickii_DSM_17903	80.052	2717
Xenorhabdus_khoisanae_MCB	Xenorhabdus_hominickii_ANU1	80.052	2717
Xenorhabdus_hominickii_ANU1	Xenorhabdus_khoisanae_MCB	80.044	2716
Xenorhabdus_hominickii_DSM_17903	Xenorhabdus_khoisanae_MCB	80.044	2716
Xenorhabdus_koppenhoeferi_DSM_18168	Xenorhabdus_sp-_BG5	80.013	3192
Xenorhabdus_sp-_BG5	Xenorhabdus_koppenhoeferi_DSM_18168	80	3190
Xenorhabdus_griffiniae_BMMCB	Xenorhabdus_miraniensis_DSM_17902	79.933	2686
_XDD1v4_2667_m3_2842321_2845504_-2	Xenorhabdus_koppenhoeferi_DSM_18168	79.933	2990
Xenorhabdus_koppenhoeferi_DSM_18168	_XDD1v4_2667_m3_2842321_2845504_-2	79.933	2990
_XDD1v4_2667_m3_2842321_2845504_-2	Xenorhabdus_beddingii_DSM_4764	79.913	2748
Xenorhabdus_beddingii_DSM_4764	_XDD1v4_2667_m3_2842321_2845504_-2	79.905	2747
Xenorhabdus_beddingii_DSM_4764	Xenorhabdus_sp-_BG5	79.904	2707
Xenorhabdus_sp-_BG5	Xenorhabdus_beddingii_DSM_4764	79.904	2707
Xenorhabdus_miraniensis_DSM_17902	Xenorhabdus_griffiniae_BMMCB	79.903	2682
Xenorhabdus_khoisanae_MCB	Xenorhabdus_eapokensis_DL20	79.897	2323
Xenorhabdus_eapokensis_DL20	Xenorhabdus_khoisanae_MCB	79.879	2321
Xenorhabdus_miraniensis_DSM_17902	_XDD1v4_2667_m3_2842321_2845504_-2	79.859	2691
_XDD1v4_2667_m3_2842321_2845504_-2	Xenorhabdus_miraniensis_DSM_17902	79.844	2689
Xenorhabdus_vietnamensis_DSM_22392	Xenorhabdus_beddingii_DSM_4764	79.79	2761
Xenorhabdus_beddingii_DSM_4764	Xenorhabdus_vietnamensis_DSM_22392	79.775	2759
Xenorhabdus_griffiniae_BMMCB	Xenorhabdus_koppenhoeferi_DSM_18168	79.768	3188
Xenorhabdus_koppenhoeferi_DSM_18168	Xenorhabdus_griffiniae_BMMCB	79.768	3188
Xenorhabdus_hominickii_ANU1	Xenorhabdus_koppenhoeferi_DSM_18168	79.763	3202
Xenorhabdus_hominickii_DSM_17903	Xenorhabdus_koppenhoeferi_DSM_18168	79.763	3202
Xenorhabdus_koppenhoeferi_DSM_18168	Xenorhabdus_hominickii_DSM_17903	79.763	3202
Xenorhabdus_koppenhoeferi_DSM_18168	Xenorhabdus_hominickii_ANU1	79.763	3202
Xenorhabdus_eapokensis_DL20	Xenorhabdus_nematophila_websteri	79.759	2327
Xenorhabdus_eapokensis_DL20	Xenorhabdus_nematophila_anatoliense	79.759	2327
Xenorhabdus_eapokensis_DL20	Xenorhabdus_nematophila_C2-3	79.759	2327
Xenorhabdus_nematophila_C2-3	Xenorhabdus_eapokensis_DL20	79.759	2327
Xenorhabdus_nematophila_anatoliense	Xenorhabdus_eapokensis_DL20	79.759	2327
Xenorhabdus_nematophila_websteri	Xenorhabdus_eapokensis_DL20	79.759	2327
Xenorhabdus_eapokensis_DL20	Xenorhabdus_nematophila_ATCC19061	79.716	2327
Xenorhabdus_eapokensis_DL20	Xenorhabdus_nematophila_AN6	79.716	2327
Xenorhabdus_nematophila_AN6	Xenorhabdus_eapokensis_DL20	79.716	2327
Xenorhabdus_nematophila_ATCC19061	Xenorhabdus_eapokensis_DL20	79.716	2327
Xenorhabdus_eapokensis_DL20	Xenorhabdus_nematophila_F1	79.673	2327
Xenorhabdus_nematophila_F1	Xenorhabdus_eapokensis_DL20	79.673	2327
_XDD1v4_2667_m3_2842321_2845504_-2	Xenorhabdus_hominickii_DSM_17903	79.673	3001
_XDD1v4_2667_m3_2842321_2845504_-2	Xenorhabdus_hominickii_ANU1	79.673	3001
Xenorhabdus_hominickii_ANU1	_XDD1v4_2667_m3_2842321_2845504_-2	79.673	3001
Xenorhabdus_hominickii_DSM_17903	_XDD1v4_2667_m3_2842321_2845504_-2	79.673	3001
Xenorhabdus_mauleonii_DSM_17908	Xenorhabdus_miraniensis_DSM_17902	79.639	2328
Xenorhabdus_miraniensis_DSM_17902	Xenorhabdus_mauleonii_DSM_17908	79.639	2328
Xenorhabdus_hominickii_ANU1	Xenorhabdus_nematophila_anatoliense	79.575	3202
Xenorhabdus_hominickii_DSM_17903	Xenorhabdus_nematophila_anatoliense	79.575	3202
Xenorhabdus_nematophila_anatoliense	Xenorhabdus_hominickii_DSM_17903	79.575	3202
Xenorhabdus_nematophila_anatoliense	Xenorhabdus_hominickii_ANU1	79.575	3202
_XDD1v4_2667_m3_2842321_2845504_-2	Xenorhabdus_khoisanae_MCB	79.562	2691
Xenorhabdus_khoisanae_MCB	_XDD1v4_2667_m3_2842321_2845504_-2	79.562	2691
Xenorhabdus_beddingii_DSM_4764	Xenorhabdus_thuongxuanensis_30TX1	79.556	2749
Xenorhabdus_thuongxuanensis_30TX1	Xenorhabdus_beddingii_DSM_4764	79.556	2749
Xenorhabdus_hominickii_ANU1	Xenorhabdus_nematophila_websteri	79.544	3202
Xenorhabdus_hominickii_ANU1	Xenorhabdus_nematophila_C2-3	79.544	3202
Xenorhabdus_hominickii_ANU1	Xenorhabdus_nematophila_ATCC19061	79.544	3202
Xenorhabdus_hominickii_ANU1	Xenorhabdus_nematophila_AN6	79.544	3202
Xenorhabdus_hominickii_DSM_17903	Xenorhabdus_nematophila_websteri	79.544	3202
Xenorhabdus_hominickii_DSM_17903	Xenorhabdus_nematophila_C2-3	79.544	3202
Xenorhabdus_hominickii_DSM_17903	Xenorhabdus_nematophila_ATCC19061	79.544	3202
Xenorhabdus_hominickii_DSM_17903	Xenorhabdus_nematophila_AN6	79.544	3202
Xenorhabdus_nematophila_AN6	Xenorhabdus_hominickii_DSM_17903	79.544	3202
Xenorhabdus_nematophila_AN6	Xenorhabdus_hominickii_ANU1	79.544	3202
Xenorhabdus_nematophila_ATCC19061	Xenorhabdus_hominickii_DSM_17903	79.544	3202
Xenorhabdus_nematophila_ATCC19061	Xenorhabdus_hominickii_ANU1	79.544	3202
Xenorhabdus_nematophila_C2-3	Xenorhabdus_hominickii_DSM_17903	79.544	3202
Xenorhabdus_nematophila_C2-3	Xenorhabdus_hominickii_ANU1	79.544	3202
Xenorhabdus_nematophila_websteri	Xenorhabdus_hominickii_DSM_17903	79.544	3202
Xenorhabdus_nematophila_websteri	Xenorhabdus_hominickii_ANU1	79.544	3202
Xenorhabdus_nematophila_F1	_XDD1v4_2667_m3_2842321_2845504_-2	79.53	2980
Xenorhabdus_nematophila_anatoliense	_XDD1v4_2667_m3_2842321_2845504_-2	79.53	2980
Xenorhabdus_hominickii_ANU1	Xenorhabdus_thuongxuanensis_30TX1	79.523	3189
Xenorhabdus_hominickii_DSM_17903	Xenorhabdus_thuongxuanensis_30TX1	79.523	3189
Xenorhabdus_thuongxuanensis_30TX1	Xenorhabdus_hominickii_DSM_17903	79.517	3188
Xenorhabdus_thuongxuanensis_30TX1	Xenorhabdus_hominickii_ANU1	79.517	3188
_XDD1v4_2667_m3_2842321_2845504_-2	Xenorhabdus_nematophila_anatoliense	79.516	2978
_XDD1v4_2667_m3_2842321_2845504_-2	Xenorhabdus_nematophila_F1	79.516	2978
Xenorhabdus_hominickii_ANU1	Xenorhabdus_nematophila_F1	79.513	3202
Xenorhabdus_hominickii_DSM_17903	Xenorhabdus_nematophila_F1	79.513	3202
Xenorhabdus_nematophila_F1	Xenorhabdus_hominickii_DSM_17903	79.513	3202
Xenorhabdus_nematophila_F1	Xenorhabdus_hominickii_ANU1	79.513	3202
Xenorhabdus_griffiniae_BMMCB	Xenorhabdus_nematophila_websteri	79.503	3181
Xenorhabdus_griffiniae_BMMCB	Xenorhabdus_nematophila_C2-3	79.503	3181
Xenorhabdus_nematophila_C2-3	Xenorhabdus_griffiniae_BMMCB	79.503	3181
Xenorhabdus_nematophila_websteri	Xenorhabdus_griffiniae_BMMCB	79.503	3181
_XDD1v4_2667_m3_2842321_2845504_-2	Xenorhabdus_nematophila_ATCC19061	79.497	2980
_XDD1v4_2667_m3_2842321_2845504_-2	Xenorhabdus_nematophila_AN6	79.497	2980
Xenorhabdus_nematophila_AN6	_XDD1v4_2667_m3_2842321_2845504_-2	79.497	2980
Xenorhabdus_nematophila_ATCC19061	_XDD1v4_2667_m3_2842321_2845504_-2	79.497	2980
Xenorhabdus_nematophila_C2-3	_XDD1v4_2667_m3_2842321_2845504_-2	79.497	2980
Xenorhabdus_nematophila_websteri	_XDD1v4_2667_m3_2842321_2845504_-2	79.497	2980
Xenorhabdus_beddingii_DSM_4764	Xenorhabdus_nematophila_anatoliense	79.493	3116
Xenorhabdus_nematophila_anatoliense	Xenorhabdus_beddingii_DSM_4764	79.493	3116
_XDD1v4_2667_m3_2842321_2845504_-2	Xenorhabdus_nematophila_websteri	79.483	2978
_XDD1v4_2667_m3_2842321_2845504_-2	Xenorhabdus_nematophila_C2-3	79.483	2978
Xenorhabdus_griffiniae_BMMCB	Xenorhabdus_nematophila_anatoliense	79.472	3181
Xenorhabdus_nematophila_anatoliense	Xenorhabdus_griffiniae_BMMCB	79.472	3181
Xenorhabdus_beddingii_DSM_4764	Xenorhabdus_nematophila_websteri	79.461	3116
Xenorhabdus_beddingii_DSM_4764	Xenorhabdus_nematophila_C2-3	79.461	3116
Xenorhabdus_beddingii_DSM_4764	Xenorhabdus_nematophila_ATCC19061	79.461	3116
Xenorhabdus_beddingii_DSM_4764	Xenorhabdus_nematophila_AN6	79.461	3116
Xenorhabdus_nematophila_AN6	Xenorhabdus_beddingii_DSM_4764	79.461	3116
Xenorhabdus_nematophila_ATCC19061	Xenorhabdus_beddingii_DSM_4764	79.461	3116
Xenorhabdus_nematophila_C2-3	Xenorhabdus_beddingii_DSM_4764	79.461	3116
Xenorhabdus_nematophila_websteri	Xenorhabdus_beddingii_DSM_4764	79.461	3116
Xenorhabdus_griffiniae_BMMCB	Xenorhabdus_nematophila_ATCC19061	79.44	3181
Xenorhabdus_griffiniae_BMMCB	Xenorhabdus_nematophila_AN6	79.44	3181
Xenorhabdus_nematophila_AN6	Xenorhabdus_griffiniae_BMMCB	79.44	3181
Xenorhabdus_nematophila_ATCC19061	Xenorhabdus_griffiniae_BMMCB	79.44	3181
Xenorhabdus_beddingii_DSM_4764	Xenorhabdus_nematophila_F1	79.429	3116
Xenorhabdus_nematophila_F1	Xenorhabdus_beddingii_DSM_4764	79.429	3116
Xenorhabdus_griffiniae_BMMCB	Xenorhabdus_khoisanae_MCB	79.426	2683
Xenorhabdus_khoisanae_MCB	Xenorhabdus_griffiniae_BMMCB	79.411	2681
Xenorhabdus_griffiniae_BMMCB	Xenorhabdus_nematophila_F1	79.409	3181
Xenorhabdus_nematophila_F1	Xenorhabdus_griffiniae_BMMCB	79.409	3181
Xenorhabdus_hominickii_ANU1	Xenorhabdus_sp-_BG5	79.159	3186
Xenorhabdus_hominickii_DSM_17903	Xenorhabdus_sp-_BG5	79.159	3186
Xenorhabdus_sp-_BG5	Xenorhabdus_hominickii_DSM_17903	79.159	3186
Xenorhabdus_sp-_BG5	Xenorhabdus_hominickii_ANU1	79.159	3186
Xenorhabdus_beddingii_DSM_4764	Xenorhabdus_ehlersii_DSM_16337	79.148	2748
Xenorhabdus_ehlersii_DSM_16337	Xenorhabdus_beddingii_DSM_4764	79.148	2748
Xenorhabdus_mauleonii_DSM_17908	Xenorhabdus_khoisanae_MCB	78.884	2330
Xenorhabdus_khoisanae_MCB	Xenorhabdus_mauleonii_DSM_17908	78.875	2329
Xenorhabdus_beddingii_DSM_4764	Xenorhabdus_kozodoii_FR74	78.797	2693
Xenorhabdus_beddingii_DSM_4764	Xenorhabdus_kozodoii_FR48	78.797	2693
Xenorhabdus_kozodoii_FR48	Xenorhabdus_beddingii_DSM_4764	78.797	2693
Xenorhabdus_kozodoii_FR74	Xenorhabdus_beddingii_DSM_4764	78.797	2693
Xenorhabdus_beddingii_DSM_4764	Xenorhabdus_mauleonii_DSM_17908	78.632	2340
Xenorhabdus_mauleonii_DSM_17908	Xenorhabdus_beddingii_DSM_4764	78.632	2340
Xenorhabdus_beddingii_DSM_4764	Xenorhabdus_hominickii_DSM_17903	78.603	3136
Xenorhabdus_beddingii_DSM_4764	Xenorhabdus_hominickii_ANU1	78.603	3136
Xenorhabdus_hominickii_ANU1	Xenorhabdus_beddingii_DSM_4764	78.603	3136
Xenorhabdus_hominickii_DSM_17903	Xenorhabdus_beddingii_DSM_4764	78.603	3136
Xenorhabdus_koppenhoeferi_DSM_18168	Xenorhabdus_kozodoii_FR74	78.518	3184
Xenorhabdus_kozodoii_FR74	Xenorhabdus_koppenhoeferi_DSM_18168	78.504	3182
Xenorhabdus_koppenhoeferi_DSM_18168	Xenorhabdus_kozodoii_FR48	78.392	3184
Xenorhabdus_kozodoii_FR48	Xenorhabdus_koppenhoeferi_DSM_18168	78.378	3182
Xenorhabdus_kozodoii_FR74	Xenorhabdus_nematophila_anatoliense	78.116	3185
Xenorhabdus_nematophila_anatoliense	Xenorhabdus_kozodoii_FR74	78.109	3184
Xenorhabdus_kozodoii_FR74	Xenorhabdus_nematophila_websteri	78.085	3185
Xenorhabdus_kozodoii_FR74	Xenorhabdus_nematophila_C2-3	78.085	3185
Xenorhabdus_kozodoii_FR74	Xenorhabdus_nematophila_ATCC19061	78.085	3185
Xenorhabdus_kozodoii_FR74	Xenorhabdus_nematophila_AN6	78.085	3185
Xenorhabdus_nematophila_AN6	Xenorhabdus_kozodoii_FR74	78.078	3184
Xenorhabdus_nematophila_ATCC19061	Xenorhabdus_kozodoii_FR74	78.078	3184
Xenorhabdus_nematophila_C2-3	Xenorhabdus_kozodoii_FR74	78.078	3184
Xenorhabdus_nematophila_websteri	Xenorhabdus_kozodoii_FR74	78.078	3184
Xenorhabdus_kozodoii_FR48	Xenorhabdus_nematophila_anatoliense	78.072	3174
Xenorhabdus_nematophila_anatoliense	Xenorhabdus_kozodoii_FR48	78.065	3173
Xenorhabdus_kozodoii_FR74	Xenorhabdus_nematophila_F1	78.053	3185
Xenorhabdus_nematophila_F1	Xenorhabdus_kozodoii_FR74	78.046	3184
Xenorhabdus_kozodoii_FR48	Xenorhabdus_nematophila_websteri	78.04	3174
Xenorhabdus_kozodoii_FR48	Xenorhabdus_nematophila_C2-3	78.04	3174
Xenorhabdus_kozodoii_FR48	Xenorhabdus_nematophila_ATCC19061	78.04	3174
Xenorhabdus_kozodoii_FR48	Xenorhabdus_nematophila_AN6	78.04	3174
Xenorhabdus_nematophila_AN6	Xenorhabdus_kozodoii_FR48	78.033	3173
Xenorhabdus_nematophila_ATCC19061	Xenorhabdus_kozodoii_FR48	78.033	3173
Xenorhabdus_nematophila_C2-3	Xenorhabdus_kozodoii_FR48	78.033	3173
Xenorhabdus_nematophila_websteri	Xenorhabdus_kozodoii_FR48	78.033	3173
Xenorhabdus_kozodoii_FR48	Xenorhabdus_nematophila_F1	78.009	3174
Xenorhabdus_nematophila_F1	Xenorhabdus_kozodoii_FR48	78.002	3173
Xenorhabdus_stockiae_DSM_17904	Xenorhabdus_budapestensis_C-7-2	77.98	3188
Xenorhabdus_budapestensis_C-7-2	Xenorhabdus_stockiae_DSM_17904	77.973	3187
Xenorhabdus_sp-_KJ12-1	Xenorhabdus_budapestensis_C-7-2	77.949	3188
Xenorhabdus_budapestensis_C-7-2	Xenorhabdus_sp-_KJ12-1	77.942	3187
Xenorhabdus_innexi_DSM_16336	Xenorhabdus_budapestensis_C-7-2	77.522	3083
Xenorhabdus_budapestensis_C-7-2	Xenorhabdus_innexi_DSM_16336	77.493	3079
Xenorhabdus_innexi_DSM_16336	Xenorhabdus_griffiniae_BMMCB	73.847	1258
Xenorhabdus_griffiniae_BMMCB	Xenorhabdus_innexi_DSM_16336	73.827	1257
Xenorhabdus_griffiniae_BMMCB	Xenorhabdus_budapestensis_C-7-2	73.543	1270
Xenorhabdus_budapestensis_C-7-2	Xenorhabdus_griffiniae_BMMCB	73.397	1263
Xenorhabdus_griffiniae_BMMCB	Xenorhabdus_sp-_KJ12-1	73.328	1226
Xenorhabdus_sp-_KJ12-1	Xenorhabdus_griffiniae_BMMCB	73.328	1226
Xenorhabdus_budapestensis_C-7-2	Xenorhabdus_budapestensis_DSM_16342	73.173	1081
Xenorhabdus_budapestensis_DSM_16342	Xenorhabdus_budapestensis_C-7-2	73.173	1081
Xenorhabdus_bovienii_jollieti	Xenorhabdus_budapestensis_C-7-2	72.622	2765
Xenorhabdus_budapestensis_C-7-2	Xenorhabdus_bovienii_jollieti	72.592	2762
Xenorhabdus_budapestensis_C-7-2	Xenorhabdus_bovienii_puntauvense	72.586	2765
Xenorhabdus_bovienii_puntauvense	Xenorhabdus_budapestensis_C-7-2	72.576	2764
Xenorhabdus_bovienii_SS2004	Xenorhabdus_budapestensis_C-7-2	72.514	2765
Xenorhabdus_budapestensis_C-7-2	Xenorhabdus_bovienii_SS2004	72.484	2762
Xenorhabdus_budapestensis_C-7-2	Xenorhabdus_bovienii_feltiae_Florida	72.434	2046
Xenorhabdus_bovienii_feltiae_Florida	Xenorhabdus_budapestensis_C-7-2	72.421	2045
Xenorhabdus_bovienii_kraussei_Becker_Underwood	_XDD1v4_2667_m3_2842321_2845504_-2	72.248	3016
_XDD1v4_2667_m3_2842321_2845504_-2	Xenorhabdus_bovienii_kraussei_Becker_Underwood	72.248	3016
Xenorhabdus_budapestensis_C-7-2	Xenorhabdus_bovienii_kraussei_Becker_Underwood	72.244	2767
Xenorhabdus_bovienii_kraussei_Becker_Underwood	Xenorhabdus_budapestensis_C-7-2	72.234	2766
Xenorhabdus_budapestensis_C-7-2	Xenorhabdus_bovienii_feltiae_France	72.208	2767
Xenorhabdus_budapestensis_C-7-2	Xenorhabdus_bovienii_CS03	72.208	2767
Xenorhabdus_bovienii_CS03	Xenorhabdus_budapestensis_C-7-2	72.198	2766
Xenorhabdus_bovienii_feltiae_France	Xenorhabdus_budapestensis_C-7-2	72.198	2766
Xenorhabdus_budapestensis_C-7-2	Xenorhabdus_bovienii_feltiae_Moldova	72.172	2767
Xenorhabdus_bovienii_feltiae_Moldova	Xenorhabdus_budapestensis_C-7-2	72.162	2766
Xenorhabdus_bovienii_puntauvense	_XDD1v4_2667_m3_2842321_2845504_-2	72.145	3012
_XDD1v4_2667_m3_2842321_2845504_-2	Xenorhabdus_bovienii_puntauvense	72.126	3010
Xenorhabdus_vietnamensis_DSM_22392	Xenorhabdus_bovienii_feltiae_France	72.095	3193
Xenorhabdus_vietnamensis_DSM_22392	Xenorhabdus_bovienii_feltiae_Florida	72.063	2094
Xenorhabdus_bovienii_feltiae_France	Xenorhabdus_vietnamensis_DSM_22392	72.06	3189
Xenorhabdus_vietnamensis_DSM_22392	Xenorhabdus_bovienii_CS03	72.024	3192
Xenorhabdus_bovienii_feltiae_Florida	Xenorhabdus_vietnamensis_DSM_22392	72.01	2090
Xenorhabdus_bovienii_CS03	Xenorhabdus_vietnamensis_DSM_22392	71.989	3188
Xenorhabdus_kozodoii_FR74	Xenorhabdus_bovienii_oregonense	71.94	3129
Xenorhabdus_bovienii_oregonense	Xenorhabdus_kozodoii_FR74	71.931	3128
Xenorhabdus_vietnamensis_DSM_22392	Xenorhabdus_bovienii_feltiae_Moldova	71.866	3199
Xenorhabdus_kozodoii_FR48	Xenorhabdus_bovienii_oregonense	71.844	3129
Xenorhabdus_bovienii_oregonense	Xenorhabdus_kozodoii_FR48	71.835	3128
Xenorhabdus_bovienii_feltiae_Moldova	Xenorhabdus_vietnamensis_DSM_22392	71.831	3195
Xenorhabdus_eapokensis_DL20	Xenorhabdus_bovienii_puntauvense	71.684	2345
Xenorhabdus_bovienii_puntauvense	Xenorhabdus_eapokensis_DL20	71.672	2344
Xenorhabdus_eapokensis_DL20	Xenorhabdus_bovienii_kraussei_Becker_Underwood	71.66	2350
Xenorhabdus_bovienii_kraussei_Becker_Underwood	Xenorhabdus_eapokensis_DL20	71.648	2349
Xenorhabdus_bovienii_kraussei_Becker_Underwood	Xenorhabdus_griffiniae_BMMCB	71.549	3195
Xenorhabdus_bovienii_jollieti	Xenorhabdus_sp-_BG5	71.541	3180
Xenorhabdus_sp-_BG5	Xenorhabdus_bovienii_jollieti	71.523	3178
Xenorhabdus_griffiniae_BMMCB	Xenorhabdus_bovienii_kraussei_Becker_Underwood	71.523	3192
Xenorhabdus_bovienii_SS2004	Xenorhabdus_eapokensis_DL20	71.502	2344
Xenorhabdus_eapokensis_DL20	Xenorhabdus_bovienii_SS2004	71.502	2344
Xenorhabdus_eapokensis_DL20	Xenorhabdus_bovienii_feltiae_France	71.459	2351
Xenorhabdus_bovienii_SS2004	Xenorhabdus_sp-_BG5	71.447	3180
Xenorhabdus_sp-_BG5	Xenorhabdus_bovienii_SS2004	71.429	3178
Xenorhabdus_bovienii_feltiae_France	Xenorhabdus_sp-_BG5	71.429	3185
Xenorhabdus_sp-_BG5	Xenorhabdus_bovienii_feltiae_France	71.429	3185
Xenorhabdus_bovienii_feltiae_France	Xenorhabdus_eapokensis_DL20	71.422	2348
Xenorhabdus_bovienii_jollieti	Xenorhabdus_eapokensis_DL20	71.416	2344
Xenorhabdus_eapokensis_DL20	Xenorhabdus_bovienii_jollieti	71.416	2344
Xenorhabdus_eapokensis_DL20	Xenorhabdus_bovienii_CS03	71.374	2351
Xenorhabdus_bovienii_CS03	Xenorhabdus_sp-_BG5	71.366	3185
Xenorhabdus_bovienii_feltiae_Moldova	Xenorhabdus_sp-_BG5	71.366	3185
Xenorhabdus_sp-_BG5	Xenorhabdus_bovienii_feltiae_Moldova	71.366	3185
Xenorhabdus_sp-_BG5	Xenorhabdus_bovienii_CS03	71.366	3185
Xenorhabdus_bovienii_CS03	Xenorhabdus_eapokensis_DL20	71.337	2348
Xenorhabdus_eapokensis_DL20	Xenorhabdus_bovienii_feltiae_Moldova	71.319	2350
Xenorhabdus_nematophila_F1	Xenorhabdus_budapestensis_C-7-2	71.298	2735
Xenorhabdus_bovienii_feltiae_Moldova	Xenorhabdus_eapokensis_DL20	71.282	2347
Xenorhabdus_budapestensis_C-7-2	Xenorhabdus_nematophila_F1	71.277	2733
Xenorhabdus_nematophila_anatoliense	Xenorhabdus_budapestensis_C-7-2	71.261	2735
Xenorhabdus_bovienii_kraussei_Becker_Underwood	Xenorhabdus_beddingii_DSM_4764	71.256	3152
Xenorhabdus_bovienii_feltiae_Florida	Xenorhabdus_sp-_BG5	71.251	2087
Xenorhabdus_sp-_BG5	Xenorhabdus_bovienii_feltiae_Florida	71.251	2087
Xenorhabdus_beddingii_DSM_4764	Xenorhabdus_bovienii_kraussei_Becker_Underwood	71.247	3151
Xenorhabdus_budapestensis_C-7-2	Xenorhabdus_nematophila_anatoliense	71.24	2733
Xenorhabdus_nematophila_AN6	Xenorhabdus_budapestensis_C-7-2	71.225	2735
Xenorhabdus_nematophila_ATCC19061	Xenorhabdus_budapestensis_C-7-2	71.225	2735
Xenorhabdus_nematophila_C2-3	Xenorhabdus_budapestensis_C-7-2	71.225	2735
Xenorhabdus_nematophila_websteri	Xenorhabdus_budapestensis_C-7-2	71.225	2735
Xenorhabdus_bovienii_feltiae_France	Xenorhabdus_beddingii_DSM_4764	71.211	3147
Xenorhabdus_budapestensis_C-7-2	Xenorhabdus_nematophila_websteri	71.204	2733
Xenorhabdus_budapestensis_C-7-2	Xenorhabdus_nematophila_C2-3	71.204	2733
Xenorhabdus_budapestensis_C-7-2	Xenorhabdus_nematophila_ATCC19061	71.204	2733
Xenorhabdus_budapestensis_C-7-2	Xenorhabdus_nematophila_AN6	71.204	2733
Xenorhabdus_bovienii_kraussei_Becker_Underwood	Xenorhabdus_sp-_BG5	71.199	3111
Xenorhabdus_sp-_BG5	Xenorhabdus_bovienii_kraussei_Becker_Underwood	71.199	3111
Xenorhabdus_beddingii_DSM_4764	Xenorhabdus_bovienii_feltiae_France	71.192	3145
Xenorhabdus_bovienii_feltiae_Moldova	Xenorhabdus_beddingii_DSM_4764	71.175	3150
Xenorhabdus_bovienii_puntauvense	Xenorhabdus_beddingii_DSM_4764	71.175	3150
Xenorhabdus_beddingii_DSM_4764	Xenorhabdus_bovienii_puntauvense	71.156	3148
Xenorhabdus_beddingii_DSM_4764	Xenorhabdus_bovienii_feltiae_Moldova	71.147	3147
Xenorhabdus_bovienii_CS03	Xenorhabdus_beddingii_DSM_4764	71.115	3147
Xenorhabdus_kozodoii_FR48	Xenorhabdus_stockiae_DSM_17904	71.113	952
Xenorhabdus_kozodoii_FR48	Xenorhabdus_sp-_KJ12-1	71.113	952
Xenorhabdus_kozodoii_FR74	Xenorhabdus_stockiae_DSM_17904	71.113	952
Xenorhabdus_kozodoii_FR74	Xenorhabdus_sp-_KJ12-1	71.113	952
Xenorhabdus_sp-_KJ12-1	Xenorhabdus_kozodoii_FR74	71.113	952
Xenorhabdus_sp-_KJ12-1	Xenorhabdus_kozodoii_FR48	71.113	952
Xenorhabdus_stockiae_DSM_17904	Xenorhabdus_kozodoii_FR74	71.113	952
Xenorhabdus_stockiae_DSM_17904	Xenorhabdus_kozodoii_FR48	71.113	952
Xenorhabdus_beddingii_DSM_4764	Xenorhabdus_bovienii_CS03	71.097	3145
Xenorhabdus_stockiae_DSM_17904	_XDD1v4_2667_m3_2842321_2845504_-2	71.082	2801
Xenorhabdus_ehlersii_DSM_16337	Xenorhabdus_bovienii_feltiae_Florida	71.058	2042
Xenorhabdus_sp-_KJ12-1	_XDD1v4_2667_m3_2842321_2845504_-2	71.056	2802
Xenorhabdus_bovienii_feltiae_Florida	Xenorhabdus_beddingii_DSM_4764	71.051	1817
Xenorhabdus_bovienii_feltiae_Florida	Xenorhabdus_ehlersii_DSM_16337	71.044	2041
Xenorhabdus_beddingii_DSM_4764	Xenorhabdus_bovienii_feltiae_Florida	71.035	1816
Xenorhabdus_bovienii_puntauvense	Xenorhabdus_sp-_BG5	71.016	3188
Xenorhabdus_sp-_BG5	Xenorhabdus_bovienii_puntauvense	71.016	3188
_XDD1v4_2667_m3_2842321_2845504_-2	Xenorhabdus_stockiae_DSM_17904	70.978	2791
_XDD1v4_2667_m3_2842321_2845504_-2	Xenorhabdus_sp-_KJ12-1	70.974	2794
Xenorhabdus_stockiae_DSM_17904	Xenorhabdus_griffiniae_BMMCB	70.893	2642
Xenorhabdus_ehlersii_DSM_16337	Xenorhabdus_bovienii_feltiae_France	70.878	3111
Xenorhabdus_griffiniae_BMMCB	Xenorhabdus_stockiae_DSM_17904	70.871	2640
Xenorhabdus_eapokensis_DL20	Xenorhabdus_bovienii_feltiae_Florida	70.865	1445
Xenorhabdus_bovienii_feltiae_France	Xenorhabdus_ehlersii_DSM_16337	70.859	3109
Xenorhabdus_ehlersii_DSM_16337	Xenorhabdus_bovienii_puntauvense	70.819	3115
Xenorhabdus_bovienii_feltiae_Florida	Xenorhabdus_eapokensis_DL20	70.804	1442
Xenorhabdus_ehlersii_DSM_16337	Xenorhabdus_bovienii_CS03	70.804	3110
Xenorhabdus_bovienii_puntauvense	Xenorhabdus_ehlersii_DSM_16337	70.8	3113
Xenorhabdus_bovienii_CS03	Xenorhabdus_ehlersii_DSM_16337	70.785	3108
_XDD1v4_2667_m3_2842321_2845504_-2	Xenorhabdus_innexi_DSM_16336	70.781	2714
Xenorhabdus_innexi_DSM_16336	_XDD1v4_2667_m3_2842321_2845504_-2	70.738	2710
Xenorhabdus_ehlersii_DSM_16337	Xenorhabdus_bovienii_feltiae_Moldova	70.707	3110
Xenorhabdus_bovienii_feltiae_Moldova	Xenorhabdus_ehlersii_DSM_16337	70.689	3108
Xenorhabdus_bovienii_SS2004	Xenorhabdus_ehlersii_DSM_16337	70.685	3169
Xenorhabdus_ehlersii_DSM_16337	Xenorhabdus_bovienii_SS2004	70.685	3169
Xenorhabdus_bovienii_jollieti	Xenorhabdus_ehlersii_DSM_16337	70.676	3168
Xenorhabdus_ehlersii_DSM_16337	Xenorhabdus_bovienii_jollieti	70.676	3168
Xenorhabdus_sp-_KK7-4	Xenorhabdus_griffiniae_BMMCB	70.653	2743
Xenorhabdus_ehlersii_DSM_16337	Xenorhabdus_bovienii_kraussei_Becker_Underwood	70.653	3111
Xenorhabdus_bovienii_kraussei_Becker_Underwood	Xenorhabdus_ehlersii_DSM_16337	70.634	3109
Xenorhabdus_griffiniae_BMMCB	Xenorhabdus_sp-_KK7-4	70.62	2740
Xenorhabdus_koppenhoeferi_DSM_18168	Xenorhabdus_stockiae_DSM_17904	70.553	2693
Xenorhabdus_nematophila_F1	Xenorhabdus_stockiae_DSM_17904	70.542	2692
Xenorhabdus_nematophila_F1	Xenorhabdus_sp-_KJ12-1	70.542	2692
Xenorhabdus_sp-_KJ12-1	Xenorhabdus_nematophila_F1	70.542	2692
Xenorhabdus_stockiae_DSM_17904	Xenorhabdus_koppenhoeferi_DSM_18168	70.531	2691
Xenorhabdus_koppenhoeferi_DSM_18168	Xenorhabdus_sp-_KJ12-1	70.512	2696
Xenorhabdus_stockiae_DSM_17904	Xenorhabdus_nematophila_F1	70.509	2689
Xenorhabdus_nematophila_AN6	Xenorhabdus_stockiae_DSM_17904	70.505	2692
Xenorhabdus_nematophila_AN6	Xenorhabdus_sp-_KJ12-1	70.505	2692
Xenorhabdus_nematophila_ATCC19061	Xenorhabdus_stockiae_DSM_17904	70.505	2692
Xenorhabdus_nematophila_ATCC19061	Xenorhabdus_sp-_KJ12-1	70.505	2692
Xenorhabdus_nematophila_C2-3	Xenorhabdus_stockiae_DSM_17904	70.505	2692
Xenorhabdus_nematophila_C2-3	Xenorhabdus_sp-_KJ12-1	70.505	2692
Xenorhabdus_nematophila_websteri	Xenorhabdus_stockiae_DSM_17904	70.505	2692
Xenorhabdus_nematophila_websteri	Xenorhabdus_sp-_KJ12-1	70.505	2692
Xenorhabdus_sp-_KJ12-1	Xenorhabdus_nematophila_websteri	70.505	2692
Xenorhabdus_sp-_KJ12-1	Xenorhabdus_nematophila_C2-3	70.505	2692
Xenorhabdus_sp-_KJ12-1	Xenorhabdus_nematophila_ATCC19061	70.505	2692
Xenorhabdus_sp-_KJ12-1	Xenorhabdus_nematophila_AN6	70.505	2692
Xenorhabdus_stockiae_DSM_17904	Xenorhabdus_beddingii_DSM_4764	70.495	2403
Xenorhabdus_sp-_KJ12-1	Xenorhabdus_koppenhoeferi_DSM_18168	70.49	2694
Xenorhabdus_beddingii_DSM_4764	Xenorhabdus_stockiae_DSM_17904	70.483	2402
Xenorhabdus_stockiae_DSM_17904	Xenorhabdus_nematophila_websteri	70.472	2689
Xenorhabdus_stockiae_DSM_17904	Xenorhabdus_nematophila_C2-3	70.472	2689
Xenorhabdus_stockiae_DSM_17904	Xenorhabdus_nematophila_ATCC19061	70.472	2689
Xenorhabdus_stockiae_DSM_17904	Xenorhabdus_nematophila_AN6	70.472	2689
Xenorhabdus_sp-_KJ12-1	Xenorhabdus_beddingii_DSM_4764	70.451	2396
Xenorhabdus_beddingii_DSM_4764	Xenorhabdus_sp-_KJ12-1	70.438	2395
Xenorhabdus_nematophila_anatoliense	Xenorhabdus_stockiae_DSM_17904	70.431	2692
Xenorhabdus_nematophila_anatoliense	Xenorhabdus_sp-_KJ12-1	70.431	2692
Xenorhabdus_sp-_KJ12-1	Xenorhabdus_nematophila_anatoliense	70.431	2692
Xenorhabdus_stockiae_DSM_17904	Xenorhabdus_nematophila_anatoliense	70.398	2689

## Sheet: m4
Query	Subject	Percentage Identity	Alignment lenght
Xenorhabdus_bovienii_feltiae_Florida	Xenorhabdus_bovienii_feltiae_France	100	1195
Xenorhabdus_bovienii_feltiae_France	Xenorhabdus_bovienii_feltiae_Florida	100	1195
Xenorhabdus_bovienii_feltiae_Florida	Xenorhabdus_bovienii_feltiae_Florida	100	2065
Xenorhabdus_bovienii_feltiae_France	Xenorhabdus_bovienii_feltiae_France	100	2083
Xenorhabdus_kozodoii_FR71	Xenorhabdus_kozodoii_FR71	100	3130
Xenorhabdus_cabanillasii_DSM_17905	Xenorhabdus_cabanillasii_DSM_17905	100	3145
Xenorhabdus_budapestensis_DSM_16342	Xenorhabdus_budapestensis_DSM_16342	100	3154
Xenorhabdus_griffiniae_BMMCB	Xenorhabdus_griffiniae_BMMCB	100	3154
Xenorhabdus_sp-_BG5	Xenorhabdus_sp-_BG5	100	3154
Xenorhabdus_bovienii_CS03	Xenorhabdus_bovienii_CS03	100	3157
Xenorhabdus_bovienii_feltiae_Moldova	Xenorhabdus_bovienii_feltiae_Moldova	100	3157
Xenorhabdus_bovienii_kraussei_Becker_Underwood	Xenorhabdus_bovienii_kraussei_Becker_Underwood	100	3157
Xenorhabdus_bovienii_oregonense	Xenorhabdus_bovienii_oregonense	100	3157
Xenorhabdus_bovienii_puntauvense	Xenorhabdus_bovienii_puntauvense	100	3157
Xenorhabdus_ehlersii_DSM_16337	Xenorhabdus_ehlersii_DSM_16337	100	3157
Xenorhabdus_kozodoii_FR48	Xenorhabdus_kozodoii_FR48	100	3157
Xenorhabdus_kozodoii_FR74	Xenorhabdus_kozodoii_FR74	100	3157
Xenorhabdus_nematophila_AN6-1	Xenorhabdus_nematophila_ATCC19061	100	3160
Xenorhabdus_nematophila_AN6-1	Xenorhabdus_nematophila_AN6-1	100	3160
Xenorhabdus_nematophila_ATCC19061	Xenorhabdus_nematophila_ATCC19061	100	3160
Xenorhabdus_nematophila_ATCC19061	Xenorhabdus_nematophila_AN6-1	100	3160
Xenorhabdus_nematophila_C2-3	Xenorhabdus_nematophila_websteri	100	3160
Xenorhabdus_nematophila_C2-3	Xenorhabdus_nematophila_C2-3	100	3160
Xenorhabdus_nematophila_F1	Xenorhabdus_nematophila_F1	100	3160
Xenorhabdus_nematophila_anatoliense	Xenorhabdus_nematophila_anatoliense	100	3160
Xenorhabdus_nematophila_websteri	Xenorhabdus_nematophila_websteri	100	3160
Xenorhabdus_nematophila_websteri	Xenorhabdus_nematophila_C2-3	100	3160
Xenorhabdus_bovienii_SS2004	Xenorhabdus_bovienii_jollieti	100	3172
Xenorhabdus_bovienii_SS2004	Xenorhabdus_bovienii_SS2004	100	3172
Xenorhabdus_bovienii_jollieti	Xenorhabdus_bovienii_jollieti	100	3172
Xenorhabdus_bovienii_jollieti	Xenorhabdus_bovienii_SS2004	100	3172
Xenorhabdus_koppenhoeferi_DSM_18168	Xenorhabdus_koppenhoeferi_DSM_18168	100	3172
Xenorhabdus_thuongxuanensis_30TX1	Xenorhabdus_thuongxuanensis_30TX1	100	3172
Xenorhabdus_innexi_DSM_16336	Xenorhabdus_innexi_DSM_16336	100	3175
Xenorhabdus_sp-_KJ12-1	Xenorhabdus_sp-_KJ12-1	100	3175
Xenorhabdus_sp-_KK7-4	Xenorhabdus_sp-_KK7-4	100	3175
Xenorhabdus_stockiae_DSM_17904	Xenorhabdus_stockiae_DSM_17904	100	3175
Xenorhabdus_doucetiae_FRM16	Xenorhabdus_doucetiae_FRM16	100	3178
Xenorhabdus_mauleonii_DSM_17908	Xenorhabdus_mauleonii_DSM_17908	100	3184
Xenorhabdus_budapestensis_C-7-2	Xenorhabdus_budapestensis_C-7-2	100	3187
Xenorhabdus_beddingii_DSM_4764	Xenorhabdus_beddingii_DSM_4764	100	3190
Xenorhabdus_hominickii_ANU1	Xenorhabdus_hominickii_DSM_17903	100	3223
Xenorhabdus_hominickii_ANU1	Xenorhabdus_hominickii_ANU1	100	3223
Xenorhabdus_hominickii_DSM_17903	Xenorhabdus_hominickii_DSM_17903	100	3223
Xenorhabdus_hominickii_DSM_17903	Xenorhabdus_hominickii_ANU1	100	3223
Xenorhabdus_khoisanae_MCB	Xenorhabdus_khoisanae_MCB	100	3223
Xenorhabdus_vietnamensis_DSM_22392	Xenorhabdus_vietnamensis_DSM_22392	100	3223
Xenorhabdus_miraniensis_DSM_17902	Xenorhabdus_miraniensis_DSM_17902	100	3235
Xenorhabdus_japonica_DSM_16522	Xenorhabdus_japonica_DSM_16522	100	3241
Xenorhabdus_kozodoii_FR48	Xenorhabdus_kozodoii_FR74	99.937	3157
Xenorhabdus_kozodoii_FR74	Xenorhabdus_kozodoii_FR48	99.937	3157
Xenorhabdus_nematophila_C2-3	Xenorhabdus_nematophila_anatoliense	99.873	3160
Xenorhabdus_nematophila_anatoliense	Xenorhabdus_nematophila_websteri	99.873	3160
Xenorhabdus_nematophila_anatoliense	Xenorhabdus_nematophila_C2-3	99.873	3160
Xenorhabdus_nematophila_websteri	Xenorhabdus_nematophila_anatoliense	99.873	3160
Xenorhabdus_nematophila_AN6-1	Xenorhabdus_nematophila_anatoliense	99.842	3160
Xenorhabdus_nematophila_ATCC19061	Xenorhabdus_nematophila_anatoliense	99.842	3160
Xenorhabdus_nematophila_anatoliense	Xenorhabdus_nematophila_ATCC19061	99.842	3160
Xenorhabdus_nematophila_anatoliense	Xenorhabdus_nematophila_AN6-1	99.842	3160
Xenorhabdus_nematophila_AN6-1	Xenorhabdus_nematophila_websteri	99.778	3160
Xenorhabdus_nematophila_AN6-1	Xenorhabdus_nematophila_C2-3	99.778	3160
Xenorhabdus_nematophila_ATCC19061	Xenorhabdus_nematophila_websteri	99.778	3160
Xenorhabdus_nematophila_ATCC19061	Xenorhabdus_nematophila_C2-3	99.778	3160
Xenorhabdus_nematophila_C2-3	Xenorhabdus_nematophila_ATCC19061	99.778	3160
Xenorhabdus_nematophila_C2-3	Xenorhabdus_nematophila_AN6-1	99.778	3160
Xenorhabdus_nematophila_websteri	Xenorhabdus_nematophila_ATCC19061	99.778	3160
Xenorhabdus_nematophila_websteri	Xenorhabdus_nematophila_AN6-1	99.778	3160
Xenorhabdus_nematophila_C2-3	Xenorhabdus_nematophila_F1	99.747	3160
Xenorhabdus_nematophila_F1	Xenorhabdus_nematophila_websteri	99.747	3160
Xenorhabdus_nematophila_F1	Xenorhabdus_nematophila_anatoliense	99.747	3160
Xenorhabdus_nematophila_F1	Xenorhabdus_nematophila_C2-3	99.747	3160
Xenorhabdus_nematophila_anatoliense	Xenorhabdus_nematophila_F1	99.747	3160
Xenorhabdus_nematophila_websteri	Xenorhabdus_nematophila_F1	99.747	3160
Xenorhabdus_bovienii_feltiae_Florida	Xenorhabdus_bovienii_puntauvense	99.661	2065
Xenorhabdus_bovienii_puntauvense	Xenorhabdus_bovienii_feltiae_Florida	99.661	2065
Xenorhabdus_nematophila_AN6-1	Xenorhabdus_nematophila_F1	99.652	3160
Xenorhabdus_nematophila_ATCC19061	Xenorhabdus_nematophila_F1	99.652	3160
Xenorhabdus_nematophila_F1	Xenorhabdus_nematophila_ATCC19061	99.652	3160
Xenorhabdus_nematophila_F1	Xenorhabdus_nematophila_AN6-1	99.652	3160
Xenorhabdus_bovienii_feltiae_Moldova	Xenorhabdus_bovienii_puntauvense	99.335	3157
Xenorhabdus_bovienii_puntauvense	Xenorhabdus_bovienii_feltiae_Moldova	99.335	3157
Xenorhabdus_bovienii_feltiae_Florida	Xenorhabdus_bovienii_feltiae_Moldova	99.322	2065
Xenorhabdus_bovienii_feltiae_Moldova	Xenorhabdus_bovienii_feltiae_Florida	99.322	2065
Xenorhabdus_sp-_KJ12-1	Xenorhabdus_stockiae_DSM_17904	98.709	3175
Xenorhabdus_stockiae_DSM_17904	Xenorhabdus_sp-_KJ12-1	98.709	3175
Xenorhabdus_bovienii_feltiae_France	Xenorhabdus_bovienii_puntauvense	98.272	2083
Xenorhabdus_bovienii_puntauvense	Xenorhabdus_bovienii_feltiae_France	98.272	2083
Xenorhabdus_bovienii_CS03	Xenorhabdus_bovienii_kraussei_Becker_Underwood	98.099	3157
Xenorhabdus_bovienii_kraussei_Becker_Underwood	Xenorhabdus_bovienii_CS03	98.099	3157
Xenorhabdus_bovienii_feltiae_France	Xenorhabdus_bovienii_feltiae_Moldova	97.696	2083
Xenorhabdus_bovienii_feltiae_Moldova	Xenorhabdus_bovienii_feltiae_France	97.696	2083
Xenorhabdus_bovienii_CS03	Xenorhabdus_bovienii_feltiae_Moldova	97.593	3157
Xenorhabdus_bovienii_feltiae_Moldova	Xenorhabdus_bovienii_CS03	97.593	3157
Xenorhabdus_bovienii_feltiae_France	Xenorhabdus_bovienii_kraussei_Becker_Underwood	97.504	2083
Xenorhabdus_bovienii_kraussei_Becker_Underwood	Xenorhabdus_bovienii_feltiae_France	97.504	2083
Xenorhabdus_bovienii_CS03	Xenorhabdus_bovienii_puntauvense	97.244	3157
Xenorhabdus_bovienii_puntauvense	Xenorhabdus_bovienii_CS03	97.244	3157
Xenorhabdus_bovienii_CS03	Xenorhabdus_bovienii_feltiae_France	97.168	2083
Xenorhabdus_bovienii_feltiae_France	Xenorhabdus_bovienii_CS03	97.168	2083
Xenorhabdus_bovienii_CS03	Xenorhabdus_bovienii_feltiae_Florida	96.852	2065
Xenorhabdus_bovienii_feltiae_Florida	Xenorhabdus_bovienii_CS03	96.852	2065
Xenorhabdus_bovienii_feltiae_Moldova	Xenorhabdus_bovienii_kraussei_Becker_Underwood	96.769	3157
Xenorhabdus_bovienii_kraussei_Becker_Underwood	Xenorhabdus_bovienii_feltiae_Moldova	96.769	3157
Xenorhabdus_bovienii_kraussei_Becker_Underwood	Xenorhabdus_bovienii_puntauvense	96.737	3157
Xenorhabdus_bovienii_puntauvense	Xenorhabdus_bovienii_kraussei_Becker_Underwood	96.737	3157
Xenorhabdus_bovienii_feltiae_Florida	Xenorhabdus_bovienii_kraussei_Becker_Underwood	96.707	2065
Xenorhabdus_bovienii_kraussei_Becker_Underwood	Xenorhabdus_bovienii_feltiae_Florida	96.707	2065
Xenorhabdus_bovienii_SS2004	Xenorhabdus_bovienii_oregonense	95.177	3172
Xenorhabdus_bovienii_jollieti	Xenorhabdus_bovienii_oregonense	95.177	3172
Xenorhabdus_bovienii_oregonense	Xenorhabdus_bovienii_jollieti	95.177	3172
Xenorhabdus_bovienii_oregonense	Xenorhabdus_bovienii_SS2004	95.177	3172
Xenorhabdus_bovienii_kraussei_Becker_Underwood	Xenorhabdus_bovienii_oregonense	95.123	3158
Xenorhabdus_bovienii_oregonense	Xenorhabdus_bovienii_kraussei_Becker_Underwood	95.123	3158
Xenorhabdus_ehlersii_DSM_16337	Xenorhabdus_thuongxuanensis_30TX1	94.893	3172
Xenorhabdus_thuongxuanensis_30TX1	Xenorhabdus_ehlersii_DSM_16337	94.893	3172
Xenorhabdus_bovienii_feltiae_Moldova	Xenorhabdus_bovienii_oregonense	94.742	3157
Xenorhabdus_bovienii_oregonense	Xenorhabdus_bovienii_puntauvense	94.742	3157
Xenorhabdus_bovienii_oregonense	Xenorhabdus_bovienii_feltiae_Moldova	94.742	3157
Xenorhabdus_bovienii_puntauvense	Xenorhabdus_bovienii_oregonense	94.742	3157
Xenorhabdus_bovienii_CS03	Xenorhabdus_bovienii_oregonense	94.712	3158
Xenorhabdus_bovienii_oregonense	Xenorhabdus_bovienii_CS03	94.712	3158
Xenorhabdus_bovienii_feltiae_Florida	Xenorhabdus_bovienii_oregonense	94.286	2065
Xenorhabdus_bovienii_oregonense	Xenorhabdus_bovienii_feltiae_Florida	94.286	2065
Xenorhabdus_sp-_KK7-4	Xenorhabdus_stockiae_DSM_17904	94.016	3175
Xenorhabdus_stockiae_DSM_17904	Xenorhabdus_sp-_KK7-4	94.016	3175
Xenorhabdus_sp-_KJ12-1	Xenorhabdus_sp-_KK7-4	93.827	3175
Xenorhabdus_sp-_KK7-4	Xenorhabdus_sp-_KJ12-1	93.827	3175
Xenorhabdus_bovienii_feltiae_France	Xenorhabdus_bovienii_oregonense	93.57	2084
Xenorhabdus_bovienii_oregonense	Xenorhabdus_bovienii_feltiae_France	93.57	2084
Xenorhabdus_bovienii_CS03	Xenorhabdus_bovienii_jollieti	93.474	3172
Xenorhabdus_bovienii_CS03	Xenorhabdus_bovienii_SS2004	93.474	3172
Xenorhabdus_bovienii_SS2004	Xenorhabdus_bovienii_CS03	93.474	3172
Xenorhabdus_bovienii_jollieti	Xenorhabdus_bovienii_CS03	93.474	3172
Xenorhabdus_bovienii_SS2004	Xenorhabdus_bovienii_kraussei_Becker_Underwood	93.443	3172
Xenorhabdus_bovienii_jollieti	Xenorhabdus_bovienii_kraussei_Becker_Underwood	93.443	3172
Xenorhabdus_bovienii_kraussei_Becker_Underwood	Xenorhabdus_bovienii_jollieti	93.443	3172
Xenorhabdus_bovienii_kraussei_Becker_Underwood	Xenorhabdus_bovienii_SS2004	93.443	3172
Xenorhabdus_bovienii_SS2004	Xenorhabdus_bovienii_feltiae_Moldova	93.38	3172
Xenorhabdus_bovienii_feltiae_Moldova	Xenorhabdus_bovienii_jollieti	93.38	3172
Xenorhabdus_bovienii_feltiae_Moldova	Xenorhabdus_bovienii_SS2004	93.38	3172
Xenorhabdus_bovienii_jollieti	Xenorhabdus_bovienii_feltiae_Moldova	93.38	3172
Xenorhabdus_bovienii_SS2004	Xenorhabdus_bovienii_puntauvense	93.317	3172
Xenorhabdus_bovienii_jollieti	Xenorhabdus_bovienii_puntauvense	93.317	3172
Xenorhabdus_bovienii_puntauvense	Xenorhabdus_bovienii_jollieti	93.317	3172
Xenorhabdus_bovienii_puntauvense	Xenorhabdus_bovienii_SS2004	93.317	3172
Xenorhabdus_bovienii_SS2004	Xenorhabdus_bovienii_feltiae_France	93.231	2083
Xenorhabdus_bovienii_feltiae_France	Xenorhabdus_bovienii_jollieti	93.231	2083
Xenorhabdus_bovienii_feltiae_France	Xenorhabdus_bovienii_SS2004	93.231	2083
Xenorhabdus_bovienii_jollieti	Xenorhabdus_bovienii_feltiae_France	93.231	2083
Xenorhabdus_bovienii_SS2004	Xenorhabdus_bovienii_feltiae_Florida	92.404	2080
Xenorhabdus_bovienii_feltiae_Florida	Xenorhabdus_bovienii_jollieti	92.404	2080
Xenorhabdus_bovienii_feltiae_Florida	Xenorhabdus_bovienii_SS2004	92.404	2080
Xenorhabdus_bovienii_jollieti	Xenorhabdus_bovienii_feltiae_Florida	92.404	2080
Xenorhabdus_sp-_BG5	Xenorhabdus_thuongxuanensis_30TX1	92.247	3173
Xenorhabdus_thuongxuanensis_30TX1	Xenorhabdus_sp-_BG5	92.247	3173
Xenorhabdus_budapestensis_DSM_16342	Xenorhabdus_cabanillasii_DSM_17905	92.081	3157
Xenorhabdus_cabanillasii_DSM_17905	Xenorhabdus_budapestensis_DSM_16342	92.076	3155
Xenorhabdus_khoisanae_MCB	Xenorhabdus_miraniensis_DSM_17902	91.955	2399
Xenorhabdus_miraniensis_DSM_17902	Xenorhabdus_khoisanae_MCB	91.955	2399
Xenorhabdus_ehlersii_DSM_16337	Xenorhabdus_sp-_BG5	91.488	3172
Xenorhabdus_sp-_BG5	Xenorhabdus_ehlersii_DSM_16337	91.488	3172
Xenorhabdus_griffiniae_BMMCB	Xenorhabdus_sp-_BG5	91.344	3154
Xenorhabdus_sp-_BG5	Xenorhabdus_griffiniae_BMMCB	91.344	3154
Xenorhabdus_griffiniae_BMMCB	Xenorhabdus_thuongxuanensis_30TX1	90.668	3172
Xenorhabdus_thuongxuanensis_30TX1	Xenorhabdus_griffiniae_BMMCB	90.668	3172
Xenorhabdus_ehlersii_DSM_16337	Xenorhabdus_griffiniae_BMMCB	90.353	3172
Xenorhabdus_griffiniae_BMMCB	Xenorhabdus_ehlersii_DSM_16337	90.353	3172
Xenorhabdus_koppenhoeferi_DSM_18168	Xenorhabdus_nematophila_anatoliense	88.913	3175
Xenorhabdus_nematophila_anatoliense	Xenorhabdus_koppenhoeferi_DSM_18168	88.913	3175
Xenorhabdus_koppenhoeferi_DSM_18168	Xenorhabdus_nematophila_F1	88.882	3175
Xenorhabdus_nematophila_F1	Xenorhabdus_koppenhoeferi_DSM_18168	88.882	3175
Xenorhabdus_koppenhoeferi_DSM_18168	Xenorhabdus_nematophila_websteri	88.85	3175
Xenorhabdus_koppenhoeferi_DSM_18168	Xenorhabdus_nematophila_C2-3	88.85	3175
Xenorhabdus_nematophila_C2-3	Xenorhabdus_koppenhoeferi_DSM_18168	88.85	3175
Xenorhabdus_nematophila_websteri	Xenorhabdus_koppenhoeferi_DSM_18168	88.85	3175
Xenorhabdus_koppenhoeferi_DSM_18168	Xenorhabdus_nematophila_ATCC19061	88.819	3175
Xenorhabdus_koppenhoeferi_DSM_18168	Xenorhabdus_nematophila_AN6-1	88.819	3175
Xenorhabdus_nematophila_AN6-1	Xenorhabdus_koppenhoeferi_DSM_18168	88.819	3175
Xenorhabdus_nematophila_ATCC19061	Xenorhabdus_koppenhoeferi_DSM_18168	88.819	3175
Xenorhabdus_japonica_DSM_16522	Xenorhabdus_vietnamensis_DSM_22392	88.215	3250
Xenorhabdus_vietnamensis_DSM_22392	Xenorhabdus_japonica_DSM_16522	88.215	3250
Xenorhabdus_griffiniae_BMMCB	Xenorhabdus_japonica_DSM_16522	84.163	2532
Xenorhabdus_japonica_DSM_16522	Xenorhabdus_griffiniae_BMMCB	84.163	2532
Xenorhabdus_ehlersii_DSM_16337	Xenorhabdus_japonica_DSM_16522	84.036	2537
Xenorhabdus_japonica_DSM_16522	Xenorhabdus_ehlersii_DSM_16337	84.036	2537
Xenorhabdus_japonica_DSM_16522	Xenorhabdus_thuongxuanensis_30TX1	83.876	2549
Xenorhabdus_thuongxuanensis_30TX1	Xenorhabdus_japonica_DSM_16522	83.863	2547
Xenorhabdus_japonica_DSM_16522	Xenorhabdus_sp-_BG5	83.735	2533
Xenorhabdus_sp-_BG5	Xenorhabdus_japonica_DSM_16522	83.722	2531
Xenorhabdus_griffiniae_BMMCB	Xenorhabdus_vietnamensis_DSM_22392	83.492	2514
Xenorhabdus_vietnamensis_DSM_22392	Xenorhabdus_griffiniae_BMMCB	83.492	2514
Xenorhabdus_griffiniae_BMMCB	Xenorhabdus_kozodoii_FR74	83.212	3169
Xenorhabdus_griffiniae_BMMCB	Xenorhabdus_kozodoii_FR48	83.212	3169
Xenorhabdus_kozodoii_FR48	Xenorhabdus_griffiniae_BMMCB	83.212	3169
Xenorhabdus_kozodoii_FR74	Xenorhabdus_griffiniae_BMMCB	83.212	3169
Xenorhabdus_ehlersii_DSM_16337	Xenorhabdus_vietnamensis_DSM_22392	83.011	2531
Xenorhabdus_vietnamensis_DSM_22392	Xenorhabdus_ehlersii_DSM_16337	83.011	2531
Xenorhabdus_sp-_BG5	Xenorhabdus_vietnamensis_DSM_22392	82.997	2529
Xenorhabdus_vietnamensis_DSM_22392	Xenorhabdus_sp-_BG5	82.997	2529
Xenorhabdus_kozodoii_FR48	Xenorhabdus_sp-_BG5	82.75	3171
Xenorhabdus_kozodoii_FR74	Xenorhabdus_sp-_BG5	82.75	3171
Xenorhabdus_sp-_BG5	Xenorhabdus_kozodoii_FR74	82.75	3171
Xenorhabdus_sp-_BG5	Xenorhabdus_kozodoii_FR48	82.75	3171
Xenorhabdus_thuongxuanensis_30TX1	Xenorhabdus_vietnamensis_DSM_22392	82.686	2547
Xenorhabdus_vietnamensis_DSM_22392	Xenorhabdus_thuongxuanensis_30TX1	82.686	2547
Xenorhabdus_kozodoii_FR48	Xenorhabdus_thuongxuanensis_30TX1	82.152	3188
Xenorhabdus_kozodoii_FR74	Xenorhabdus_thuongxuanensis_30TX1	82.152	3188
Xenorhabdus_thuongxuanensis_30TX1	Xenorhabdus_kozodoii_FR74	82.152	3188
Xenorhabdus_thuongxuanensis_30TX1	Xenorhabdus_kozodoii_FR48	82.152	3188
Xenorhabdus_kozodoii_FR48	Xenorhabdus_ehlersii_DSM_16337	81.93	3182
Xenorhabdus_kozodoii_FR74	Xenorhabdus_ehlersii_DSM_16337	81.93	3182
Xenorhabdus_ehlersii_DSM_16337	Xenorhabdus_kozodoii_FR74	81.924	3181
Xenorhabdus_ehlersii_DSM_16337	Xenorhabdus_kozodoii_FR48	81.924	3181
Xenorhabdus_beddingii_DSM_4764	Xenorhabdus_khoisanae_MCB	81.225	1012
Xenorhabdus_khoisanae_MCB	Xenorhabdus_beddingii_DSM_4764	81.225	1012
Xenorhabdus_japonica_DSM_16522	Xenorhabdus_kozodoii_FR74	81.196	2526
Xenorhabdus_japonica_DSM_16522	Xenorhabdus_kozodoii_FR48	81.196	2526
Xenorhabdus_kozodoii_FR48	Xenorhabdus_japonica_DSM_16522	81.196	2526
Xenorhabdus_kozodoii_FR74	Xenorhabdus_japonica_DSM_16522	81.196	2526
Xenorhabdus_khoisanae_MCB	Xenorhabdus_koppenhoeferi_DSM_18168	81.148	1899
Xenorhabdus_koppenhoeferi_DSM_18168	Xenorhabdus_khoisanae_MCB	81.148	1899
Xenorhabdus_khoisanae_MCB	Xenorhabdus_nematophila_F1	81.065	1896
Xenorhabdus_nematophila_F1	Xenorhabdus_khoisanae_MCB	81.065	1896
Xenorhabdus_khoisanae_MCB	Xenorhabdus_nematophila_anatoliense	81.013	1896
Xenorhabdus_khoisanae_MCB	Xenorhabdus_nematophila_ATCC19061	81.013	1896
Xenorhabdus_khoisanae_MCB	Xenorhabdus_nematophila_AN6-1	81.013	1896
Xenorhabdus_nematophila_AN6-1	Xenorhabdus_khoisanae_MCB	81.013	1896
Xenorhabdus_nematophila_ATCC19061	Xenorhabdus_khoisanae_MCB	81.013	1896
Xenorhabdus_nematophila_anatoliense	Xenorhabdus_khoisanae_MCB	81.013	1896
Xenorhabdus_khoisanae_MCB	Xenorhabdus_nematophila_websteri	80.96	1896
Xenorhabdus_khoisanae_MCB	Xenorhabdus_nematophila_C2-3	80.96	1896
Xenorhabdus_nematophila_C2-3	Xenorhabdus_khoisanae_MCB	80.96	1896
Xenorhabdus_nematophila_websteri	Xenorhabdus_khoisanae_MCB	80.96	1896
Xenorhabdus_kozodoii_FR48	Xenorhabdus_vietnamensis_DSM_22392	80.363	2531
Xenorhabdus_kozodoii_FR74	Xenorhabdus_vietnamensis_DSM_22392	80.363	2531
Xenorhabdus_vietnamensis_DSM_22392	Xenorhabdus_kozodoii_FR74	80.363	2531
Xenorhabdus_vietnamensis_DSM_22392	Xenorhabdus_kozodoii_FR48	80.363	2531
Xenorhabdus_japonica_DSM_16522	Xenorhabdus_beddingii_DSM_4764	79.227	2277
Xenorhabdus_beddingii_DSM_4764	Xenorhabdus_japonica_DSM_16522	79.218	2276
Xenorhabdus_doucetiae_FRM16	Xenorhabdus_griffiniae_BMMCB	79.159	1617
Xenorhabdus_griffiniae_BMMCB	Xenorhabdus_doucetiae_FRM16	79.159	1617
Xenorhabdus_beddingii_DSM_4764	Xenorhabdus_vietnamensis_DSM_22392	79.007	2296
Xenorhabdus_vietnamensis_DSM_22392	Xenorhabdus_beddingii_DSM_4764	79.007	2296
Xenorhabdus_beddingii_DSM_4764	Xenorhabdus_doucetiae_FRM16	78.941	1757
Xenorhabdus_doucetiae_FRM16	Xenorhabdus_beddingii_DSM_4764	78.941	1757
Xenorhabdus_hominickii_ANU1	Xenorhabdus_koppenhoeferi_DSM_18168	78.833	1285
Xenorhabdus_hominickii_DSM_17903	Xenorhabdus_koppenhoeferi_DSM_18168	78.833	1285
Xenorhabdus_koppenhoeferi_DSM_18168	Xenorhabdus_hominickii_DSM_17903	78.833	1285
Xenorhabdus_koppenhoeferi_DSM_18168	Xenorhabdus_hominickii_ANU1	78.833	1285
Xenorhabdus_hominickii_ANU1	Xenorhabdus_nematophila_websteri	78.695	1272
Xenorhabdus_hominickii_ANU1	Xenorhabdus_nematophila_C2-3	78.695	1272
Xenorhabdus_hominickii_DSM_17903	Xenorhabdus_nematophila_websteri	78.695	1272
Xenorhabdus_hominickii_DSM_17903	Xenorhabdus_nematophila_C2-3	78.695	1272
Xenorhabdus_nematophila_C2-3	Xenorhabdus_hominickii_DSM_17903	78.678	1271
Xenorhabdus_nematophila_C2-3	Xenorhabdus_hominickii_ANU1	78.678	1271
Xenorhabdus_nematophila_websteri	Xenorhabdus_hominickii_DSM_17903	78.678	1271
Xenorhabdus_nematophila_websteri	Xenorhabdus_hominickii_ANU1	78.678	1271
Xenorhabdus_hominickii_ANU1	Xenorhabdus_nematophila_anatoliense	78.616	1272
Xenorhabdus_hominickii_ANU1	Xenorhabdus_nematophila_ATCC19061	78.616	1272
Xenorhabdus_hominickii_ANU1	Xenorhabdus_nematophila_AN6-1	78.616	1272
Xenorhabdus_hominickii_DSM_17903	Xenorhabdus_nematophila_anatoliense	78.616	1272
Xenorhabdus_hominickii_DSM_17903	Xenorhabdus_nematophila_ATCC19061	78.616	1272
Xenorhabdus_hominickii_DSM_17903	Xenorhabdus_nematophila_AN6-1	78.616	1272
Xenorhabdus_nematophila_AN6-1	Xenorhabdus_hominickii_DSM_17903	78.6	1271
Xenorhabdus_nematophila_AN6-1	Xenorhabdus_hominickii_ANU1	78.6	1271
Xenorhabdus_nematophila_ATCC19061	Xenorhabdus_hominickii_DSM_17903	78.6	1271
Xenorhabdus_nematophila_ATCC19061	Xenorhabdus_hominickii_ANU1	78.6	1271
Xenorhabdus_nematophila_anatoliense	Xenorhabdus_hominickii_DSM_17903	78.6	1271
Xenorhabdus_nematophila_anatoliense	Xenorhabdus_hominickii_ANU1	78.6	1271
Xenorhabdus_ehlersii_DSM_16337	Xenorhabdus_doucetiae_FRM16	78.52	1541
Xenorhabdus_doucetiae_FRM16	Xenorhabdus_ehlersii_DSM_16337	78.493	1539
Xenorhabdus_doucetiae_FRM16	Xenorhabdus_kozodoii_FR74	78.481	1659
Xenorhabdus_doucetiae_FRM16	Xenorhabdus_kozodoii_FR48	78.481	1659
Xenorhabdus_kozodoii_FR48	Xenorhabdus_doucetiae_FRM16	78.481	1659
Xenorhabdus_kozodoii_FR74	Xenorhabdus_doucetiae_FRM16	78.481	1659
Xenorhabdus_hominickii_ANU1	Xenorhabdus_nematophila_F1	78.459	1272
Xenorhabdus_hominickii_DSM_17903	Xenorhabdus_nematophila_F1	78.459	1272
Xenorhabdus_nematophila_F1	Xenorhabdus_hominickii_DSM_17903	78.442	1271
Xenorhabdus_nematophila_F1	Xenorhabdus_hominickii_ANU1	78.442	1271
Xenorhabdus_vietnamensis_DSM_22392	Xenorhabdus_doucetiae_FRM16	78.348	1598
Xenorhabdus_doucetiae_FRM16	Xenorhabdus_vietnamensis_DSM_22392	78.334	1597
Xenorhabdus_beddingii_DSM_4764	Xenorhabdus_miraniensis_DSM_17902	78.057	2069
Xenorhabdus_miraniensis_DSM_17902	Xenorhabdus_beddingii_DSM_4764	78.057	2069
Xenorhabdus_japonica_DSM_16522	Xenorhabdus_doucetiae_FRM16	77.938	1600
Xenorhabdus_doucetiae_FRM16	Xenorhabdus_japonica_DSM_16522	77.91	1598
Xenorhabdus_budapestensis_C-7-2	Xenorhabdus_sp-_KK7-4	77.722	3205
Xenorhabdus_budapestensis_C-7-2	Xenorhabdus_stockiae_DSM_17904	77.715	3204
Xenorhabdus_stockiae_DSM_17904	Xenorhabdus_budapestensis_C-7-2	77.715	3204
Xenorhabdus_sp-_KK7-4	Xenorhabdus_budapestensis_C-7-2	77.701	3202
Xenorhabdus_budapestensis_C-7-2	Xenorhabdus_sp-_KJ12-1	77.615	3203
Xenorhabdus_sp-_KJ12-1	Xenorhabdus_budapestensis_C-7-2	77.615	3203
Xenorhabdus_doucetiae_FRM16	Xenorhabdus_sp-_BG5	77.199	1671
Xenorhabdus_sp-_BG5	Xenorhabdus_doucetiae_FRM16	77.186	1670
Xenorhabdus_beddingii_DSM_4764	Xenorhabdus_kozodoii_FR74	77.021	2759
Xenorhabdus_beddingii_DSM_4764	Xenorhabdus_kozodoii_FR48	77.021	2759
Xenorhabdus_kozodoii_FR48	Xenorhabdus_beddingii_DSM_4764	76.996	2756
Xenorhabdus_kozodoii_FR74	Xenorhabdus_beddingii_DSM_4764	76.996	2756
Xenorhabdus_beddingii_DSM_4764	Xenorhabdus_griffiniae_BMMCB	76.774	2790
Xenorhabdus_griffiniae_BMMCB	Xenorhabdus_beddingii_DSM_4764	76.774	2790
Xenorhabdus_sp-_BG5	Xenorhabdus_beddingii_DSM_4764	76.601	2795
Xenorhabdus_beddingii_DSM_4764	Xenorhabdus_sp-_BG5	76.593	2794
Xenorhabdus_hominickii_ANU1	Xenorhabdus_miraniensis_DSM_17902	75.842	2020
Xenorhabdus_hominickii_DSM_17903	Xenorhabdus_miraniensis_DSM_17902	75.842	2020
Xenorhabdus_miraniensis_DSM_17902	Xenorhabdus_hominickii_DSM_17903	75.842	2020
Xenorhabdus_miraniensis_DSM_17902	Xenorhabdus_hominickii_ANU1	75.842	2020
Xenorhabdus_miraniensis_DSM_17902	Xenorhabdus_griffiniae_BMMCB	75.66	1857
Xenorhabdus_griffiniae_BMMCB	Xenorhabdus_miraniensis_DSM_17902	75.647	1856
Xenorhabdus_khoisanae_MCB	Xenorhabdus_vietnamensis_DSM_22392	75.109	1840
Xenorhabdus_vietnamensis_DSM_22392	Xenorhabdus_khoisanae_MCB	75.109	1840
Xenorhabdus_kozodoii_FR74	Xenorhabdus_nematophila_F1	75.102	3193
Xenorhabdus_nematophila_F1	Xenorhabdus_kozodoii_FR74	75.102	3193
Xenorhabdus_ehlersii_DSM_16337	Xenorhabdus_koppenhoeferi_DSM_18168	75.062	3212
Xenorhabdus_koppenhoeferi_DSM_18168	Xenorhabdus_ehlersii_DSM_16337	75.062	3212
Xenorhabdus_kozodoii_FR74	Xenorhabdus_nematophila_anatoliense	75.016	3190
Xenorhabdus_kozodoii_FR74	Xenorhabdus_nematophila_ATCC19061	75.016	3190
Xenorhabdus_kozodoii_FR74	Xenorhabdus_nematophila_AN6-1	75.016	3190
Xenorhabdus_nematophila_AN6-1	Xenorhabdus_kozodoii_FR74	75.016	3190
Xenorhabdus_nematophila_ATCC19061	Xenorhabdus_kozodoii_FR74	75.016	3190
Xenorhabdus_nematophila_anatoliense	Xenorhabdus_kozodoii_FR74	75.016	3190
Xenorhabdus_kozodoii_FR74	Xenorhabdus_nematophila_websteri	74.984	3190
Xenorhabdus_kozodoii_FR74	Xenorhabdus_nematophila_C2-3	74.984	3190
Xenorhabdus_nematophila_C2-3	Xenorhabdus_kozodoii_FR74	74.984	3190
Xenorhabdus_nematophila_websteri	Xenorhabdus_kozodoii_FR74	74.984	3190
Xenorhabdus_griffiniae_BMMCB	Xenorhabdus_koppenhoeferi_DSM_18168	74.98	2522
Xenorhabdus_koppenhoeferi_DSM_18168	Xenorhabdus_griffiniae_BMMCB	74.97	2521
Xenorhabdus_khoisanae_MCB	Xenorhabdus_sp-_BG5	74.779	1923
Xenorhabdus_sp-_BG5	Xenorhabdus_khoisanae_MCB	74.779	1923
Xenorhabdus_hominickii_ANU1	Xenorhabdus_vietnamensis_DSM_22392	74.697	1818
Xenorhabdus_hominickii_DSM_17903	Xenorhabdus_vietnamensis_DSM_22392	74.697	1818
Xenorhabdus_vietnamensis_DSM_22392	Xenorhabdus_hominickii_DSM_17903	74.697	1818
Xenorhabdus_vietnamensis_DSM_22392	Xenorhabdus_hominickii_ANU1	74.697	1818
Xenorhabdus_beddingii_DSM_4764	Xenorhabdus_koppenhoeferi_DSM_18168	74.688	2801
Xenorhabdus_koppenhoeferi_DSM_18168	Xenorhabdus_beddingii_DSM_4764	74.66	2798
Xenorhabdus_nematophila_F1	Xenorhabdus_ehlersii_DSM_16337	74.618	3203
Xenorhabdus_nematophila_AN6-1	Xenorhabdus_ehlersii_DSM_16337	74.61	3202
Xenorhabdus_nematophila_ATCC19061	Xenorhabdus_ehlersii_DSM_16337	74.61	3202
Xenorhabdus_nematophila_anatoliense	Xenorhabdus_ehlersii_DSM_16337	74.61	3202
Xenorhabdus_ehlersii_DSM_16337	Xenorhabdus_nematophila_F1	74.602	3201
Xenorhabdus_ehlersii_DSM_16337	Xenorhabdus_nematophila_anatoliense	74.594	3200
Xenorhabdus_ehlersii_DSM_16337	Xenorhabdus_nematophila_ATCC19061	74.594	3200
Xenorhabdus_ehlersii_DSM_16337	Xenorhabdus_nematophila_AN6-1	74.594	3200
Xenorhabdus_nematophila_C2-3	Xenorhabdus_ehlersii_DSM_16337	74.547	3202
Xenorhabdus_nematophila_websteri	Xenorhabdus_ehlersii_DSM_16337	74.547	3202
Xenorhabdus_ehlersii_DSM_16337	Xenorhabdus_nematophila_websteri	74.531	3200
Xenorhabdus_ehlersii_DSM_16337	Xenorhabdus_nematophila_C2-3	74.531	3200
Xenorhabdus_koppenhoeferi_DSM_18168	Xenorhabdus_sp-_BG5	74.495	2525
Xenorhabdus_sp-_BG5	Xenorhabdus_koppenhoeferi_DSM_18168	74.495	2525
Xenorhabdus_koppenhoeferi_DSM_18168	Xenorhabdus_hominickii_DSM_17903	74.4	1875
Xenorhabdus_koppenhoeferi_DSM_18168	Xenorhabdus_hominickii_ANU1	74.4	1875
Xenorhabdus_nematophila_F1	Xenorhabdus_sp-_BG5	74.367	3199
Xenorhabdus_hominickii_ANU1	Xenorhabdus_koppenhoeferi_DSM_18168	74.359	1872
Xenorhabdus_hominickii_DSM_17903	Xenorhabdus_koppenhoeferi_DSM_18168	74.359	1872
Xenorhabdus_nematophila_AN6-1	Xenorhabdus_sp-_BG5	74.359	3198
Xenorhabdus_nematophila_ATCC19061	Xenorhabdus_sp-_BG5	74.359	3198
Xenorhabdus_sp-_BG5	Xenorhabdus_nematophila_F1	74.359	3198
Xenorhabdus_sp-_BG5	Xenorhabdus_nematophila_ATCC19061	74.351	3197
Xenorhabdus_sp-_BG5	Xenorhabdus_nematophila_AN6-1	74.351	3197
Xenorhabdus_nematophila_anatoliense	Xenorhabdus_sp-_BG5	74.328	3198
Xenorhabdus_sp-_BG5	Xenorhabdus_nematophila_anatoliense	74.32	3197
Xenorhabdus_nematophila_C2-3	Xenorhabdus_sp-_BG5	74.265	3198
Xenorhabdus_nematophila_websteri	Xenorhabdus_sp-_BG5	74.265	3198
Xenorhabdus_sp-_BG5	Xenorhabdus_nematophila_websteri	74.257	3197
Xenorhabdus_sp-_BG5	Xenorhabdus_nematophila_C2-3	74.257	3197
Xenorhabdus_miraniensis_DSM_17902	Xenorhabdus_sp-_BG5	74.194	2976
Xenorhabdus_sp-_BG5	Xenorhabdus_miraniensis_DSM_17902	74.194	2976
Xenorhabdus_nematophila_F1	Xenorhabdus_thuongxuanensis_30TX1	74.175	3214
Xenorhabdus_thuongxuanensis_30TX1	Xenorhabdus_nematophila_F1	74.175	3214
Xenorhabdus_nematophila_AN6-1	Xenorhabdus_thuongxuanensis_30TX1	74.167	3213
Xenorhabdus_nematophila_ATCC19061	Xenorhabdus_thuongxuanensis_30TX1	74.167	3213
Xenorhabdus_thuongxuanensis_30TX1	Xenorhabdus_nematophila_ATCC19061	74.167	3213
Xenorhabdus_thuongxuanensis_30TX1	Xenorhabdus_nematophila_AN6-1	74.167	3213
Xenorhabdus_nematophila_anatoliense	Xenorhabdus_thuongxuanensis_30TX1	74.136	3213
Xenorhabdus_thuongxuanensis_30TX1	Xenorhabdus_nematophila_anatoliense	74.136	3213
Xenorhabdus_nematophila_C2-3	Xenorhabdus_thuongxuanensis_30TX1	74.074	3213
Xenorhabdus_nematophila_websteri	Xenorhabdus_thuongxuanensis_30TX1	74.074	3213
Xenorhabdus_thuongxuanensis_30TX1	Xenorhabdus_nematophila_websteri	74.074	3213
Xenorhabdus_thuongxuanensis_30TX1	Xenorhabdus_nematophila_C2-3	74.074	3213
Xenorhabdus_japonica_DSM_16522	Xenorhabdus_miraniensis_DSM_17902	73.993	1688
Xenorhabdus_miraniensis_DSM_17902	Xenorhabdus_japonica_DSM_16522	73.947	1685
Xenorhabdus_doucetiae_FRM16	Xenorhabdus_hominickii_DSM_17903	73.94	1297
Xenorhabdus_doucetiae_FRM16	Xenorhabdus_hominickii_ANU1	73.94	1297
Xenorhabdus_hominickii_ANU1	Xenorhabdus_doucetiae_FRM16	73.94	1297
Xenorhabdus_hominickii_DSM_17903	Xenorhabdus_doucetiae_FRM16	73.94	1297
Xenorhabdus_beddingii_DSM_4764	Xenorhabdus_khoisanae_MCB	73.482	1795
Xenorhabdus_khoisanae_MCB	Xenorhabdus_beddingii_DSM_4764	73.467	1794
Xenorhabdus_innexi_DSM_16336	Xenorhabdus_bovienii_oregonense	72.513	1739
Xenorhabdus_innexi_DSM_16336	Xenorhabdus_bovienii_jollieti	72.502	3233
Xenorhabdus_innexi_DSM_16336	Xenorhabdus_bovienii_SS2004	72.502	3233
Xenorhabdus_bovienii_oregonense	Xenorhabdus_innexi_DSM_16336	72.497	1738
Xenorhabdus_bovienii_SS2004	Xenorhabdus_innexi_DSM_16336	72.485	3231
Xenorhabdus_bovienii_jollieti	Xenorhabdus_innexi_DSM_16336	72.485	3231
Xenorhabdus_innexi_DSM_16336	Xenorhabdus_bovienii_kraussei_Becker_Underwood	72.372	1741
Xenorhabdus_bovienii_kraussei_Becker_Underwood	Xenorhabdus_innexi_DSM_16336	72.356	1740
Xenorhabdus_innexi_DSM_16336	Xenorhabdus_bovienii_puntauvense	72.273	1760
Xenorhabdus_bovienii_puntauvense	Xenorhabdus_innexi_DSM_16336	72.257	1759
Xenorhabdus_innexi_DSM_16336	Xenorhabdus_bovienii_feltiae_Moldova	72.206	1763
Xenorhabdus_bovienii_feltiae_Moldova	Xenorhabdus_innexi_DSM_16336	72.191	1762
Xenorhabdus_innexi_DSM_16336	Xenorhabdus_bovienii_feltiae_Florida	72.118	1492
Xenorhabdus_innexi_DSM_16336	Xenorhabdus_bovienii_CS03	72.108	1746
Xenorhabdus_bovienii_feltiae_Florida	Xenorhabdus_innexi_DSM_16336	72.099	1491
Xenorhabdus_japonica_DSM_16522	Xenorhabdus_bovienii_CS03	72.094	2512
Xenorhabdus_bovienii_CS03	Xenorhabdus_innexi_DSM_16336	72.076	1744
Xenorhabdus_bovienii_CS03	Xenorhabdus_japonica_DSM_16522	72.049	2508
Xenorhabdus_kozodoii_FR48	Xenorhabdus_bovienii_kraussei_Becker_Underwood	71.976	1695
Xenorhabdus_kozodoii_FR74	Xenorhabdus_bovienii_kraussei_Becker_Underwood	71.976	1695
Xenorhabdus_bovienii_kraussei_Becker_Underwood	Xenorhabdus_kozodoii_FR74	71.91	1691
Xenorhabdus_bovienii_kraussei_Becker_Underwood	Xenorhabdus_kozodoii_FR48	71.91	1691
Xenorhabdus_japonica_DSM_16522	Xenorhabdus_bovienii_feltiae_Moldova	71.906	2513
Xenorhabdus_japonica_DSM_16522	Xenorhabdus_bovienii_kraussei_Becker_Underwood	71.9	2516
Xenorhabdus_bovienii_feltiae_Moldova	Xenorhabdus_japonica_DSM_16522	71.861	2509
Xenorhabdus_bovienii_kraussei_Becker_Underwood	Xenorhabdus_japonica_DSM_16522	71.855	2512
Xenorhabdus_kozodoii_FR48	Xenorhabdus_bovienii_oregonense	71.774	1821
Xenorhabdus_kozodoii_FR74	Xenorhabdus_bovienii_oregonense	71.774	1821
Xenorhabdus_budapestensis_C-7-2	Xenorhabdus_cabanillasii_DSM_17905	71.76	1250
Xenorhabdus_cabanillasii_DSM_17905	Xenorhabdus_budapestensis_C-7-2	71.76	1250
Xenorhabdus_bovienii_oregonense	Xenorhabdus_kozodoii_FR74	71.758	1820
Xenorhabdus_bovienii_oregonense	Xenorhabdus_kozodoii_FR48	71.758	1820
Xenorhabdus_kozodoii_FR48	Xenorhabdus_bovienii_feltiae_Moldova	71.749	1692
Xenorhabdus_kozodoii_FR74	Xenorhabdus_bovienii_feltiae_Moldova	71.749	1692
Xenorhabdus_thuongxuanensis_30TX1	Xenorhabdus_bovienii_feltiae_Moldova	71.701	1834
Xenorhabdus_bovienii_feltiae_Moldova	Xenorhabdus_thuongxuanensis_30TX1	71.686	1833
Xenorhabdus_bovienii_feltiae_Moldova	Xenorhabdus_kozodoii_FR74	71.682	1688
Xenorhabdus_bovienii_feltiae_Moldova	Xenorhabdus_kozodoii_FR48	71.682	1688
Xenorhabdus_bovienii_kraussei_Becker_Underwood	Xenorhabdus_griffiniae_BMMCB	71.467	2611
Xenorhabdus_bovienii_CS03	Xenorhabdus_griffiniae_BMMCB	71.456	2610
Xenorhabdus_griffiniae_BMMCB	Xenorhabdus_bovienii_kraussei_Becker_Underwood	71.445	2609
Xenorhabdus_griffiniae_BMMCB	Xenorhabdus_bovienii_CS03	71.445	2609
Xenorhabdus_kozodoii_FR48	Xenorhabdus_bovienii_jollieti	71.444	1828
Xenorhabdus_kozodoii_FR48	Xenorhabdus_bovienii_SS2004	71.444	1828
Xenorhabdus_kozodoii_FR74	Xenorhabdus_bovienii_jollieti	71.444	1828
Xenorhabdus_kozodoii_FR74	Xenorhabdus_bovienii_SS2004	71.444	1828
Xenorhabdus_japonica_DSM_16522	Xenorhabdus_bovienii_jollieti	71.44	2521
Xenorhabdus_japonica_DSM_16522	Xenorhabdus_bovienii_SS2004	71.44	2521
Xenorhabdus_bovienii_SS2004	Xenorhabdus_japonica_DSM_16522	71.429	2520
Xenorhabdus_bovienii_jollieti	Xenorhabdus_japonica_DSM_16522	71.429	2520
Xenorhabdus_bovienii_SS2004	Xenorhabdus_kozodoii_FR74	71.382	1824
Xenorhabdus_bovienii_SS2004	Xenorhabdus_kozodoii_FR48	71.382	1824
Xenorhabdus_bovienii_jollieti	Xenorhabdus_kozodoii_FR74	71.382	1824
Xenorhabdus_bovienii_jollieti	Xenorhabdus_kozodoii_FR48	71.382	1824
Xenorhabdus_japonica_DSM_16522	Xenorhabdus_bovienii_oregonense	71.343	2509
Xenorhabdus_bovienii_oregonense	Xenorhabdus_japonica_DSM_16522	71.309	2506
Xenorhabdus_bovienii_feltiae_Moldova	Xenorhabdus_griffiniae_BMMCB	71.303	2610
Xenorhabdus_griffiniae_BMMCB	Xenorhabdus_bovienii_feltiae_Moldova	71.292	2609
Xenorhabdus_thuongxuanensis_30TX1	Xenorhabdus_bovienii_kraussei_Becker_Underwood	71.243	2535
Xenorhabdus_bovienii_kraussei_Becker_Underwood	Xenorhabdus_thuongxuanensis_30TX1	71.209	2532
Xenorhabdus_bovienii_SS2004	Xenorhabdus_griffiniae_BMMCB	71.172	2619
Xenorhabdus_bovienii_jollieti	Xenorhabdus_griffiniae_BMMCB	71.172	2619
Xenorhabdus_griffiniae_BMMCB	Xenorhabdus_bovienii_jollieti	71.161	2618
Xenorhabdus_griffiniae_BMMCB	Xenorhabdus_bovienii_SS2004	71.161	2618
Xenorhabdus_bovienii_kraussei_Becker_Underwood	Xenorhabdus_ehlersii_DSM_16337	71.135	1701
Xenorhabdus_thuongxuanensis_30TX1	Xenorhabdus_bovienii_oregonense	71.13	2539
Xenorhabdus_ehlersii_DSM_16337	Xenorhabdus_bovienii_kraussei_Becker_Underwood	71.118	1700
Xenorhabdus_kozodoii_FR48	Xenorhabdus_bovienii_CS03	71.117	2614
Xenorhabdus_kozodoii_FR74	Xenorhabdus_bovienii_CS03	71.117	2614
Xenorhabdus_thuongxuanensis_30TX1	Xenorhabdus_bovienii_jollieti	71.104	1758
Xenorhabdus_thuongxuanensis_30TX1	Xenorhabdus_bovienii_SS2004	71.104	1758
Xenorhabdus_bovienii_oregonense	Xenorhabdus_thuongxuanensis_30TX1	71.096	2536
Xenorhabdus_bovienii_CS03	Xenorhabdus_kozodoii_FR74	71.095	2612
Xenorhabdus_bovienii_CS03	Xenorhabdus_kozodoii_FR48	71.095	2612
Xenorhabdus_bovienii_oregonense	Xenorhabdus_griffiniae_BMMCB	71.089	2608
Xenorhabdus_griffiniae_BMMCB	Xenorhabdus_bovienii_oregonense	71.067	2606
Xenorhabdus_thuongxuanensis_30TX1	Xenorhabdus_bovienii_CS03	71.057	2536
Xenorhabdus_bovienii_SS2004	Xenorhabdus_thuongxuanensis_30TX1	71.054	1755
Xenorhabdus_bovienii_jollieti	Xenorhabdus_thuongxuanensis_30TX1	71.054	1755
Xenorhabdus_bovienii_CS03	Xenorhabdus_thuongxuanensis_30TX1	71.023	2533
Xenorhabdus_ehlersii_DSM_16337	Xenorhabdus_bovienii_jollieti	70.968	1705
Xenorhabdus_ehlersii_DSM_16337	Xenorhabdus_bovienii_SS2004	70.968	1705
Xenorhabdus_bovienii_SS2004	Xenorhabdus_ehlersii_DSM_16337	70.934	1703
Xenorhabdus_bovienii_jollieti	Xenorhabdus_ehlersii_DSM_16337	70.934	1703
Xenorhabdus_bovienii_feltiae_Moldova	Xenorhabdus_ehlersii_DSM_16337	70.678	2493
Xenorhabdus_ehlersii_DSM_16337	Xenorhabdus_bovienii_feltiae_Moldova	70.678	2493
Xenorhabdus_bovienii_oregonense	Xenorhabdus_ehlersii_DSM_16337	70.612	2678
Xenorhabdus_ehlersii_DSM_16337	Xenorhabdus_bovienii_oregonense	70.612	2678

## Sheet: m5
Query	Subject	Percentage Identity	Alignment lenght
X_budapestensis_DSM_16342	X_budapestensis_DSM_16342	100	4107
Xenorhabdus_budapestensis_C-7-2	Xenorhabdus_budapestensis_C-7-2	100	3259
Xenorhabdus_ehlersii_DSM_16337	Xenorhabdus_ehlersii_DSM_16337	100	3199
Xenorhabdus_griffiniae_BMMCB	Xenorhabdus_griffiniae_BMMCB	100	3199
Xenorhabdus_hominickii_ANU1	Xenorhabdus_hominickii_ANU1	100	3199
Xenorhabdus_hominickii_DSM_17903	Xenorhabdus_hominickii_DSM_17903	100	3199
Xenorhabdus_thuongxuanensis_30TX1	Xenorhabdus_thuongxuanensis_30TX1	100	3199
Xenorhabdus_japonica_DSM_16522	Xenorhabdus_japonica_DSM_16522	100	3196
Xenorhabdus_khoisanae_MCB	Xenorhabdus_khoisanae_MCB	100	3196
Xenorhabdus_miraniensis_DSM_17902	Xenorhabdus_miraniensis_DSM_17902	100	3196
Xenorhabdus_innexi_DSM_16336	Xenorhabdus_innexi_DSM_16336	100	3193
Xenorhabdus_innexi_DSM_16336	Xenorhabdus_kozodoii_FR74	100	3193
Xenorhabdus_innexi_DSM_16336	Xenorhabdus_innexi_DSM_16336	100	3193
Xenorhabdus_kozodoii_FR74	Xenorhabdus_kozodoii_FR74	100	3193
Xenorhabdus_kozodoii_FR74	Xenorhabdus_innexi_DSM_16336	100	3193
Xenorhabdus_bovienii_CS03	Xenorhabdus_bovienii_CS03	100	3187
Xenorhabdus_bovienii_SS2004	Xenorhabdus_bovienii_jollieti	100	3187
Xenorhabdus_bovienii_SS2004	Xenorhabdus_bovienii_SS2004	100	3187
Xenorhabdus_bovienii_feltiae_France	Xenorhabdus_bovienii_feltiae_France	100	3187
Xenorhabdus_bovienii_feltiae_Moldova	Xenorhabdus_bovienii_feltiae_Moldova	100	3187
Xenorhabdus_bovienii_jollieti	Xenorhabdus_bovienii_jollieti	100	3187
Xenorhabdus_bovienii_jollieti	Xenorhabdus_bovienii_SS2004	100	3187
Xenorhabdus_bovienii_kraussei_Becker_Underwood	Xenorhabdus_bovienii_kraussei_Becker_Underwood	100	3187
Xenorhabdus_bovienii_oregonense	Xenorhabdus_bovienii_oregonense	100	3187
Xenorhabdus_bovienii_puntauvense	Xenorhabdus_bovienii_puntauvense	100	3187
Xenorhabdus_koppenhoeferi_DSM_18168	Xenorhabdus_koppenhoeferi_DSM_18168	100	3181
Xenorhabdus_nematophila_AN6-1	Xenorhabdus_nematophila_ATCC19061	100	3181
Xenorhabdus_nematophila_AN6-1	Xenorhabdus_nematophila_AN6-1	100	3181
Xenorhabdus_nematophila_ATCC19061	Xenorhabdus_nematophila_ATCC19061	100	3181
Xenorhabdus_nematophila_ATCC19061	Xenorhabdus_nematophila_AN6-1	100	3181
Xenorhabdus_nematophila_F1	Xenorhabdus_nematophila_F1	100	3181
Xenorhabdus_nematophila_anatoliense	Xenorhabdus_nematophila_anatoliense	100	3181
Xenorhabdus_nematophila_websteri	Xenorhabdus_nematophila_websteri	100	3181
Xenorhabdus_sp-_BG5	Xenorhabdus_sp-_BG5	100	3181
Xenorhabdus_vietnamensis_DSM_22392	Xenorhabdus_vietnamensis_DSM_22392	100	3181
Xenorhabdus_doucetiae_FRM16	Xenorhabdus_doucetiae_FRM16	100	3157
Xenorhabdus_kozodoii_FR71	Xenorhabdus_kozodoii_FR71	100	3127
Xenorhabdus_bovienii_feltiae_Florida	Xenorhabdus_bovienii_feltiae_France	100	2074
Xenorhabdus_bovienii_feltiae_Florida	Xenorhabdus_bovienii_feltiae_Florida	100	2074
Xenorhabdus_bovienii_feltiae_France	Xenorhabdus_bovienii_feltiae_Florida	100	2074
Xenorhabdus_cabanillasii_DSM_17905	Xenorhabdus_cabanillasii_DSM_17905	100	1765
Xenorhabdus_hominickii_ANU1	Xenorhabdus_hominickii_DSM_17903	99.969	3199
Xenorhabdus_hominickii_DSM_17903	Xenorhabdus_hominickii_ANU1	99.969	3199
Xenorhabdus_nematophila_AN6-1	Xenorhabdus_nematophila_anatoliense	99.654	3181
Xenorhabdus_nematophila_ATCC19061	Xenorhabdus_nematophila_anatoliense	99.654	3181
Xenorhabdus_nematophila_anatoliense	Xenorhabdus_nematophila_ATCC19061	99.654	3181
Xenorhabdus_nematophila_anatoliense	Xenorhabdus_nematophila_AN6-1	99.654	3181
Xenorhabdus_nematophila_AN6-1	Xenorhabdus_nematophila_F1	99.623	3181
Xenorhabdus_nematophila_ATCC19061	Xenorhabdus_nematophila_F1	99.623	3181
Xenorhabdus_nematophila_F1	Xenorhabdus_nematophila_ATCC19061	99.623	3181
Xenorhabdus_nematophila_F1	Xenorhabdus_nematophila_AN6-1	99.623	3181
Xenorhabdus_nematophila_AN6-1	Xenorhabdus_nematophila_websteri	99.591	3181
Xenorhabdus_nematophila_ATCC19061	Xenorhabdus_nematophila_websteri	99.591	3181
Xenorhabdus_nematophila_websteri	Xenorhabdus_nematophila_ATCC19061	99.591	3181
Xenorhabdus_nematophila_websteri	Xenorhabdus_nematophila_AN6-1	99.591	3181
Xenorhabdus_nematophila_F1	Xenorhabdus_nematophila_anatoliense	99.528	3181
Xenorhabdus_nematophila_anatoliense	Xenorhabdus_nematophila_F1	99.528	3181
Xenorhabdus_nematophila_anatoliense	Xenorhabdus_nematophila_websteri	99.497	3181
Xenorhabdus_nematophila_websteri	Xenorhabdus_nematophila_anatoliense	99.497	3181
Xenorhabdus_nematophila_F1	Xenorhabdus_nematophila_websteri	99.466	3181
Xenorhabdus_nematophila_websteri	Xenorhabdus_nematophila_F1	99.466	3181
Xenorhabdus_bovienii_CS03	Xenorhabdus_bovienii_kraussei_Becker_Underwood	98.965	3187
Xenorhabdus_bovienii_kraussei_Becker_Underwood	Xenorhabdus_bovienii_CS03	98.965	3187
Xenorhabdus_bovienii_feltiae_France	Xenorhabdus_bovienii_feltiae_Moldova	98.43	3185
Xenorhabdus_bovienii_feltiae_Moldova	Xenorhabdus_bovienii_feltiae_France	98.43	3185
Xenorhabdus_bovienii_feltiae_France	Xenorhabdus_bovienii_puntauvense	98.243	3187
Xenorhabdus_bovienii_puntauvense	Xenorhabdus_bovienii_feltiae_France	98.243	3187
Xenorhabdus_bovienii_feltiae_Florida	Xenorhabdus_bovienii_feltiae_Moldova	97.83	2074
Xenorhabdus_bovienii_feltiae_Moldova	Xenorhabdus_bovienii_feltiae_Florida	97.83	2074
Xenorhabdus_bovienii_feltiae_Florida	Xenorhabdus_bovienii_puntauvense	97.782	2074
Xenorhabdus_bovienii_puntauvense	Xenorhabdus_bovienii_feltiae_Florida	97.782	2074
Xenorhabdus_bovienii_feltiae_Moldova	Xenorhabdus_bovienii_puntauvense	97.739	3185
Xenorhabdus_bovienii_puntauvense	Xenorhabdus_bovienii_feltiae_Moldova	97.739	3185
Xenorhabdus_bovienii_CS03	Xenorhabdus_bovienii_puntauvense	97.365	3188
Xenorhabdus_bovienii_puntauvense	Xenorhabdus_bovienii_CS03	97.365	3188
Xenorhabdus_bovienii_kraussei_Becker_Underwood	Xenorhabdus_bovienii_puntauvense	97.146	3188
Xenorhabdus_bovienii_puntauvense	Xenorhabdus_bovienii_kraussei_Becker_Underwood	97.146	3188
Xenorhabdus_bovienii_CS03	Xenorhabdus_bovienii_feltiae_France	96.612	3188
Xenorhabdus_bovienii_feltiae_France	Xenorhabdus_bovienii_CS03	96.612	3188
Xenorhabdus_bovienii_CS03	Xenorhabdus_bovienii_feltiae_Moldova	96.547	3186
Xenorhabdus_bovienii_feltiae_Moldova	Xenorhabdus_bovienii_CS03	96.547	3186
Xenorhabdus_bovienii_feltiae_France	Xenorhabdus_bovienii_kraussei_Becker_Underwood	96.33	3188
Xenorhabdus_bovienii_kraussei_Becker_Underwood	Xenorhabdus_bovienii_feltiae_France	96.33	3188
Xenorhabdus_bovienii_feltiae_Moldova	Xenorhabdus_bovienii_kraussei_Becker_Underwood	96.328	3186
Xenorhabdus_bovienii_kraussei_Becker_Underwood	Xenorhabdus_bovienii_feltiae_Moldova	96.328	3186
Xenorhabdus_bovienii_SS2004	Xenorhabdus_bovienii_oregonense	96.141	3187
Xenorhabdus_bovienii_jollieti	Xenorhabdus_bovienii_oregonense	96.141	3187
Xenorhabdus_bovienii_oregonense	Xenorhabdus_bovienii_jollieti	96.141	3187
Xenorhabdus_bovienii_oregonense	Xenorhabdus_bovienii_SS2004	96.141	3187
Xenorhabdus_bovienii_CS03	Xenorhabdus_bovienii_feltiae_Florida	95.994	2072
Xenorhabdus_bovienii_feltiae_Florida	Xenorhabdus_bovienii_CS03	95.994	2072
Xenorhabdus_bovienii_feltiae_Florida	Xenorhabdus_bovienii_kraussei_Becker_Underwood	95.904	2075
Xenorhabdus_bovienii_kraussei_Becker_Underwood	Xenorhabdus_bovienii_feltiae_Florida	95.904	2075
Xenorhabdus_bovienii_feltiae_France	Xenorhabdus_bovienii_oregonense	94.537	3185
Xenorhabdus_bovienii_oregonense	Xenorhabdus_bovienii_feltiae_France	94.537	3185
Xenorhabdus_bovienii_feltiae_Florida	Xenorhabdus_bovienii_oregonense	94.359	2074
Xenorhabdus_bovienii_oregonense	Xenorhabdus_bovienii_feltiae_Florida	94.359	2074
Xenorhabdus_bovienii_feltiae_Moldova	Xenorhabdus_bovienii_oregonense	94.352	3187
Xenorhabdus_bovienii_oregonense	Xenorhabdus_bovienii_feltiae_Moldova	94.352	3187
Xenorhabdus_ehlersii_DSM_16337	Xenorhabdus_thuongxuanensis_30TX1	94.094	3200
Xenorhabdus_thuongxuanensis_30TX1	Xenorhabdus_ehlersii_DSM_16337	94.094	3200
Xenorhabdus_bovienii_oregonense	Xenorhabdus_bovienii_puntauvense	94.066	3185
Xenorhabdus_bovienii_puntauvense	Xenorhabdus_bovienii_oregonense	94.066	3185
Xenorhabdus_bovienii_CS03	Xenorhabdus_bovienii_oregonense	94.035	3185
Xenorhabdus_bovienii_oregonense	Xenorhabdus_bovienii_CS03	94.035	3185
Xenorhabdus_bovienii_SS2004	Xenorhabdus_bovienii_feltiae_Moldova	93.787	3187
Xenorhabdus_bovienii_feltiae_Moldova	Xenorhabdus_bovienii_jollieti	93.787	3187
Xenorhabdus_bovienii_feltiae_Moldova	Xenorhabdus_bovienii_SS2004	93.787	3187
Xenorhabdus_bovienii_jollieti	Xenorhabdus_bovienii_feltiae_Moldova	93.787	3187
Xenorhabdus_bovienii_SS2004	Xenorhabdus_bovienii_puntauvense	93.595	3185
Xenorhabdus_bovienii_jollieti	Xenorhabdus_bovienii_puntauvense	93.595	3185
Xenorhabdus_bovienii_puntauvense	Xenorhabdus_bovienii_jollieti	93.595	3185
Xenorhabdus_bovienii_puntauvense	Xenorhabdus_bovienii_SS2004	93.595	3185
Xenorhabdus_bovienii_kraussei_Becker_Underwood	Xenorhabdus_bovienii_oregonense	93.501	3185
Xenorhabdus_bovienii_oregonense	Xenorhabdus_bovienii_kraussei_Becker_Underwood	93.501	3185
Xenorhabdus_bovienii_SS2004	Xenorhabdus_bovienii_feltiae_France	93.469	3185
Xenorhabdus_bovienii_feltiae_France	Xenorhabdus_bovienii_jollieti	93.469	3185
Xenorhabdus_bovienii_feltiae_France	Xenorhabdus_bovienii_SS2004	93.469	3185
Xenorhabdus_bovienii_jollieti	Xenorhabdus_bovienii_feltiae_France	93.469	3185
Xenorhabdus_bovienii_SS2004	Xenorhabdus_bovienii_feltiae_Florida	93.25	2074
Xenorhabdus_bovienii_feltiae_Florida	Xenorhabdus_bovienii_jollieti	93.25	2074
Xenorhabdus_bovienii_feltiae_Florida	Xenorhabdus_bovienii_SS2004	93.25	2074
Xenorhabdus_bovienii_jollieti	Xenorhabdus_bovienii_feltiae_Florida	93.25	2074
Xenorhabdus_khoisanae_MCB	Xenorhabdus_miraniensis_DSM_17902	93.179	3196
Xenorhabdus_miraniensis_DSM_17902	Xenorhabdus_khoisanae_MCB	93.179	3196
Xenorhabdus_bovienii_CS03	Xenorhabdus_bovienii_jollieti	93.155	3185
Xenorhabdus_bovienii_CS03	Xenorhabdus_bovienii_SS2004	93.155	3185
Xenorhabdus_bovienii_SS2004	Xenorhabdus_bovienii_CS03	93.155	3185
Xenorhabdus_bovienii_jollieti	Xenorhabdus_bovienii_CS03	93.155	3185
Xenorhabdus_bovienii_SS2004	Xenorhabdus_bovienii_kraussei_Becker_Underwood	93.093	3185
Xenorhabdus_bovienii_jollieti	Xenorhabdus_bovienii_kraussei_Becker_Underwood	93.093	3185
Xenorhabdus_bovienii_kraussei_Becker_Underwood	Xenorhabdus_bovienii_jollieti	93.093	3185
Xenorhabdus_bovienii_kraussei_Becker_Underwood	Xenorhabdus_bovienii_SS2004	93.093	3185
Xenorhabdus_koppenhoeferi_DSM_18168	Xenorhabdus_nematophila_F1	91.627	3177
Xenorhabdus_nematophila_F1	Xenorhabdus_koppenhoeferi_DSM_18168	91.622	3175
Xenorhabdus_koppenhoeferi_DSM_18168	Xenorhabdus_nematophila_ATCC19061	91.591	3175
Xenorhabdus_koppenhoeferi_DSM_18168	Xenorhabdus_nematophila_AN6-1	91.591	3175
Xenorhabdus_nematophila_AN6-1	Xenorhabdus_koppenhoeferi_DSM_18168	91.591	3175
Xenorhabdus_nematophila_ATCC19061	Xenorhabdus_koppenhoeferi_DSM_18168	91.591	3175
Xenorhabdus_koppenhoeferi_DSM_18168	Xenorhabdus_nematophila_websteri	91.559	3175
Xenorhabdus_koppenhoeferi_DSM_18168	Xenorhabdus_nematophila_anatoliense	91.559	3175
Xenorhabdus_nematophila_anatoliense	Xenorhabdus_koppenhoeferi_DSM_18168	91.559	3175
Xenorhabdus_nematophila_websteri	Xenorhabdus_koppenhoeferi_DSM_18168	91.559	3175
X_budapestensis_DSM_16342	Xenorhabdus_cabanillasii_DSM_17905	91.319	1751
Xenorhabdus_cabanillasii_DSM_17905	X_budapestensis_DSM_16342	91.319	1751
Xenorhabdus_ehlersii_DSM_16337	Xenorhabdus_sp-_BG5	91.279	3199
Xenorhabdus_sp-_BG5	Xenorhabdus_ehlersii_DSM_16337	91.279	3199
Xenorhabdus_sp-_BG5	Xenorhabdus_thuongxuanensis_30TX1	90.597	3201
Xenorhabdus_thuongxuanensis_30TX1	Xenorhabdus_sp-_BG5	90.597	3201
Xenorhabdus_sp-_BG5	Xenorhabdus_griffiniae_BMMCB	89.121	3208
Xenorhabdus_griffiniae_BMMCB	Xenorhabdus_sp-_BG5	89.118	3207
Xenorhabdus_ehlersii_DSM_16337	Xenorhabdus_griffiniae_BMMCB	89.042	3203
Xenorhabdus_griffiniae_BMMCB	Xenorhabdus_ehlersii_DSM_16337	89.035	3201
Xenorhabdus_japonica_DSM_16522	Xenorhabdus_vietnamensis_DSM_22392	88.722	3192
Xenorhabdus_vietnamensis_DSM_22392	Xenorhabdus_japonica_DSM_16522	88.722	3192
Xenorhabdus_thuongxuanensis_30TX1	Xenorhabdus_griffiniae_BMMCB	88.549	3205
Xenorhabdus_griffiniae_BMMCB	Xenorhabdus_thuongxuanensis_30TX1	88.546	3204
Xenorhabdus_japonica_DSM_16522	Xenorhabdus_khoisanae_MCB	82.881	3207
Xenorhabdus_khoisanae_MCB	Xenorhabdus_japonica_DSM_16522	82.881	3207
Xenorhabdus_sp-_BG5	Xenorhabdus_kozodoii_FR74	82.879	3195
Xenorhabdus_sp-_BG5	Xenorhabdus_innexi_DSM_16336	82.879	3195
Xenorhabdus_khoisanae_MCB	Xenorhabdus_vietnamensis_DSM_22392	82.876	3206
Xenorhabdus_vietnamensis_DSM_22392	Xenorhabdus_khoisanae_MCB	82.876	3206
Xenorhabdus_innexi_DSM_16336	Xenorhabdus_sp-_BG5	82.869	3193
Xenorhabdus_kozodoii_FR74	Xenorhabdus_sp-_BG5	82.869	3193
Xenorhabdus_ehlersii_DSM_16337	Xenorhabdus_kozodoii_FR74	82.509	3213
Xenorhabdus_ehlersii_DSM_16337	Xenorhabdus_innexi_DSM_16336	82.509	3213
Xenorhabdus_innexi_DSM_16336	Xenorhabdus_ehlersii_DSM_16337	82.509	3213
Xenorhabdus_kozodoii_FR74	Xenorhabdus_ehlersii_DSM_16337	82.509	3213
Xenorhabdus_japonica_DSM_16522	Xenorhabdus_thuongxuanensis_30TX1	82.457	3175
Xenorhabdus_thuongxuanensis_30TX1	Xenorhabdus_japonica_DSM_16522	82.457	3175
Xenorhabdus_japonica_DSM_16522	Xenorhabdus_ehlersii_DSM_16337	82.36	3220
Xenorhabdus_ehlersii_DSM_16337	Xenorhabdus_japonica_DSM_16522	82.355	3219
Xenorhabdus_miraniensis_DSM_17902	Xenorhabdus_vietnamensis_DSM_22392	82.309	3205
Xenorhabdus_vietnamensis_DSM_22392	Xenorhabdus_miraniensis_DSM_17902	82.309	3205
Xenorhabdus_thuongxuanensis_30TX1	Xenorhabdus_vietnamensis_DSM_22392	82.294	3208
Xenorhabdus_vietnamensis_DSM_22392	Xenorhabdus_thuongxuanensis_30TX1	82.294	3208
Xenorhabdus_miraniensis_DSM_17902	Xenorhabdus_japonica_DSM_16522	82.224	3201
Xenorhabdus_vietnamensis_DSM_22392	Xenorhabdus_ehlersii_DSM_16337	82.221	3206
Xenorhabdus_japonica_DSM_16522	Xenorhabdus_miraniensis_DSM_17902	82.219	3200
Xenorhabdus_ehlersii_DSM_16337	Xenorhabdus_vietnamensis_DSM_22392	82.21	3204
Xenorhabdus_innexi_DSM_16336	Xenorhabdus_thuongxuanensis_30TX1	82.177	3215
Xenorhabdus_kozodoii_FR74	Xenorhabdus_thuongxuanensis_30TX1	82.177	3215
Xenorhabdus_thuongxuanensis_30TX1	Xenorhabdus_kozodoii_FR74	82.177	3215
Xenorhabdus_thuongxuanensis_30TX1	Xenorhabdus_innexi_DSM_16336	82.177	3215
Xenorhabdus_vietnamensis_DSM_22392	Xenorhabdus_sp-_BG5	81.921	3186
Xenorhabdus_sp-_BG5	Xenorhabdus_vietnamensis_DSM_22392	81.915	3185
Xenorhabdus_innexi_DSM_16336	Xenorhabdus_griffiniae_BMMCB	81.765	3219
Xenorhabdus_kozodoii_FR74	Xenorhabdus_griffiniae_BMMCB	81.765	3219
Xenorhabdus_griffiniae_BMMCB	Xenorhabdus_kozodoii_FR74	81.759	3218
Xenorhabdus_griffiniae_BMMCB	Xenorhabdus_innexi_DSM_16336	81.759	3218
Xenorhabdus_japonica_DSM_16522	Xenorhabdus_sp-_BG5	81.54	3207
Xenorhabdus_sp-_BG5	Xenorhabdus_japonica_DSM_16522	81.535	3206
Xenorhabdus_doucetiae_FRM16	Xenorhabdus_griffiniae_BMMCB	80.931	1783
Xenorhabdus_griffiniae_BMMCB	Xenorhabdus_doucetiae_FRM16	80.931	1783
Xenorhabdus_griffiniae_BMMCB	Xenorhabdus_vietnamensis_DSM_22392	80.667	3207
Xenorhabdus_vietnamensis_DSM_22392	Xenorhabdus_griffiniae_BMMCB	80.667	3207
Xenorhabdus_innexi_DSM_16336	Xenorhabdus_vietnamensis_DSM_22392	80.548	3177
Xenorhabdus_kozodoii_FR74	Xenorhabdus_vietnamensis_DSM_22392	80.548	3177
Xenorhabdus_vietnamensis_DSM_22392	Xenorhabdus_kozodoii_FR74	80.548	3177
Xenorhabdus_vietnamensis_DSM_22392	Xenorhabdus_innexi_DSM_16336	80.548	3177
Xenorhabdus_japonica_DSM_16522	Xenorhabdus_kozodoii_FR74	80.335	3168
Xenorhabdus_japonica_DSM_16522	Xenorhabdus_innexi_DSM_16336	80.335	3168
Xenorhabdus_innexi_DSM_16336	Xenorhabdus_japonica_DSM_16522	80.335	3168
Xenorhabdus_kozodoii_FR74	Xenorhabdus_japonica_DSM_16522	80.335	3168
Xenorhabdus_khoisanae_MCB	Xenorhabdus_hominickii_DSM_17903	80.292	3222
Xenorhabdus_khoisanae_MCB	Xenorhabdus_hominickii_ANU1	80.292	3222
Xenorhabdus_hominickii_ANU1	Xenorhabdus_khoisanae_MCB	80.286	3221
Xenorhabdus_hominickii_DSM_17903	Xenorhabdus_khoisanae_MCB	80.286	3221
Xenorhabdus_hominickii_ANU1	Xenorhabdus_vietnamensis_DSM_22392	80.226	3191
Xenorhabdus_hominickii_DSM_17903	Xenorhabdus_vietnamensis_DSM_22392	80.226	3191
Xenorhabdus_vietnamensis_DSM_22392	Xenorhabdus_hominickii_DSM_17903	80.219	3190
Xenorhabdus_vietnamensis_DSM_22392	Xenorhabdus_hominickii_ANU1	80.219	3190
Xenorhabdus_khoisanae_MCB	Xenorhabdus_koppenhoeferi_DSM_18168	80.2	3197
Xenorhabdus_koppenhoeferi_DSM_18168	Xenorhabdus_khoisanae_MCB	80.2	3197
Xenorhabdus_vietnamensis_DSM_22392	Xenorhabdus_nematophila_websteri	80.177	3168
Xenorhabdus_nematophila_websteri	Xenorhabdus_vietnamensis_DSM_22392	80.171	3167
Xenorhabdus_thuongxuanensis_30TX1	Xenorhabdus_khoisanae_MCB	80.167	3227
Xenorhabdus_khoisanae_MCB	Xenorhabdus_thuongxuanensis_30TX1	80.161	3226
Xenorhabdus_vietnamensis_DSM_22392	Xenorhabdus_doucetiae_FRM16	80.111	1795
Xenorhabdus_vietnamensis_DSM_22392	Xenorhabdus_nematophila_anatoliense	80.101	3166
Xenorhabdus_vietnamensis_DSM_22392	Xenorhabdus_nematophila_F1	80.101	3166
Xenorhabdus_doucetiae_FRM16	Xenorhabdus_ehlersii_DSM_16337	80.101	1784
Xenorhabdus_ehlersii_DSM_16337	Xenorhabdus_doucetiae_FRM16	80.101	1784
Xenorhabdus_doucetiae_FRM16	Xenorhabdus_vietnamensis_DSM_22392	80.1	1794
Xenorhabdus_nematophila_F1	Xenorhabdus_vietnamensis_DSM_22392	80.095	3165
Xenorhabdus_nematophila_anatoliense	Xenorhabdus_vietnamensis_DSM_22392	80.095	3165
Xenorhabdus_ehlersii_DSM_16337	Xenorhabdus_khoisanae_MCB	80.068	3221
Xenorhabdus_khoisanae_MCB	Xenorhabdus_ehlersii_DSM_16337	80.068	3221
Xenorhabdus_vietnamensis_DSM_22392	Xenorhabdus_koppenhoeferi_DSM_18168	80.063	3170
Xenorhabdus_koppenhoeferi_DSM_18168	Xenorhabdus_vietnamensis_DSM_22392	80.057	3169
Xenorhabdus_vietnamensis_DSM_22392	Xenorhabdus_nematophila_ATCC19061	80.038	3166
Xenorhabdus_vietnamensis_DSM_22392	Xenorhabdus_nematophila_AN6-1	80.038	3166
Xenorhabdus_nematophila_AN6-1	Xenorhabdus_vietnamensis_DSM_22392	80.032	3165
Xenorhabdus_nematophila_ATCC19061	Xenorhabdus_vietnamensis_DSM_22392	80.032	3165
Xenorhabdus_doucetiae_FRM16	Xenorhabdus_kozodoii_FR74	80.012	1706
Xenorhabdus_doucetiae_FRM16	Xenorhabdus_innexi_DSM_16336	80.012	1706
Xenorhabdus_innexi_DSM_16336	Xenorhabdus_doucetiae_FRM16	80.012	1706
Xenorhabdus_kozodoii_FR74	Xenorhabdus_doucetiae_FRM16	80.012	1706
Xenorhabdus_doucetiae_FRM16	Xenorhabdus_hominickii_DSM_17903	80	1780
Xenorhabdus_doucetiae_FRM16	Xenorhabdus_hominickii_ANU1	80	1780
Xenorhabdus_hominickii_ANU1	Xenorhabdus_doucetiae_FRM16	80	1780
Xenorhabdus_hominickii_DSM_17903	Xenorhabdus_doucetiae_FRM16	80	1780
Xenorhabdus_doucetiae_FRM16	Xenorhabdus_sp-_BG5	79.989	1784
Xenorhabdus_japonica_DSM_16522	Xenorhabdus_doucetiae_FRM16	79.989	1784
Xenorhabdus_sp-_BG5	Xenorhabdus_doucetiae_FRM16	79.989	1784
Xenorhabdus_doucetiae_FRM16	Xenorhabdus_japonica_DSM_16522	79.978	1783
Xenorhabdus_ehlersii_DSM_16337	Xenorhabdus_miraniensis_DSM_17902	79.875	3210
Xenorhabdus_miraniensis_DSM_17902	Xenorhabdus_ehlersii_DSM_16337	79.875	3210
Xenorhabdus_miraniensis_DSM_17902	Xenorhabdus_koppenhoeferi_DSM_18168	79.794	3202
Xenorhabdus_koppenhoeferi_DSM_18168	Xenorhabdus_miraniensis_DSM_17902	79.781	3200
Xenorhabdus_hominickii_ANU1	Xenorhabdus_miraniensis_DSM_17902	79.758	3226
Xenorhabdus_hominickii_DSM_17903	Xenorhabdus_miraniensis_DSM_17902	79.758	3226
Xenorhabdus_miraniensis_DSM_17902	Xenorhabdus_hominickii_DSM_17903	79.758	3226
Xenorhabdus_miraniensis_DSM_17902	Xenorhabdus_hominickii_ANU1	79.758	3226
Xenorhabdus_khoisanae_MCB	Xenorhabdus_nematophila_F1	79.713	3204
Xenorhabdus_nematophila_F1	Xenorhabdus_khoisanae_MCB	79.713	3204
Xenorhabdus_khoisanae_MCB	Xenorhabdus_nematophila_websteri	79.682	3204
Xenorhabdus_khoisanae_MCB	Xenorhabdus_nematophila_ATCC19061	79.682	3204
Xenorhabdus_khoisanae_MCB	Xenorhabdus_nematophila_AN6-1	79.682	3204
Xenorhabdus_nematophila_AN6-1	Xenorhabdus_khoisanae_MCB	79.682	3204
Xenorhabdus_nematophila_ATCC19061	Xenorhabdus_khoisanae_MCB	79.682	3204
Xenorhabdus_nematophila_websteri	Xenorhabdus_khoisanae_MCB	79.682	3204
Xenorhabdus_doucetiae_FRM16	Xenorhabdus_thuongxuanensis_30TX1	79.63	1782
Xenorhabdus_thuongxuanensis_30TX1	Xenorhabdus_doucetiae_FRM16	79.63	1782
Xenorhabdus_khoisanae_MCB	Xenorhabdus_nematophila_anatoliense	79.619	3204
Xenorhabdus_nematophila_anatoliense	Xenorhabdus_khoisanae_MCB	79.619	3204
Xenorhabdus_thuongxuanensis_30TX1	Xenorhabdus_miraniensis_DSM_17902	79.502	3215
Xenorhabdus_miraniensis_DSM_17902	Xenorhabdus_thuongxuanensis_30TX1	79.49	3213
Xenorhabdus_miraniensis_DSM_17902	Xenorhabdus_nematophila_websteri	79.176	3203
Xenorhabdus_japonica_DSM_16522	Xenorhabdus_nematophila_websteri	79.173	3169
Xenorhabdus_nematophila_websteri	Xenorhabdus_japonica_DSM_16522	79.173	3169
Xenorhabdus_nematophila_websteri	Xenorhabdus_miraniensis_DSM_17902	79.163	3201
Xenorhabdus_doucetiae_FRM16	Xenorhabdus_koppenhoeferi_DSM_18168	79.148	1784
Xenorhabdus_koppenhoeferi_DSM_18168	Xenorhabdus_doucetiae_FRM16	79.125	1782
Xenorhabdus_miraniensis_DSM_17902	Xenorhabdus_nematophila_F1	79.113	3203
Xenorhabdus_miraniensis_DSM_17902	Xenorhabdus_nematophila_ATCC19061	79.113	3203
Xenorhabdus_miraniensis_DSM_17902	Xenorhabdus_nematophila_AN6-1	79.113	3203
Xenorhabdus_nematophila_AN6-1	Xenorhabdus_miraniensis_DSM_17902	79.1	3201
Xenorhabdus_nematophila_ATCC19061	Xenorhabdus_miraniensis_DSM_17902	79.1	3201
Xenorhabdus_nematophila_F1	Xenorhabdus_miraniensis_DSM_17902	79.1	3201
Xenorhabdus_miraniensis_DSM_17902	Xenorhabdus_nematophila_anatoliense	79.051	3203
Xenorhabdus_nematophila_anatoliense	Xenorhabdus_miraniensis_DSM_17902	79.038	3201
Xenorhabdus_japonica_DSM_16522	Xenorhabdus_nematophila_F1	79.034	3167
Xenorhabdus_nematophila_F1	Xenorhabdus_japonica_DSM_16522	79.034	3167
Xenorhabdus_japonica_DSM_16522	Xenorhabdus_koppenhoeferi_DSM_18168	79.014	3164
Xenorhabdus_koppenhoeferi_DSM_18168	Xenorhabdus_japonica_DSM_16522	79.014	3164
Xenorhabdus_japonica_DSM_16522	Xenorhabdus_nematophila_anatoliense	78.984	3169
Xenorhabdus_japonica_DSM_16522	Xenorhabdus_nematophila_ATCC19061	78.984	3169
Xenorhabdus_japonica_DSM_16522	Xenorhabdus_nematophila_AN6-1	78.984	3169
Xenorhabdus_nematophila_AN6-1	Xenorhabdus_japonica_DSM_16522	78.984	3169
Xenorhabdus_nematophila_ATCC19061	Xenorhabdus_japonica_DSM_16522	78.984	3169
Xenorhabdus_nematophila_anatoliense	Xenorhabdus_japonica_DSM_16522	78.984	3169
Xenorhabdus_hominickii_ANU1	Xenorhabdus_kozodoii_FR74	78.82	3187
Xenorhabdus_hominickii_ANU1	Xenorhabdus_innexi_DSM_16336	78.82	3187
Xenorhabdus_hominickii_DSM_17903	Xenorhabdus_kozodoii_FR74	78.82	3187
Xenorhabdus_hominickii_DSM_17903	Xenorhabdus_innexi_DSM_16336	78.82	3187
Xenorhabdus_innexi_DSM_16336	Xenorhabdus_hominickii_DSM_17903	78.82	3187
Xenorhabdus_innexi_DSM_16336	Xenorhabdus_hominickii_ANU1	78.82	3187
Xenorhabdus_kozodoii_FR74	Xenorhabdus_hominickii_DSM_17903	78.82	3187
Xenorhabdus_kozodoii_FR74	Xenorhabdus_hominickii_ANU1	78.82	3187
Xenorhabdus_griffiniae_BMMCB	Xenorhabdus_hominickii_DSM_17903	78.794	3216
Xenorhabdus_griffiniae_BMMCB	Xenorhabdus_hominickii_ANU1	78.794	3216
Xenorhabdus_hominickii_ANU1	Xenorhabdus_griffiniae_BMMCB	78.78	3214
Xenorhabdus_hominickii_DSM_17903	Xenorhabdus_griffiniae_BMMCB	78.78	3214
Xenorhabdus_hominickii_ANU1	Xenorhabdus_nematophila_anatoliense	78.632	3201
Xenorhabdus_hominickii_ANU1	Xenorhabdus_nematophila_F1	78.632	3201
Xenorhabdus_hominickii_DSM_17903	Xenorhabdus_nematophila_anatoliense	78.632	3201
Xenorhabdus_hominickii_DSM_17903	Xenorhabdus_nematophila_F1	78.632	3201
Xenorhabdus_nematophila_F1	Xenorhabdus_hominickii_DSM_17903	78.632	3201
Xenorhabdus_nematophila_F1	Xenorhabdus_hominickii_ANU1	78.632	3201
Xenorhabdus_nematophila_anatoliense	Xenorhabdus_hominickii_DSM_17903	78.632	3201
Xenorhabdus_nematophila_anatoliense	Xenorhabdus_hominickii_ANU1	78.632	3201
Xenorhabdus_hominickii_ANU1	Xenorhabdus_sp-_BG5	78.614	3189
Xenorhabdus_hominickii_DSM_17903	Xenorhabdus_sp-_BG5	78.614	3189
Xenorhabdus_sp-_BG5	Xenorhabdus_hominickii_DSM_17903	78.614	3189
Xenorhabdus_sp-_BG5	Xenorhabdus_hominickii_ANU1	78.614	3189
Xenorhabdus_hominickii_ANU1	Xenorhabdus_nematophila_websteri	78.6	3201
Xenorhabdus_hominickii_ANU1	Xenorhabdus_nematophila_ATCC19061	78.6	3201
Xenorhabdus_hominickii_ANU1	Xenorhabdus_nematophila_AN6-1	78.6	3201
Xenorhabdus_hominickii_DSM_17903	Xenorhabdus_nematophila_websteri	78.6	3201
Xenorhabdus_hominickii_DSM_17903	Xenorhabdus_nematophila_ATCC19061	78.6	3201
Xenorhabdus_hominickii_DSM_17903	Xenorhabdus_nematophila_AN6-1	78.6	3201
Xenorhabdus_nematophila_AN6-1	Xenorhabdus_hominickii_DSM_17903	78.6	3201
Xenorhabdus_nematophila_AN6-1	Xenorhabdus_hominickii_ANU1	78.6	3201
Xenorhabdus_nematophila_ATCC19061	Xenorhabdus_hominickii_DSM_17903	78.6	3201
Xenorhabdus_nematophila_ATCC19061	Xenorhabdus_hominickii_ANU1	78.6	3201
Xenorhabdus_nematophila_websteri	Xenorhabdus_hominickii_DSM_17903	78.6	3201
Xenorhabdus_nematophila_websteri	Xenorhabdus_hominickii_ANU1	78.6	3201
Xenorhabdus_ehlersii_DSM_16337	Xenorhabdus_hominickii_DSM_17903	78.529	3209
Xenorhabdus_ehlersii_DSM_16337	Xenorhabdus_hominickii_ANU1	78.529	3209
Xenorhabdus_hominickii_ANU1	Xenorhabdus_ehlersii_DSM_16337	78.529	3209
Xenorhabdus_hominickii_DSM_17903	Xenorhabdus_ehlersii_DSM_16337	78.529	3209
Xenorhabdus_doucetiae_FRM16	Xenorhabdus_nematophila_anatoliense	78.515	1778
Xenorhabdus_nematophila_anatoliense	Xenorhabdus_doucetiae_FRM16	78.515	1778
Xenorhabdus_doucetiae_FRM16	Xenorhabdus_nematophila_ATCC19061	78.459	1778
Xenorhabdus_doucetiae_FRM16	Xenorhabdus_nematophila_AN6-1	78.459	1778
Xenorhabdus_nematophila_AN6-1	Xenorhabdus_doucetiae_FRM16	78.459	1778
Xenorhabdus_nematophila_ATCC19061	Xenorhabdus_doucetiae_FRM16	78.459	1778
Xenorhabdus_thuongxuanensis_30TX1	Xenorhabdus_hominickii_DSM_17903	78.453	3207
Xenorhabdus_thuongxuanensis_30TX1	Xenorhabdus_hominickii_ANU1	78.453	3207
Xenorhabdus_hominickii_ANU1	Xenorhabdus_thuongxuanensis_30TX1	78.447	3206
Xenorhabdus_hominickii_DSM_17903	Xenorhabdus_thuongxuanensis_30TX1	78.447	3206
Xenorhabdus_doucetiae_FRM16	Xenorhabdus_nematophila_websteri	78.403	1778
Xenorhabdus_nematophila_websteri	Xenorhabdus_doucetiae_FRM16	78.403	1778
Xenorhabdus_khoisanae_MCB	Xenorhabdus_kozodoii_FR74	78.398	3208
Xenorhabdus_khoisanae_MCB	Xenorhabdus_innexi_DSM_16336	78.398	3208
Xenorhabdus_innexi_DSM_16336	Xenorhabdus_khoisanae_MCB	78.391	3207
Xenorhabdus_kozodoii_FR74	Xenorhabdus_khoisanae_MCB	78.391	3207
Xenorhabdus_doucetiae_FRM16	Xenorhabdus_nematophila_F1	78.302	1779
Xenorhabdus_nematophila_F1	Xenorhabdus_doucetiae_FRM16	78.302	1779
Xenorhabdus_griffiniae_BMMCB	Xenorhabdus_miraniensis_DSM_17902	78.278	3218
Xenorhabdus_miraniensis_DSM_17902	Xenorhabdus_griffiniae_BMMCB	78.278	3218
Xenorhabdus_hominickii_ANU1	Xenorhabdus_koppenhoeferi_DSM_18168	78.195	3192
Xenorhabdus_hominickii_DSM_17903	Xenorhabdus_koppenhoeferi_DSM_18168	78.195	3192
Xenorhabdus_koppenhoeferi_DSM_18168	Xenorhabdus_hominickii_DSM_17903	78.195	3192
Xenorhabdus_koppenhoeferi_DSM_18168	Xenorhabdus_hominickii_ANU1	78.195	3192
Xenorhabdus_innexi_DSM_16336	Xenorhabdus_miraniensis_DSM_17902	78.093	3209
Xenorhabdus_kozodoii_FR74	Xenorhabdus_miraniensis_DSM_17902	78.093	3209
Xenorhabdus_miraniensis_DSM_17902	Xenorhabdus_kozodoii_FR74	78.079	3207
Xenorhabdus_miraniensis_DSM_17902	Xenorhabdus_innexi_DSM_16336	78.079	3207
Xenorhabdus_koppenhoeferi_DSM_18168	Xenorhabdus_thuongxuanensis_30TX1	77.726	3201
Xenorhabdus_thuongxuanensis_30TX1	Xenorhabdus_koppenhoeferi_DSM_18168	77.719	3200
Xenorhabdus_koppenhoeferi_DSM_18168	Xenorhabdus_ehlersii_DSM_16337	77.598	3205
Xenorhabdus_ehlersii_DSM_16337	Xenorhabdus_koppenhoeferi_DSM_18168	77.591	3204
Xenorhabdus_nematophila_F1	Xenorhabdus_sp-_BG5	77.251	3187
Xenorhabdus_sp-_BG5	Xenorhabdus_nematophila_F1	77.251	3187
Xenorhabdus_nematophila_anatoliense	Xenorhabdus_sp-_BG5	77.241	3190
Xenorhabdus_sp-_BG5	Xenorhabdus_nematophila_anatoliense	77.241	3190
Xenorhabdus_nematophila_AN6-1	Xenorhabdus_sp-_BG5	77.22	3187
Xenorhabdus_nematophila_ATCC19061	Xenorhabdus_sp-_BG5	77.22	3187
Xenorhabdus_sp-_BG5	Xenorhabdus_nematophila_ATCC19061	77.22	3187
Xenorhabdus_sp-_BG5	Xenorhabdus_nematophila_AN6-1	77.22	3187
Xenorhabdus_nematophila_websteri	Xenorhabdus_sp-_BG5	77.203	3189
Xenorhabdus_sp-_BG5	Xenorhabdus_nematophila_websteri	77.203	3189
Xenorhabdus_nematophila_anatoliense	Xenorhabdus_thuongxuanensis_30TX1	77.115	3203
Xenorhabdus_thuongxuanensis_30TX1	Xenorhabdus_nematophila_anatoliense	77.108	3202
Xenorhabdus_nematophila_websteri	Xenorhabdus_thuongxuanensis_30TX1	77.062	3200
Xenorhabdus_thuongxuanensis_30TX1	Xenorhabdus_nematophila_websteri	77.055	3199
Xenorhabdus_nematophila_AN6-1	Xenorhabdus_ehlersii_DSM_16337	77.033	3209
Xenorhabdus_nematophila_ATCC19061	Xenorhabdus_ehlersii_DSM_16337	77.033	3209
Xenorhabdus_ehlersii_DSM_16337	Xenorhabdus_nematophila_ATCC19061	77.026	3208
Xenorhabdus_ehlersii_DSM_16337	Xenorhabdus_nematophila_AN6-1	77.026	3208
Xenorhabdus_nematophila_websteri	Xenorhabdus_ehlersii_DSM_16337	77.002	3209
Xenorhabdus_ehlersii_DSM_16337	Xenorhabdus_nematophila_websteri	76.995	3208
Xenorhabdus_nematophila_AN6-1	Xenorhabdus_thuongxuanensis_30TX1	76.969	3200
Xenorhabdus_nematophila_ATCC19061	Xenorhabdus_thuongxuanensis_30TX1	76.969	3200
Xenorhabdus_thuongxuanensis_30TX1	Xenorhabdus_nematophila_ATCC19061	76.962	3199
Xenorhabdus_thuongxuanensis_30TX1	Xenorhabdus_nematophila_AN6-1	76.962	3199
Xenorhabdus_nematophila_F1	Xenorhabdus_ehlersii_DSM_16337	76.94	3209
Xenorhabdus_nematophila_F1	Xenorhabdus_thuongxuanensis_30TX1	76.938	3200
Xenorhabdus_ehlersii_DSM_16337	Xenorhabdus_nematophila_F1	76.933	3208
Xenorhabdus_thuongxuanensis_30TX1	Xenorhabdus_nematophila_F1	76.93	3199
Xenorhabdus_ehlersii_DSM_16337	Xenorhabdus_nematophila_anatoliense	76.925	3207
Xenorhabdus_nematophila_anatoliense	Xenorhabdus_ehlersii_DSM_16337	76.925	3207
Xenorhabdus_griffiniae_BMMCB	Xenorhabdus_nematophila_anatoliense	76.781	3200
Xenorhabdus_nematophila_anatoliense	Xenorhabdus_griffiniae_BMMCB	76.781	3200
Xenorhabdus_innexi_DSM_16336	Xenorhabdus_koppenhoeferi_DSM_18168	76.658	3196
Xenorhabdus_kozodoii_FR74	Xenorhabdus_koppenhoeferi_DSM_18168	76.658	3196
Xenorhabdus_koppenhoeferi_DSM_18168	Xenorhabdus_kozodoii_FR74	76.651	3195
Xenorhabdus_koppenhoeferi_DSM_18168	Xenorhabdus_innexi_DSM_16336	76.651	3195
Xenorhabdus_nematophila_AN6-1	Xenorhabdus_kozodoii_FR74	76.054	3203
Xenorhabdus_nematophila_AN6-1	Xenorhabdus_innexi_DSM_16336	76.054	3203
Xenorhabdus_nematophila_ATCC19061	Xenorhabdus_kozodoii_FR74	76.054	3203
Xenorhabdus_nematophila_ATCC19061	Xenorhabdus_innexi_DSM_16336	76.054	3203
Xenorhabdus_innexi_DSM_16336	Xenorhabdus_nematophila_ATCC19061	76.039	3201
Xenorhabdus_innexi_DSM_16336	Xenorhabdus_nematophila_AN6-1	76.039	3201
Xenorhabdus_kozodoii_FR74	Xenorhabdus_nematophila_ATCC19061	76.039	3201
Xenorhabdus_kozodoii_FR74	Xenorhabdus_nematophila_AN6-1	76.039	3201
Xenorhabdus_nematophila_F1	Xenorhabdus_kozodoii_FR74	76.022	3203
Xenorhabdus_nematophila_F1	Xenorhabdus_innexi_DSM_16336	76.022	3203
Xenorhabdus_nematophila_anatoliense	Xenorhabdus_kozodoii_FR74	76.022	3203
Xenorhabdus_nematophila_anatoliense	Xenorhabdus_innexi_DSM_16336	76.022	3203
Xenorhabdus_nematophila_websteri	Xenorhabdus_kozodoii_FR74	76.015	3202
Xenorhabdus_nematophila_websteri	Xenorhabdus_innexi_DSM_16336	76.015	3202
Xenorhabdus_innexi_DSM_16336	Xenorhabdus_nematophila_anatoliense	76.007	3201
Xenorhabdus_innexi_DSM_16336	Xenorhabdus_nematophila_F1	76.007	3201
Xenorhabdus_kozodoii_FR74	Xenorhabdus_nematophila_anatoliense	76.007	3201
Xenorhabdus_kozodoii_FR74	Xenorhabdus_nematophila_F1	76.007	3201
Xenorhabdus_innexi_DSM_16336	Xenorhabdus_nematophila_websteri	76	3200
Xenorhabdus_kozodoii_FR74	Xenorhabdus_nematophila_websteri	76	3200
Xenorhabdus_budapestensis_C-7-2	Xenorhabdus_bovienii_feltiae_France	74.004	2485
Xenorhabdus_bovienii_feltiae_France	Xenorhabdus_budapestensis_C-7-2	73.994	2484
Xenorhabdus_bovienii_feltiae_Moldova	Xenorhabdus_budapestensis_C-7-2	73.964	2485
Xenorhabdus_budapestensis_C-7-2	Xenorhabdus_bovienii_feltiae_Moldova	73.964	2485
Xenorhabdus_budapestensis_C-7-2	Xenorhabdus_bovienii_feltiae_Florida	73.915	1867
Xenorhabdus_bovienii_feltiae_Florida	Xenorhabdus_budapestensis_C-7-2	73.901	1866
Xenorhabdus_budapestensis_C-7-2	Xenorhabdus_bovienii_oregonense	73.678	2496
Xenorhabdus_bovienii_oregonense	Xenorhabdus_budapestensis_C-7-2	73.667	2495
Xenorhabdus_budapestensis_C-7-2	Xenorhabdus_bovienii_jollieti	73.663	2487
Xenorhabdus_budapestensis_C-7-2	Xenorhabdus_bovienii_SS2004	73.663	2487
Xenorhabdus_bovienii_SS2004	Xenorhabdus_budapestensis_C-7-2	73.652	2486
Xenorhabdus_bovienii_jollieti	Xenorhabdus_budapestensis_C-7-2	73.652	2486
Xenorhabdus_bovienii_CS03	Xenorhabdus_budapestensis_C-7-2	73.644	2489
Xenorhabdus_budapestensis_C-7-2	Xenorhabdus_bovienii_CS03	73.644	2489
Xenorhabdus_bovienii_puntauvense	Xenorhabdus_budapestensis_C-7-2	73.642	2485
Xenorhabdus_budapestensis_C-7-2	Xenorhabdus_bovienii_puntauvense	73.642	2485
Xenorhabdus_bovienii_kraussei_Becker_Underwood	Xenorhabdus_budapestensis_C-7-2	73.532	2486
Xenorhabdus_budapestensis_C-7-2	Xenorhabdus_bovienii_kraussei_Becker_Underwood	73.532	2486
Xenorhabdus_innexi_DSM_16336	Xenorhabdus_vietnamensis_DSM_22392	72.724	2460
Xenorhabdus_vietnamensis_DSM_22392	Xenorhabdus_innexi_DSM_16336	72.724	2460
Xenorhabdus_sp-_BG5	Xenorhabdus_bovienii_feltiae_France	72.192	1291
Xenorhabdus_bovienii_feltiae_France	Xenorhabdus_sp-_BG5	72.149	1289
Xenorhabdus_bovienii_puntauvense	Xenorhabdus_sp-_BG5	72.093	1290
Xenorhabdus_sp-_BG5	Xenorhabdus_bovienii_puntauvense	72.093	1290
Xenorhabdus_innexi_DSM_16336	Xenorhabdus_bovienii_feltiae_Florida	72.062	2119
Xenorhabdus_kozodoii_FR74	Xenorhabdus_bovienii_feltiae_Florida	72.062	2119
Xenorhabdus_bovienii_feltiae_Florida	Xenorhabdus_kozodoii_FR74	72.049	2118
Xenorhabdus_bovienii_feltiae_Florida	Xenorhabdus_innexi_DSM_16336	72.049	2118
Xenorhabdus_bovienii_oregonense	Xenorhabdus_vietnamensis_DSM_22392	72.017	3202
Xenorhabdus_vietnamensis_DSM_22392	Xenorhabdus_bovienii_oregonense	72.017	3202
Xenorhabdus_innexi_DSM_16336	Xenorhabdus_bovienii_oregonense	72.001	3218
Xenorhabdus_kozodoii_FR74	Xenorhabdus_bovienii_oregonense	72.001	3218
Xenorhabdus_bovienii_oregonense	Xenorhabdus_kozodoii_FR74	71.993	3217
Xenorhabdus_bovienii_oregonense	Xenorhabdus_innexi_DSM_16336	71.993	3217
Xenorhabdus_innexi_DSM_16336	Xenorhabdus_bovienii_feltiae_France	71.97	3218
Xenorhabdus_kozodoii_FR74	Xenorhabdus_bovienii_feltiae_France	71.97	3218
Xenorhabdus_bovienii_feltiae_France	Xenorhabdus_kozodoii_FR74	71.961	3217
Xenorhabdus_bovienii_feltiae_France	Xenorhabdus_innexi_DSM_16336	71.961	3217
Xenorhabdus_vietnamensis_DSM_22392	Xenorhabdus_budapestensis_C-7-2	71.677	2355
Xenorhabdus_budapestensis_C-7-2	Xenorhabdus_vietnamensis_DSM_22392	71.653	2353
Xenorhabdus_bovienii_SS2004	Xenorhabdus_kozodoii_FR74	71.589	3210
Xenorhabdus_bovienii_SS2004	Xenorhabdus_innexi_DSM_16336	71.589	3210
Xenorhabdus_bovienii_jollieti	Xenorhabdus_kozodoii_FR74	71.589	3210
Xenorhabdus_bovienii_jollieti	Xenorhabdus_innexi_DSM_16336	71.589	3210
Xenorhabdus_innexi_DSM_16336	Xenorhabdus_bovienii_jollieti	71.58	3209
Xenorhabdus_innexi_DSM_16336	Xenorhabdus_bovienii_SS2004	71.58	3209
Xenorhabdus_kozodoii_FR74	Xenorhabdus_bovienii_jollieti	71.58	3209
Xenorhabdus_kozodoii_FR74	Xenorhabdus_bovienii_SS2004	71.58	3209
Xenorhabdus_innexi_DSM_16336	Xenorhabdus_nematophila_websteri	71.429	1666
Xenorhabdus_nematophila_websteri	Xenorhabdus_innexi_DSM_16336	71.429	1666
Xenorhabdus_innexi_DSM_16336	Xenorhabdus_nematophila_anatoliense	71.328	1702
Xenorhabdus_nematophila_anatoliense	Xenorhabdus_innexi_DSM_16336	71.328	1702
Xenorhabdus_innexi_DSM_16336	Xenorhabdus_nematophila_ATCC19061	71.269	1702
Xenorhabdus_innexi_DSM_16336	Xenorhabdus_nematophila_AN6-1	71.269	1702
Xenorhabdus_nematophila_AN6-1	Xenorhabdus_innexi_DSM_16336	71.269	1702
Xenorhabdus_nematophila_ATCC19061	Xenorhabdus_innexi_DSM_16336	71.269	1702
Xenorhabdus_innexi_DSM_16336	Xenorhabdus_nematophila_F1	71.21	1702
Xenorhabdus_nematophila_F1	Xenorhabdus_innexi_DSM_16336	71.21	1702
Xenorhabdus_budapestensis_C-7-2	Xenorhabdus_sp-_BG5	71.008	2380
Xenorhabdus_sp-_BG5	Xenorhabdus_budapestensis_C-7-2	71.008	2380
Xenorhabdus_innexi_DSM_16336	Xenorhabdus_bovienii_jollieti	70.876	3231
Xenorhabdus_innexi_DSM_16336	Xenorhabdus_bovienii_SS2004	70.876	3231
Xenorhabdus_bovienii_SS2004	Xenorhabdus_innexi_DSM_16336	70.84	3227
Xenorhabdus_bovienii_jollieti	Xenorhabdus_innexi_DSM_16336	70.84	3227

## Sheet: m6
Query	Subject	Percentage Identity	Alignment lenght
Xenorhabdus_mauleonii_DSM_17908	Xenorhabdus_mauleonii_DSM_17908	100	3196
Xenorhabdus_budapestensis_C-7-2	Xenorhabdus_budapestensis_C-7-2	100	3190
Xenorhabdus_sp-_KJ12-1	Xenorhabdus_sp-_KJ12-1	100	3187
Xenorhabdus_sp-_KK7-4	Xenorhabdus_sp-_KK7-4	100	3187
Xenorhabdus_stockiae_DSM_17904	Xenorhabdus_stockiae_DSM_17904	100	3187
Xenorhabdus_hominickii_ANU1	Xenorhabdus_hominickii_DSM_17903	100	3178
Xenorhabdus_hominickii_ANU1	Xenorhabdus_hominickii_ANU1	100	3178
Xenorhabdus_hominickii_DSM_17903	Xenorhabdus_hominickii_DSM_17903	100	3178
Xenorhabdus_hominickii_DSM_17903	Xenorhabdus_hominickii_ANU1	100	3178
Xenorhabdus_innexi_DSM_16336	Xenorhabdus_innexi_DSM_16336	100	3169
Xenorhabdus_japonica_DSM_16522	Xenorhabdus_japonica_DSM_16522	100	3163
Xenorhabdus_vietnamensis_DSM_22392	Xenorhabdus_vietnamensis_DSM_22392	100	3163
Xenorhabdus_khoisanae_MCB	Xenorhabdus_khoisanae_MCB	100	3160
Xenorhabdus_miraniensis_DSM_17902	Xenorhabdus_miraniensis_DSM_17902	100	3160
Xenorhabdus_cabanillasii_DSM_17905	Xenorhabdus_cabanillasii_DSM_17905	100	3148
Xenorhabdus_koppenhoeferi_DSM_18168	Xenorhabdus_koppenhoeferi_DSM_18168	100	3145
Xenorhabdus_nematophila_AN6-1	Xenorhabdus_nematophila_ATCC19061	100	3145
Xenorhabdus_nematophila_AN6-1	Xenorhabdus_nematophila_AN6-1	100	3145
Xenorhabdus_nematophila_ATCC19061	Xenorhabdus_nematophila_ATCC19061	100	3145
Xenorhabdus_nematophila_ATCC19061	Xenorhabdus_nematophila_AN6-1	100	3145
Xenorhabdus_nematophila_F1	Xenorhabdus_nematophila_F1	100	3145
Xenorhabdus_nematophila_anatoliense	Xenorhabdus_nematophila_anatoliense	100	3145
Xenorhabdus_nematophila_websteri	Xenorhabdus_nematophila_websteri	100	3145
Xenorhabdus_griffiniae_BMMCB	Xenorhabdus_griffiniae_BMMCB	100	3142
Xenorhabdus_bovienii_SS2004	Xenorhabdus_bovienii_SS2004	100	3136
Xenorhabdus_bovienii_feltiae_France	Xenorhabdus_bovienii_feltiae_France	100	3136
Xenorhabdus_bovienii_feltiae_Moldova	Xenorhabdus_bovienii_feltiae_Moldova	100	3136
Xenorhabdus_bovienii_oregonense	Xenorhabdus_bovienii_oregonense	100	3136
Xenorhabdus_bovienii_puntauvense	Xenorhabdus_bovienii_puntauvense	100	3136
Xenorhabdus_kozodoii_FR48	Xenorhabdus_kozodoii_FR74	100	3136
Xenorhabdus_kozodoii_FR48	Xenorhabdus_kozodoii_FR48	100	3136
Xenorhabdus_kozodoii_FR74	Xenorhabdus_kozodoii_FR74	100	3136
Xenorhabdus_kozodoii_FR74	Xenorhabdus_kozodoii_FR48	100	3136
Xenorhabdus_thuongxuanensis_30TX1	Xenorhabdus_thuongxuanensis_30TX1	100	3136
Xenorhabdus_bovienii_kraussei_Becker_Underwood	Xenorhabdus_bovienii_kraussei_Becker_Underwood	100	3133
Xenorhabdus_kozodoii_FR71	Xenorhabdus_kozodoii_FR71	100	3106
Xenorhabdus_bovienii_feltiae_Florida	Xenorhabdus_bovienii_feltiae_France	100	2056
Xenorhabdus_bovienii_feltiae_Florida	Xenorhabdus_bovienii_feltiae_Florida	100	2056
Xenorhabdus_bovienii_feltiae_France	Xenorhabdus_bovienii_feltiae_Florida	100	2056
Xenorhabdus_nematophila_C2-3	Xenorhabdus_nematophila_C2-3	100	1243
X_budapestensis_DSM_16342	X_budapestensis_DSM_16342	99.984	6302
Xenorhabdus_nematophila_F1	Xenorhabdus_nematophila_anatoliense	99.936	3145
Xenorhabdus_nematophila_anatoliense	Xenorhabdus_nematophila_F1	99.936	3145
Xenorhabdus_nematophila_anatoliense	Xenorhabdus_nematophila_websteri	99.905	3145
Xenorhabdus_nematophila_websteri	Xenorhabdus_nematophila_anatoliense	99.905	3145
Xenorhabdus_nematophila_F1	Xenorhabdus_nematophila_websteri	99.841	3145
Xenorhabdus_nematophila_websteri	Xenorhabdus_nematophila_F1	99.841	3145
X_budapestensis_DSM_16342	Xenorhabdus_bovienii_puntauvense	99.841	3136
Xenorhabdus_bovienii_puntauvense	X_budapestensis_DSM_16342	99.841	3136
Xenorhabdus_nematophila_AN6-1	Xenorhabdus_nematophila_F1	99.682	3145
Xenorhabdus_nematophila_ATCC19061	Xenorhabdus_nematophila_F1	99.682	3145
Xenorhabdus_nematophila_F1	Xenorhabdus_nematophila_ATCC19061	99.682	3145
Xenorhabdus_nematophila_F1	Xenorhabdus_nematophila_AN6-1	99.682	3145
Xenorhabdus_nematophila_AN6-1	Xenorhabdus_nematophila_anatoliense	99.618	3145
Xenorhabdus_nematophila_ATCC19061	Xenorhabdus_nematophila_anatoliense	99.618	3145
Xenorhabdus_nematophila_anatoliense	Xenorhabdus_nematophila_ATCC19061	99.618	3145
Xenorhabdus_nematophila_anatoliense	Xenorhabdus_nematophila_AN6-1	99.618	3145
Xenorhabdus_nematophila_AN6-1	Xenorhabdus_nematophila_websteri	99.523	3145
Xenorhabdus_nematophila_ATCC19061	Xenorhabdus_nematophila_websteri	99.523	3145
Xenorhabdus_nematophila_websteri	Xenorhabdus_nematophila_ATCC19061	99.523	3145
Xenorhabdus_nematophila_websteri	Xenorhabdus_nematophila_AN6-1	99.523	3145
Xenorhabdus_sp-_KJ12-1	Xenorhabdus_stockiae_DSM_17904	99.247	3187
Xenorhabdus_stockiae_DSM_17904	Xenorhabdus_sp-_KJ12-1	99.247	3187
Xenorhabdus_bovienii_feltiae_France	Xenorhabdus_bovienii_kraussei_Becker_Underwood	97.577	3136
Xenorhabdus_bovienii_kraussei_Becker_Underwood	Xenorhabdus_bovienii_feltiae_France	97.577	3136
Xenorhabdus_bovienii_feltiae_Florida	Xenorhabdus_bovienii_feltiae_Moldova	97.568	2056
Xenorhabdus_bovienii_feltiae_Moldova	Xenorhabdus_bovienii_feltiae_Florida	97.568	2056
Xenorhabdus_bovienii_feltiae_France	Xenorhabdus_bovienii_feltiae_Moldova	97.321	3136
Xenorhabdus_bovienii_feltiae_Moldova	Xenorhabdus_bovienii_feltiae_France	97.321	3136
Xenorhabdus_bovienii_feltiae_Florida	Xenorhabdus_bovienii_kraussei_Becker_Underwood	97.276	2056
Xenorhabdus_bovienii_kraussei_Becker_Underwood	Xenorhabdus_bovienii_feltiae_Florida	97.276	2056
Xenorhabdus_bovienii_feltiae_Moldova	Xenorhabdus_bovienii_puntauvense	97.227	3137
Xenorhabdus_bovienii_puntauvense	Xenorhabdus_bovienii_feltiae_Moldova	97.227	3137
X_budapestensis_DSM_16342	Xenorhabdus_bovienii_feltiae_Moldova	97.195	3137
Xenorhabdus_bovienii_feltiae_Moldova	X_budapestensis_DSM_16342	97.195	3137
X_budapestensis_DSM_16342	Xenorhabdus_bovienii_feltiae_France	97.099	3137
Xenorhabdus_bovienii_feltiae_France	X_budapestensis_DSM_16342	97.099	3137
Xenorhabdus_bovienii_feltiae_France	Xenorhabdus_bovienii_puntauvense	97.004	3137
Xenorhabdus_bovienii_puntauvense	Xenorhabdus_bovienii_feltiae_France	97.004	3137
Xenorhabdus_bovienii_feltiae_Florida	Xenorhabdus_bovienii_puntauvense	96.84	2057
Xenorhabdus_bovienii_puntauvense	Xenorhabdus_bovienii_feltiae_Florida	96.84	2057
X_budapestensis_DSM_16342	Xenorhabdus_bovienii_feltiae_Florida	96.791	2057
Xenorhabdus_bovienii_feltiae_Florida	X_budapestensis_DSM_16342	96.791	2057
Xenorhabdus_bovienii_kraussei_Becker_Underwood	Xenorhabdus_bovienii_puntauvense	96.685	3137
Xenorhabdus_bovienii_puntauvense	Xenorhabdus_bovienii_kraussei_Becker_Underwood	96.685	3137
X_budapestensis_DSM_16342	Xenorhabdus_bovienii_kraussei_Becker_Underwood	96.589	3137
Xenorhabdus_bovienii_kraussei_Becker_Underwood	X_budapestensis_DSM_16342	96.589	3137
Xenorhabdus_bovienii_feltiae_Moldova	Xenorhabdus_bovienii_kraussei_Becker_Underwood	96.397	3136
Xenorhabdus_bovienii_kraussei_Becker_Underwood	Xenorhabdus_bovienii_feltiae_Moldova	96.397	3136
Xenorhabdus_sp-_KJ12-1	Xenorhabdus_sp-_KK7-4	96.109	3187
Xenorhabdus_sp-_KK7-4	Xenorhabdus_sp-_KJ12-1	96.109	3187
Xenorhabdus_sp-_KK7-4	Xenorhabdus_stockiae_DSM_17904	95.827	3187
Xenorhabdus_stockiae_DSM_17904	Xenorhabdus_sp-_KK7-4	95.827	3187
Xenorhabdus_bovienii_feltiae_Florida	Xenorhabdus_bovienii_oregonense	95.284	2057
Xenorhabdus_bovienii_oregonense	Xenorhabdus_bovienii_feltiae_Florida	95.284	2057
Xenorhabdus_bovienii_oregonense	Xenorhabdus_bovienii_puntauvense	95.054	3134
Xenorhabdus_bovienii_puntauvense	Xenorhabdus_bovienii_oregonense	95.054	3134
X_budapestensis_DSM_16342	Xenorhabdus_bovienii_oregonense	94.895	3134
Xenorhabdus_bovienii_oregonense	X_budapestensis_DSM_16342	94.895	3134
Xenorhabdus_bovienii_SS2004	Xenorhabdus_bovienii_oregonense	94.869	3138
Xenorhabdus_bovienii_oregonense	Xenorhabdus_bovienii_SS2004	94.869	3138
Xenorhabdus_bovienii_feltiae_Moldova	Xenorhabdus_bovienii_oregonense	94.864	3135
Xenorhabdus_bovienii_oregonense	Xenorhabdus_bovienii_feltiae_Moldova	94.864	3135
Xenorhabdus_bovienii_feltiae_France	Xenorhabdus_bovienii_oregonense	94.833	3135
Xenorhabdus_bovienii_oregonense	Xenorhabdus_bovienii_feltiae_France	94.833	3135
Xenorhabdus_bovienii_kraussei_Becker_Underwood	Xenorhabdus_bovienii_oregonense	94.609	3135
Xenorhabdus_bovienii_oregonense	Xenorhabdus_bovienii_kraussei_Becker_Underwood	94.609	3135
Xenorhabdus_khoisanae_MCB	Xenorhabdus_miraniensis_DSM_17902	93.766	3160
Xenorhabdus_miraniensis_DSM_17902	Xenorhabdus_khoisanae_MCB	93.766	3160
Xenorhabdus_bovienii_SS2004	Xenorhabdus_bovienii_puntauvense	93.527	3136
Xenorhabdus_bovienii_puntauvense	Xenorhabdus_bovienii_SS2004	93.527	3136
X_budapestensis_DSM_16342	Xenorhabdus_bovienii_SS2004	93.431	3136
Xenorhabdus_bovienii_SS2004	X_budapestensis_DSM_16342	93.431	3136
Xenorhabdus_bovienii_SS2004	Xenorhabdus_bovienii_feltiae_Florida	93.298	2059
Xenorhabdus_bovienii_feltiae_Florida	Xenorhabdus_bovienii_SS2004	93.298	2059
Xenorhabdus_bovienii_SS2004	Xenorhabdus_bovienii_feltiae_Moldova	93.178	3137
Xenorhabdus_bovienii_SS2004	Xenorhabdus_bovienii_feltiae_France	93.178	3137
Xenorhabdus_bovienii_feltiae_France	Xenorhabdus_bovienii_SS2004	93.178	3137
Xenorhabdus_bovienii_feltiae_Moldova	Xenorhabdus_bovienii_SS2004	93.178	3137
Xenorhabdus_bovienii_SS2004	Xenorhabdus_bovienii_kraussei_Becker_Underwood	92.923	3137
Xenorhabdus_bovienii_kraussei_Becker_Underwood	Xenorhabdus_bovienii_SS2004	92.923	3137
X_budapestensis_DSM_16342	Xenorhabdus_cabanillasii_DSM_17905	92.32	3151
Xenorhabdus_cabanillasii_DSM_17905	X_budapestensis_DSM_16342	92.315	3149
Xenorhabdus_japonica_DSM_16522	Xenorhabdus_vietnamensis_DSM_22392	91.717	3163
Xenorhabdus_vietnamensis_DSM_22392	Xenorhabdus_japonica_DSM_16522	91.717	3163
Xenorhabdus_koppenhoeferi_DSM_18168	Xenorhabdus_nematophila_anatoliense	89.692	3153
Xenorhabdus_nematophila_anatoliense	Xenorhabdus_koppenhoeferi_DSM_18168	89.692	3153
Xenorhabdus_koppenhoeferi_DSM_18168	Xenorhabdus_nematophila_websteri	89.661	3153
Xenorhabdus_nematophila_websteri	Xenorhabdus_koppenhoeferi_DSM_18168	89.661	3153
Xenorhabdus_koppenhoeferi_DSM_18168	Xenorhabdus_nematophila_F1	89.629	3153
Xenorhabdus_koppenhoeferi_DSM_18168	Xenorhabdus_nematophila_ATCC19061	89.629	3153
Xenorhabdus_koppenhoeferi_DSM_18168	Xenorhabdus_nematophila_AN6-1	89.629	3153
Xenorhabdus_nematophila_AN6-1	Xenorhabdus_koppenhoeferi_DSM_18168	89.629	3153
Xenorhabdus_nematophila_ATCC19061	Xenorhabdus_koppenhoeferi_DSM_18168	89.629	3153
Xenorhabdus_nematophila_F1	Xenorhabdus_koppenhoeferi_DSM_18168	89.629	3153
Xenorhabdus_griffiniae_BMMCB	Xenorhabdus_thuongxuanensis_30TX1	88.462	3146
Xenorhabdus_thuongxuanensis_30TX1	Xenorhabdus_griffiniae_BMMCB	88.462	3146
Xenorhabdus_griffiniae_BMMCB	Xenorhabdus_kozodoii_FR74	81.662	3152
Xenorhabdus_griffiniae_BMMCB	Xenorhabdus_kozodoii_FR48	81.662	3152
Xenorhabdus_kozodoii_FR48	Xenorhabdus_griffiniae_BMMCB	81.662	3152
Xenorhabdus_kozodoii_FR74	Xenorhabdus_griffiniae_BMMCB	81.662	3152
Xenorhabdus_kozodoii_FR48	Xenorhabdus_thuongxuanensis_30TX1	81.046	3155
Xenorhabdus_kozodoii_FR74	Xenorhabdus_thuongxuanensis_30TX1	81.046	3155
Xenorhabdus_thuongxuanensis_30TX1	Xenorhabdus_kozodoii_FR74	81.046	3155
Xenorhabdus_thuongxuanensis_30TX1	Xenorhabdus_kozodoii_FR48	81.046	3155
Xenorhabdus_budapestensis_C-7-2	Xenorhabdus_innexi_DSM_16336	80.629	2798
Xenorhabdus_innexi_DSM_16336	Xenorhabdus_budapestensis_C-7-2	80.629	2798
Xenorhabdus_japonica_DSM_16522	Xenorhabdus_thuongxuanensis_30TX1	80.536	3170
Xenorhabdus_thuongxuanensis_30TX1	Xenorhabdus_japonica_DSM_16522	80.536	3170
Xenorhabdus_khoisanae_MCB	Xenorhabdus_nematophila_anatoliense	80.273	3153
Xenorhabdus_khoisanae_MCB	Xenorhabdus_nematophila_F1	80.273	3153
Xenorhabdus_nematophila_F1	Xenorhabdus_khoisanae_MCB	80.273	3153
Xenorhabdus_nematophila_anatoliense	Xenorhabdus_khoisanae_MCB	80.273	3153
Xenorhabdus_khoisanae_MCB	Xenorhabdus_nematophila_websteri	80.241	3153
Xenorhabdus_nematophila_websteri	Xenorhabdus_khoisanae_MCB	80.241	3153
Xenorhabdus_khoisanae_MCB	Xenorhabdus_nematophila_ATCC19061	80.184	3154
Xenorhabdus_khoisanae_MCB	Xenorhabdus_nematophila_AN6-1	80.184	3154
Xenorhabdus_nematophila_AN6-1	Xenorhabdus_khoisanae_MCB	80.184	3154
Xenorhabdus_nematophila_ATCC19061	Xenorhabdus_khoisanae_MCB	80.184	3154
Xenorhabdus_griffiniae_BMMCB	Xenorhabdus_japonica_DSM_16522	79.943	3181
Xenorhabdus_japonica_DSM_16522	Xenorhabdus_griffiniae_BMMCB	79.943	3181
Xenorhabdus_thuongxuanensis_30TX1	Xenorhabdus_vietnamensis_DSM_22392	79.665	3167
Xenorhabdus_vietnamensis_DSM_22392	Xenorhabdus_thuongxuanensis_30TX1	79.665	3167
Xenorhabdus_hominickii_ANU1	Xenorhabdus_nematophila_C2-3	79.328	1190
Xenorhabdus_hominickii_DSM_17903	Xenorhabdus_nematophila_C2-3	79.328	1190
Xenorhabdus_nematophila_C2-3	Xenorhabdus_hominickii_DSM_17903	79.328	1190
Xenorhabdus_nematophila_C2-3	Xenorhabdus_hominickii_ANU1	79.328	1190
Xenorhabdus_thuongxuanensis_30TX1	Xenorhabdus_koppenhoeferi_DSM_18168	79.063	3138
Xenorhabdus_koppenhoeferi_DSM_18168	Xenorhabdus_thuongxuanensis_30TX1	79.05	3136
Xenorhabdus_hominickii_ANU1	Xenorhabdus_miraniensis_DSM_17902	78.878	3191
Xenorhabdus_hominickii_DSM_17903	Xenorhabdus_miraniensis_DSM_17902	78.878	3191
Xenorhabdus_koppenhoeferi_DSM_18168	Xenorhabdus_miraniensis_DSM_17902	78.863	3165
Xenorhabdus_miraniensis_DSM_17902	Xenorhabdus_koppenhoeferi_DSM_18168	78.863	3165
Xenorhabdus_miraniensis_DSM_17902	Xenorhabdus_hominickii_DSM_17903	78.838	3185
Xenorhabdus_miraniensis_DSM_17902	Xenorhabdus_hominickii_ANU1	78.838	3185
Xenorhabdus_griffiniae_BMMCB	Xenorhabdus_vietnamensis_DSM_22392	78.816	3177
Xenorhabdus_vietnamensis_DSM_22392	Xenorhabdus_griffiniae_BMMCB	78.816	3177
Xenorhabdus_hominickii_ANU1	Xenorhabdus_khoisanae_MCB	78.661	3182
Xenorhabdus_hominickii_DSM_17903	Xenorhabdus_khoisanae_MCB	78.661	3182
Xenorhabdus_miraniensis_DSM_17902	Xenorhabdus_japonica_DSM_16522	78.654	3195
Xenorhabdus_khoisanae_MCB	Xenorhabdus_hominickii_DSM_17903	78.648	3180
Xenorhabdus_khoisanae_MCB	Xenorhabdus_hominickii_ANU1	78.648	3180
Xenorhabdus_japonica_DSM_16522	Xenorhabdus_miraniensis_DSM_17902	78.641	3193
Xenorhabdus_mauleonii_DSM_17908	Xenorhabdus_nematophila_C2-3	78.571	1260
Xenorhabdus_nematophila_C2-3	Xenorhabdus_mauleonii_DSM_17908	78.571	1260
Xenorhabdus_nematophila_websteri	Xenorhabdus_nematophila_C2-3	78.499	1186
Xenorhabdus_nematophila_AN6-1	Xenorhabdus_nematophila_C2-3	78.481	1185
Xenorhabdus_nematophila_ATCC19061	Xenorhabdus_nematophila_C2-3	78.481	1185
Xenorhabdus_nematophila_C2-3	Xenorhabdus_nematophila_websteri	78.481	1185
Xenorhabdus_nematophila_F1	Xenorhabdus_nematophila_C2-3	78.481	1185
Xenorhabdus_nematophila_anatoliense	Xenorhabdus_nematophila_C2-3	78.481	1185
Xenorhabdus_nematophila_C2-3	Xenorhabdus_nematophila_anatoliense	78.463	1184
Xenorhabdus_nematophila_C2-3	Xenorhabdus_nematophila_F1	78.463	1184
Xenorhabdus_nematophila_C2-3	Xenorhabdus_nematophila_ATCC19061	78.463	1184
Xenorhabdus_nematophila_C2-3	Xenorhabdus_nematophila_AN6-1	78.463	1184
Xenorhabdus_hominickii_ANU1	Xenorhabdus_nematophila_anatoliense	78.373	3172
Xenorhabdus_hominickii_ANU1	Xenorhabdus_nematophila_F1	78.373	3172
Xenorhabdus_hominickii_DSM_17903	Xenorhabdus_nematophila_anatoliense	78.373	3172
Xenorhabdus_hominickii_DSM_17903	Xenorhabdus_nematophila_F1	78.373	3172
Xenorhabdus_nematophila_F1	Xenorhabdus_hominickii_DSM_17903	78.373	3172
Xenorhabdus_nematophila_F1	Xenorhabdus_hominickii_ANU1	78.373	3172
Xenorhabdus_nematophila_anatoliense	Xenorhabdus_hominickii_DSM_17903	78.373	3172
Xenorhabdus_nematophila_anatoliense	Xenorhabdus_hominickii_ANU1	78.373	3172
Xenorhabdus_hominickii_ANU1	Xenorhabdus_nematophila_websteri	78.342	3172
Xenorhabdus_hominickii_DSM_17903	Xenorhabdus_nematophila_websteri	78.342	3172
Xenorhabdus_nematophila_websteri	Xenorhabdus_hominickii_DSM_17903	78.342	3172
Xenorhabdus_nematophila_websteri	Xenorhabdus_hominickii_ANU1	78.342	3172
Xenorhabdus_hominickii_ANU1	Xenorhabdus_japonica_DSM_16522	78.329	3184
Xenorhabdus_hominickii_DSM_17903	Xenorhabdus_japonica_DSM_16522	78.329	3184
Xenorhabdus_thuongxuanensis_30TX1	Xenorhabdus_miraniensis_DSM_17902	78.328	3170
Xenorhabdus_japonica_DSM_16522	Xenorhabdus_hominickii_DSM_17903	78.316	3182
Xenorhabdus_japonica_DSM_16522	Xenorhabdus_hominickii_ANU1	78.316	3182
Xenorhabdus_miraniensis_DSM_17902	Xenorhabdus_thuongxuanensis_30TX1	78.314	3168
Xenorhabdus_hominickii_ANU1	Xenorhabdus_nematophila_ATCC19061	78.247	3172
Xenorhabdus_hominickii_ANU1	Xenorhabdus_nematophila_AN6-1	78.247	3172
Xenorhabdus_hominickii_DSM_17903	Xenorhabdus_nematophila_ATCC19061	78.247	3172
Xenorhabdus_hominickii_DSM_17903	Xenorhabdus_nematophila_AN6-1	78.247	3172
Xenorhabdus_nematophila_AN6-1	Xenorhabdus_hominickii_DSM_17903	78.247	3172
Xenorhabdus_nematophila_AN6-1	Xenorhabdus_hominickii_ANU1	78.247	3172
Xenorhabdus_nematophila_ATCC19061	Xenorhabdus_hominickii_DSM_17903	78.247	3172
Xenorhabdus_nematophila_ATCC19061	Xenorhabdus_hominickii_ANU1	78.247	3172
Xenorhabdus_hominickii_ANU1	Xenorhabdus_koppenhoeferi_DSM_18168	78.148	3185
Xenorhabdus_hominickii_DSM_17903	Xenorhabdus_koppenhoeferi_DSM_18168	78.148	3185
Xenorhabdus_koppenhoeferi_DSM_18168	Xenorhabdus_hominickii_DSM_17903	78.148	3185
Xenorhabdus_koppenhoeferi_DSM_18168	Xenorhabdus_hominickii_ANU1	78.148	3185
Xenorhabdus_miraniensis_DSM_17902	Xenorhabdus_vietnamensis_DSM_22392	77.986	3198
Xenorhabdus_vietnamensis_DSM_22392	Xenorhabdus_miraniensis_DSM_17902	77.979	3197
Xenorhabdus_nematophila_C2-3	Xenorhabdus_miraniensis_DSM_17902	77.937	1260
Xenorhabdus_miraniensis_DSM_17902	Xenorhabdus_nematophila_C2-3	77.919	1259
Xenorhabdus_koppenhoeferi_DSM_18168	Xenorhabdus_japonica_DSM_16522	77.82	3183
Xenorhabdus_japonica_DSM_16522	Xenorhabdus_koppenhoeferi_DSM_18168	77.813	3182
Xenorhabdus_japonica_DSM_16522	Xenorhabdus_khoisanae_MCB	77.792	3197
Xenorhabdus_khoisanae_MCB	Xenorhabdus_japonica_DSM_16522	77.792	3197
Xenorhabdus_koppenhoeferi_DSM_18168	Xenorhabdus_vietnamensis_DSM_22392	77.686	3164
Xenorhabdus_vietnamensis_DSM_22392	Xenorhabdus_koppenhoeferi_DSM_18168	77.686	3164
Xenorhabdus_nematophila_C2-3	Xenorhabdus_koppenhoeferi_DSM_18168	77.647	1190
Xenorhabdus_koppenhoeferi_DSM_18168	Xenorhabdus_nematophila_C2-3	77.628	1189
Xenorhabdus_hominickii_ANU1	Xenorhabdus_vietnamensis_DSM_22392	77.573	3197
Xenorhabdus_hominickii_DSM_17903	Xenorhabdus_vietnamensis_DSM_22392	77.573	3197
Xenorhabdus_vietnamensis_DSM_22392	Xenorhabdus_hominickii_DSM_17903	77.573	3197
Xenorhabdus_vietnamensis_DSM_22392	Xenorhabdus_hominickii_ANU1	77.573	3197
Xenorhabdus_thuongxuanensis_30TX1	Xenorhabdus_nematophila_C2-3	77.457	1211
Xenorhabdus_kozodoii_FR48	Xenorhabdus_mauleonii_DSM_17908	77.443	1791
Xenorhabdus_kozodoii_FR74	Xenorhabdus_mauleonii_DSM_17908	77.443	1791
Xenorhabdus_mauleonii_DSM_17908	Xenorhabdus_kozodoii_FR74	77.443	1791
Xenorhabdus_mauleonii_DSM_17908	Xenorhabdus_kozodoii_FR48	77.443	1791
Xenorhabdus_khoisanae_MCB	Xenorhabdus_vietnamensis_DSM_22392	77.438	3200
Xenorhabdus_vietnamensis_DSM_22392	Xenorhabdus_khoisanae_MCB	77.438	3200
Xenorhabdus_nematophila_C2-3	Xenorhabdus_thuongxuanensis_30TX1	77.438	1210
Xenorhabdus_koppenhoeferi_DSM_18168	Xenorhabdus_kozodoii_FR74	77.175	3150
Xenorhabdus_koppenhoeferi_DSM_18168	Xenorhabdus_kozodoii_FR48	77.175	3150
Xenorhabdus_kozodoii_FR48	Xenorhabdus_koppenhoeferi_DSM_18168	77.16	3148
Xenorhabdus_kozodoii_FR74	Xenorhabdus_koppenhoeferi_DSM_18168	77.16	3148
Xenorhabdus_mauleonii_DSM_17908	Xenorhabdus_miraniensis_DSM_17902	77.11	1813
Xenorhabdus_miraniensis_DSM_17902	Xenorhabdus_mauleonii_DSM_17908	77.11	1813
Xenorhabdus_khoisanae_MCB	Xenorhabdus_kozodoii_FR74	76.957	3181
Xenorhabdus_khoisanae_MCB	Xenorhabdus_kozodoii_FR48	76.957	3181
Xenorhabdus_kozodoii_FR48	Xenorhabdus_khoisanae_MCB	76.957	3181
Xenorhabdus_kozodoii_FR74	Xenorhabdus_khoisanae_MCB	76.957	3181
Xenorhabdus_kozodoii_FR48	Xenorhabdus_nematophila_C2-3	76.846	1192
Xenorhabdus_kozodoii_FR74	Xenorhabdus_nematophila_C2-3	76.846	1192
Xenorhabdus_nematophila_C2-3	Xenorhabdus_kozodoii_FR74	76.846	1192
Xenorhabdus_nematophila_C2-3	Xenorhabdus_kozodoii_FR48	76.846	1192
Xenorhabdus_kozodoii_FR48	Xenorhabdus_miraniensis_DSM_17902	76.746	3178
Xenorhabdus_kozodoii_FR74	Xenorhabdus_miraniensis_DSM_17902	76.746	3178
Xenorhabdus_miraniensis_DSM_17902	Xenorhabdus_kozodoii_FR74	76.746	3178
Xenorhabdus_miraniensis_DSM_17902	Xenorhabdus_kozodoii_FR48	76.746	3178
Xenorhabdus_griffiniae_BMMCB	Xenorhabdus_nematophila_C2-3	76.305	1245
Xenorhabdus_nematophila_C2-3	Xenorhabdus_griffiniae_BMMCB	76.305	1245
Xenorhabdus_nematophila_C2-3	Xenorhabdus_vietnamensis_DSM_22392	74.721	1254
Xenorhabdus_vietnamensis_DSM_22392	Xenorhabdus_nematophila_C2-3	74.721	1254
Xenorhabdus_japonica_DSM_16522	Xenorhabdus_nematophila_C2-3	74.083	1254
Xenorhabdus_nematophila_C2-3	Xenorhabdus_japonica_DSM_16522	74.083	1254
Xenorhabdus_bovienii_SS2004	Xenorhabdus_budapestensis_C-7-2	73.705	2761
Xenorhabdus_budapestensis_C-7-2	Xenorhabdus_bovienii_SS2004	73.686	2759
Xenorhabdus_bovienii_puntauvense	Xenorhabdus_budapestensis_C-7-2	73.495	2758
Xenorhabdus_budapestensis_C-7-2	Xenorhabdus_bovienii_puntauvense	73.486	2757
X_budapestensis_DSM_16342	Xenorhabdus_budapestensis_C-7-2	73.459	2758
Xenorhabdus_budapestensis_C-7-2	X_budapestensis_DSM_16342	73.449	2757
Xenorhabdus_bovienii_oregonense	Xenorhabdus_budapestensis_C-7-2	73.247	2766
Xenorhabdus_budapestensis_C-7-2	Xenorhabdus_bovienii_oregonense	73.247	2766
Xenorhabdus_kozodoii_FR48	Xenorhabdus_bovienii_SS2004	72.331	3166
Xenorhabdus_kozodoii_FR74	Xenorhabdus_bovienii_SS2004	72.331	3166
Xenorhabdus_bovienii_SS2004	Xenorhabdus_kozodoii_FR74	72.305	3163
Xenorhabdus_bovienii_SS2004	Xenorhabdus_kozodoii_FR48	72.305	3163
Xenorhabdus_bovienii_SS2004	Xenorhabdus_innexi_DSM_16336	72.296	3162
Xenorhabdus_innexi_DSM_16336	Xenorhabdus_bovienii_SS2004	72.287	3161
Xenorhabdus_bovienii_oregonense	Xenorhabdus_innexi_DSM_16336	72.119	1718
Xenorhabdus_innexi_DSM_16336	Xenorhabdus_bovienii_oregonense	72.119	1718
Xenorhabdus_bovienii_SS2004	Xenorhabdus_miraniensis_DSM_17902	71.901	3114
Xenorhabdus_mauleonii_DSM_17908	Xenorhabdus_sp-_KJ12-1	71.877	1401
Xenorhabdus_sp-_KJ12-1	Xenorhabdus_mauleonii_DSM_17908	71.877	1401
Xenorhabdus_miraniensis_DSM_17902	Xenorhabdus_bovienii_SS2004	71.865	3110
Xenorhabdus_koppenhoeferi_DSM_18168	Xenorhabdus_bovienii_feltiae_Florida	71.851	2064
Xenorhabdus_bovienii_feltiae_Florida	Xenorhabdus_koppenhoeferi_DSM_18168	71.837	2063
Xenorhabdus_bovienii_puntauvense	Xenorhabdus_kozodoii_FR74	71.808	3164
Xenorhabdus_bovienii_puntauvense	Xenorhabdus_kozodoii_FR48	71.808	3164
Xenorhabdus_kozodoii_FR48	Xenorhabdus_bovienii_puntauvense	71.808	3164
Xenorhabdus_kozodoii_FR74	Xenorhabdus_bovienii_puntauvense	71.808	3164
X_budapestensis_DSM_16342	Xenorhabdus_kozodoii_FR74	71.776	3164
X_budapestensis_DSM_16342	Xenorhabdus_kozodoii_FR48	71.776	3164
Xenorhabdus_kozodoii_FR48	X_budapestensis_DSM_16342	71.776	3164
Xenorhabdus_kozodoii_FR74	X_budapestensis_DSM_16342	71.776	3164
Xenorhabdus_nematophila_anatoliense	Xenorhabdus_sp-_KJ12-1	71.774	1697
Xenorhabdus_sp-_KJ12-1	Xenorhabdus_nematophila_anatoliense	71.774	1697
Xenorhabdus_bovienii_puntauvense	Xenorhabdus_hominickii_DSM_17903	71.732	2915
Xenorhabdus_bovienii_puntauvense	Xenorhabdus_hominickii_ANU1	71.732	2915
Xenorhabdus_nematophila_AN6-1	Xenorhabdus_sp-_KJ12-1	71.731	1698
Xenorhabdus_nematophila_ATCC19061	Xenorhabdus_sp-_KJ12-1	71.731	1698
Xenorhabdus_sp-_KJ12-1	Xenorhabdus_nematophila_ATCC19061	71.731	1698
Xenorhabdus_sp-_KJ12-1	Xenorhabdus_nematophila_AN6-1	71.731	1698
Xenorhabdus_hominickii_ANU1	Xenorhabdus_bovienii_puntauvense	71.723	2914
Xenorhabdus_hominickii_DSM_17903	Xenorhabdus_bovienii_puntauvense	71.723	2914
Xenorhabdus_nematophila_F1	Xenorhabdus_sp-_KJ12-1	71.715	1697
Xenorhabdus_nematophila_websteri	Xenorhabdus_sp-_KJ12-1	71.715	1697
Xenorhabdus_sp-_KJ12-1	Xenorhabdus_nematophila_websteri	71.715	1697
Xenorhabdus_sp-_KJ12-1	Xenorhabdus_nematophila_F1	71.715	1697
Xenorhabdus_koppenhoeferi_DSM_18168	Xenorhabdus_bovienii_puntauvense	71.673	3096
Xenorhabdus_bovienii_puntauvense	Xenorhabdus_koppenhoeferi_DSM_18168	71.646	3093
Xenorhabdus_koppenhoeferi_DSM_18168	Xenorhabdus_bovienii_feltiae_France	71.645	3100
Xenorhabdus_bovienii_feltiae_France	Xenorhabdus_koppenhoeferi_DSM_18168	71.627	3098
X_budapestensis_DSM_16342	Xenorhabdus_hominickii_DSM_17903	71.595	2915
X_budapestensis_DSM_16342	Xenorhabdus_hominickii_ANU1	71.595	2915
Xenorhabdus_hominickii_ANU1	X_budapestensis_DSM_16342	71.585	2914
Xenorhabdus_hominickii_DSM_17903	X_budapestensis_DSM_16342	71.585	2914
Xenorhabdus_koppenhoeferi_DSM_18168	Xenorhabdus_budapestensis_C-7-2	71.564	2641
Xenorhabdus_budapestensis_C-7-2	Xenorhabdus_koppenhoeferi_DSM_18168	71.553	2640
Xenorhabdus_koppenhoeferi_DSM_18168	X_budapestensis_DSM_16342	71.521	3097
X_budapestensis_DSM_16342	Xenorhabdus_koppenhoeferi_DSM_18168	71.493	3094
Xenorhabdus_bovienii_puntauvense	Xenorhabdus_cabanillasii_DSM_17905	71.483	1059
Xenorhabdus_kozodoii_FR48	Xenorhabdus_bovienii_oregonense	71.447	3166
Xenorhabdus_kozodoii_FR74	Xenorhabdus_bovienii_oregonense	71.447	3166
Xenorhabdus_cabanillasii_DSM_17905	Xenorhabdus_bovienii_puntauvense	71.429	1057
Xenorhabdus_bovienii_oregonense	Xenorhabdus_kozodoii_FR74	71.42	3163
Xenorhabdus_bovienii_oregonense	Xenorhabdus_kozodoii_FR48	71.42	3163
Xenorhabdus_bovienii_oregonense	Xenorhabdus_miraniensis_DSM_17902	71.387	3107
Xenorhabdus_miraniensis_DSM_17902	Xenorhabdus_bovienii_oregonense	71.369	3105
Xenorhabdus_miraniensis_DSM_17902	Xenorhabdus_budapestensis_C-7-2	71.339	2718
Xenorhabdus_budapestensis_C-7-2	Xenorhabdus_miraniensis_DSM_17902	71.329	2717
Xenorhabdus_bovienii_feltiae_Moldova	Xenorhabdus_hominickii_DSM_17903	71.29	3194
Xenorhabdus_bovienii_feltiae_Moldova	Xenorhabdus_hominickii_ANU1	71.29	3194
Xenorhabdus_hominickii_ANU1	Xenorhabdus_bovienii_feltiae_Moldova	71.272	3192
Xenorhabdus_hominickii_DSM_17903	Xenorhabdus_bovienii_feltiae_Moldova	71.272	3192
Xenorhabdus_bovienii_oregonense	Xenorhabdus_khoisanae_MCB	71.272	3105
Xenorhabdus_khoisanae_MCB	Xenorhabdus_bovienii_oregonense	71.254	3103
Xenorhabdus_griffiniae_BMMCB	Xenorhabdus_sp-_KJ12-1	71.198	1361
Xenorhabdus_hominickii_ANU1	Xenorhabdus_innexi_DSM_16336	71.174	1738
Xenorhabdus_hominickii_DSM_17903	Xenorhabdus_innexi_DSM_16336	71.174	1738
X_budapestensis_DSM_16342	Xenorhabdus_cabanillasii_DSM_17905	71.172	1058
Xenorhabdus_sp-_KJ12-1	Xenorhabdus_griffiniae_BMMCB	71.155	1359
Xenorhabdus_innexi_DSM_16336	Xenorhabdus_hominickii_DSM_17903	71.124	1735
Xenorhabdus_innexi_DSM_16336	Xenorhabdus_hominickii_ANU1	71.124	1735
Xenorhabdus_cabanillasii_DSM_17905	X_budapestensis_DSM_16342	71.117	1056
Xenorhabdus_khoisanae_MCB	Xenorhabdus_bovienii_kraussei_Becker_Underwood	71.093	3110
Xenorhabdus_bovienii_puntauvense	Xenorhabdus_miraniensis_DSM_17902	71.09	3120
Xenorhabdus_miraniensis_DSM_17902	Xenorhabdus_bovienii_puntauvense	71.09	3120
Xenorhabdus_bovienii_kraussei_Becker_Underwood	Xenorhabdus_khoisanae_MCB	71.084	3109
Xenorhabdus_kozodoii_FR48	Xenorhabdus_budapestensis_C-7-2	71.069	2741
Xenorhabdus_kozodoii_FR74	Xenorhabdus_budapestensis_C-7-2	71.069	2741
Xenorhabdus_khoisanae_MCB	Xenorhabdus_bovienii_feltiae_France	71.057	3113
Xenorhabdus_bovienii_feltiae_France	Xenorhabdus_khoisanae_MCB	71.048	3112
Xenorhabdus_budapestensis_C-7-2	Xenorhabdus_kozodoii_FR74	71.048	2739
Xenorhabdus_budapestensis_C-7-2	Xenorhabdus_kozodoii_FR48	71.048	2739
X_budapestensis_DSM_16342	Xenorhabdus_miraniensis_DSM_17902	71.026	3120
Xenorhabdus_miraniensis_DSM_17902	X_budapestensis_DSM_16342	71.026	3120
Xenorhabdus_bovienii_puntauvense	Xenorhabdus_khoisanae_MCB	71.015	3112
Xenorhabdus_khoisanae_MCB	Xenorhabdus_bovienii_puntauvense	71.015	3112
Xenorhabdus_bovienii_kraussei_Becker_Underwood	Xenorhabdus_miraniensis_DSM_17902	70.998	3117
Xenorhabdus_bovienii_feltiae_France	Xenorhabdus_miraniensis_DSM_17902	70.988	3116
X_budapestensis_DSM_16342	Xenorhabdus_khoisanae_MCB	70.983	3112
Xenorhabdus_khoisanae_MCB	X_budapestensis_DSM_16342	70.983	3112
Xenorhabdus_miraniensis_DSM_17902	Xenorhabdus_bovienii_kraussei_Becker_Underwood	70.96	3113
Xenorhabdus_miraniensis_DSM_17902	Xenorhabdus_bovienii_feltiae_France	70.942	3111
Xenorhabdus_hominickii_ANU1	Xenorhabdus_sp-_KK7-4	70.571	1716
Xenorhabdus_hominickii_DSM_17903	Xenorhabdus_sp-_KK7-4	70.571	1716
Xenorhabdus_bovienii_kraussei_Becker_Underwood	Xenorhabdus_cabanillasii_DSM_17905	70.566	1060
Xenorhabdus_sp-_KK7-4	Xenorhabdus_hominickii_DSM_17903	70.554	1715
Xenorhabdus_sp-_KK7-4	Xenorhabdus_hominickii_ANU1	70.554	1715
Xenorhabdus_cabanillasii_DSM_17905	Xenorhabdus_bovienii_kraussei_Becker_Underwood	70.51	1058
Xenorhabdus_bovienii_feltiae_France	Xenorhabdus_cabanillasii_DSM_17905	70.472	1060
Xenorhabdus_cabanillasii_DSM_17905	Xenorhabdus_bovienii_feltiae_France	70.416	1058

## Sheet: m7
Query	Subject	Percentage Identity	Alignment lenght
X_budapestensis_DSM_16342	X_budapestensis_DSM_16342	99.987	7517
Xenorhabdus_japonica_DSM_16522	Xenorhabdus_japonica_DSM_16522	100	4144
Xenorhabdus_mauleonii_DSM_17908	Xenorhabdus_hominickii_DSM_17903	75.223	4032
Xenorhabdus_mauleonii_DSM_17908	Xenorhabdus_hominickii_ANU1	75.223	4032
Xenorhabdus_hominickii_ANU1	Xenorhabdus_mauleonii_DSM_17908	75.211	4030
Xenorhabdus_hominickii_DSM_17903	Xenorhabdus_mauleonii_DSM_17908	75.211	4030
Xenorhabdus_japonica_DSM_16522	Xenorhabdus_vietnamensis_DSM_22392	88.168	4023
Xenorhabdus_vietnamensis_DSM_22392	Xenorhabdus_japonica_DSM_16522	88.168	4023
Xenorhabdus_vietnamensis_DSM_22392	Xenorhabdus_vietnamensis_DSM_22392	100	4021
Xenorhabdus_mauleonii_DSM_17908	Xenorhabdus_griffiniae_BMMCB	73.948	4015
Xenorhabdus_griffiniae_BMMCB	Xenorhabdus_mauleonii_DSM_17908	73.935	4013
Xenorhabdus_griffiniae_BMMCB	Xenorhabdus_khoisanae_MCB	77.292	4003
Xenorhabdus_khoisanae_MCB	Xenorhabdus_griffiniae_BMMCB	77.292	4003
Xenorhabdus_mauleonii_DSM_17908	Xenorhabdus_miraniensis_DSM_17902	75.238	3998
Xenorhabdus_nematophila_AN6-1	Xenorhabdus_koppenhoeferi_DSM_18168	86.693	3998
Xenorhabdus_nematophila_ATCC19061	Xenorhabdus_koppenhoeferi_DSM_18168	86.693	3998
Xenorhabdus_nematophila_F1	Xenorhabdus_koppenhoeferi_DSM_18168	86.815	3997
Xenorhabdus_nematophila_anatoliense	Xenorhabdus_koppenhoeferi_DSM_18168	86.765	3997
Xenorhabdus_koppenhoeferi_DSM_18168	Xenorhabdus_nematophila_ATCC19061	86.687	3996
Xenorhabdus_koppenhoeferi_DSM_18168	Xenorhabdus_nematophila_AN6-1	86.687	3996
Xenorhabdus_miraniensis_DSM_17902	Xenorhabdus_griffiniae_BMMCB	77.252	3996
Xenorhabdus_miraniensis_DSM_17902	Xenorhabdus_mauleonii_DSM_17908	75.225	3996
Xenorhabdus_koppenhoeferi_DSM_18168	Xenorhabdus_nematophila_F1	86.809	3995
Xenorhabdus_koppenhoeferi_DSM_18168	Xenorhabdus_nematophila_anatoliense	86.758	3995
Xenorhabdus_kozodoii_FR48	Xenorhabdus_griffiniae_BMMCB	80.701	3995
Xenorhabdus_kozodoii_FR74	Xenorhabdus_griffiniae_BMMCB	80.801	3995
Xenorhabdus_griffiniae_BMMCB	Xenorhabdus_kozodoii_FR74	80.796	3994
Xenorhabdus_griffiniae_BMMCB	Xenorhabdus_kozodoii_FR48	80.696	3994
Xenorhabdus_mauleonii_DSM_17908	Xenorhabdus_mauleonii_DSM_17908	100	3994
Xenorhabdus_griffiniae_BMMCB	Xenorhabdus_miraniensis_DSM_17902	77.229	3992
Xenorhabdus_hominickii_ANU1	Xenorhabdus_miraniensis_DSM_17902	80.456	3991
Xenorhabdus_hominickii_DSM_17903	Xenorhabdus_miraniensis_DSM_17902	80.456	3991
Xenorhabdus_miraniensis_DSM_17902	Xenorhabdus_hominickii_DSM_17903	80.446	3989
Xenorhabdus_miraniensis_DSM_17902	Xenorhabdus_hominickii_ANU1	80.446	3989
Xenorhabdus_hominickii_ANU1	Xenorhabdus_hominickii_DSM_17903	100	3985
Xenorhabdus_hominickii_ANU1	Xenorhabdus_hominickii_ANU1	100	3985
Xenorhabdus_hominickii_DSM_17903	Xenorhabdus_hominickii_DSM_17903	100	3985
Xenorhabdus_hominickii_DSM_17903	Xenorhabdus_hominickii_ANU1	100	3985
Xenorhabdus_kozodoii_FR74	Xenorhabdus_thuongxuanensis_30TX1	82.028	3984
Xenorhabdus_thuongxuanensis_30TX1	Xenorhabdus_kozodoii_FR74	82.024	3983
Xenorhabdus_thuongxuanensis_30TX1	Xenorhabdus_kozodoii_FR48	82.024	3983
Xenorhabdus_koppenhoeferi_DSM_18168	Xenorhabdus_koppenhoeferi_DSM_18168	100	3982
Xenorhabdus_kozodoii_FR48	Xenorhabdus_thuongxuanensis_30TX1	82.019	3982
Xenorhabdus_miraniensis_DSM_17902	Xenorhabdus_miraniensis_DSM_17902	100	3976
Xenorhabdus_griffiniae_BMMCB	Xenorhabdus_thuongxuanensis_30TX1	87.204	3970
Xenorhabdus_khoisanae_MCB	Xenorhabdus_khoisanae_MCB	100	3970
Xenorhabdus_khoisanae_MCB	Xenorhabdus_miraniensis_DSM_17902	93.023	3970
Xenorhabdus_miraniensis_DSM_17902	Xenorhabdus_khoisanae_MCB	93.023	3970
Xenorhabdus_thuongxuanensis_30TX1	Xenorhabdus_griffiniae_BMMCB	87.204	3970
Xenorhabdus_griffiniae_BMMCB	Xenorhabdus_griffiniae_BMMCB	100	3967
Xenorhabdus_nematophila_AN6-1	Xenorhabdus_nematophila_ATCC19061	100	3958
Xenorhabdus_nematophila_AN6-1	Xenorhabdus_nematophila_AN6-1	100	3958
Xenorhabdus_nematophila_AN6-1	Xenorhabdus_nematophila_anatoliense	99.848	3958
Xenorhabdus_nematophila_AN6-1	Xenorhabdus_nematophila_websteri	99.697	3958
Xenorhabdus_nematophila_AN6-1	Xenorhabdus_nematophila_F1	99.697	3958
Xenorhabdus_nematophila_AN6-1	Xenorhabdus_nematophila_C2-3	99.697	3958
Xenorhabdus_nematophila_ATCC19061	Xenorhabdus_nematophila_ATCC19061	100	3958
Xenorhabdus_nematophila_ATCC19061	Xenorhabdus_nematophila_AN6-1	100	3958
Xenorhabdus_nematophila_ATCC19061	Xenorhabdus_nematophila_anatoliense	99.848	3958
Xenorhabdus_nematophila_ATCC19061	Xenorhabdus_nematophila_websteri	99.697	3958
Xenorhabdus_nematophila_ATCC19061	Xenorhabdus_nematophila_F1	99.697	3958
Xenorhabdus_nematophila_ATCC19061	Xenorhabdus_nematophila_C2-3	99.697	3958
Xenorhabdus_nematophila_C2-3	Xenorhabdus_nematophila_websteri	100	3958
Xenorhabdus_nematophila_C2-3	Xenorhabdus_nematophila_C2-3	100	3958
Xenorhabdus_nematophila_C2-3	Xenorhabdus_nematophila_anatoliense	99.747	3958
Xenorhabdus_nematophila_C2-3	Xenorhabdus_nematophila_ATCC19061	99.697	3958
Xenorhabdus_nematophila_C2-3	Xenorhabdus_nematophila_AN6-1	99.697	3958
Xenorhabdus_nematophila_C2-3	Xenorhabdus_nematophila_F1	99.596	3958
Xenorhabdus_nematophila_F1	Xenorhabdus_nematophila_F1	100	3958
Xenorhabdus_nematophila_F1	Xenorhabdus_nematophila_anatoliense	99.747	3958
Xenorhabdus_nematophila_F1	Xenorhabdus_nematophila_ATCC19061	99.697	3958
Xenorhabdus_nematophila_F1	Xenorhabdus_nematophila_AN6-1	99.697	3958
Xenorhabdus_nematophila_F1	Xenorhabdus_nematophila_websteri	99.596	3958
Xenorhabdus_nematophila_F1	Xenorhabdus_nematophila_C2-3	99.596	3958
Xenorhabdus_nematophila_anatoliense	Xenorhabdus_nematophila_anatoliense	100	3958
Xenorhabdus_nematophila_anatoliense	Xenorhabdus_nematophila_ATCC19061	99.848	3958
Xenorhabdus_nematophila_anatoliense	Xenorhabdus_nematophila_AN6-1	99.848	3958
Xenorhabdus_nematophila_anatoliense	Xenorhabdus_nematophila_websteri	99.747	3958
Xenorhabdus_nematophila_anatoliense	Xenorhabdus_nematophila_F1	99.747	3958
Xenorhabdus_nematophila_anatoliense	Xenorhabdus_nematophila_C2-3	99.747	3958
Xenorhabdus_nematophila_websteri	Xenorhabdus_nematophila_websteri	100	3958
Xenorhabdus_nematophila_websteri	Xenorhabdus_nematophila_C2-3	100	3958
Xenorhabdus_nematophila_websteri	Xenorhabdus_nematophila_anatoliense	99.747	3958
Xenorhabdus_nematophila_websteri	Xenorhabdus_nematophila_ATCC19061	99.697	3958
Xenorhabdus_nematophila_websteri	Xenorhabdus_nematophila_AN6-1	99.697	3958
Xenorhabdus_nematophila_websteri	Xenorhabdus_nematophila_F1	99.596	3958
Xenorhabdus_thuongxuanensis_30TX1	Xenorhabdus_thuongxuanensis_30TX1	100	3955
Xenorhabdus_kozodoii_FR48	Xenorhabdus_kozodoii_FR48	100	3949
Xenorhabdus_kozodoii_FR48	Xenorhabdus_kozodoii_FR74	99.823	3949
Xenorhabdus_kozodoii_FR74	Xenorhabdus_kozodoii_FR74	100	3949
Xenorhabdus_kozodoii_FR74	Xenorhabdus_kozodoii_FR48	99.823	3949
Xenorhabdus_koppenhoeferi_DSM_18168	Xenorhabdus_japonica_DSM_16522	79.113	3945
Xenorhabdus_japonica_DSM_16522	Xenorhabdus_koppenhoeferi_DSM_18168	79.097	3942
Xenorhabdus_bovienii_feltiae_France	Xenorhabdus_bovienii_feltiae_France	100	3931
Xenorhabdus_bovienii_feltiae_France	Xenorhabdus_bovienii_puntauvense	98.499	3931
Xenorhabdus_bovienii_feltiae_France	Xenorhabdus_bovienii_feltiae_Moldova	97.838	3931
Xenorhabdus_bovienii_feltiae_Moldova	Xenorhabdus_bovienii_feltiae_Moldova	100	3931
Xenorhabdus_bovienii_feltiae_Moldova	Xenorhabdus_bovienii_puntauvense	98.168	3931
Xenorhabdus_bovienii_feltiae_Moldova	Xenorhabdus_bovienii_feltiae_France	97.838	3931
Xenorhabdus_bovienii_puntauvense	Xenorhabdus_bovienii_puntauvense	100	3931
Xenorhabdus_bovienii_puntauvense	Xenorhabdus_bovienii_feltiae_France	98.499	3931
Xenorhabdus_bovienii_puntauvense	Xenorhabdus_bovienii_feltiae_Moldova	98.168	3931
Xenorhabdus_bovienii_feltiae_France	Xenorhabdus_bovienii_kraussei_Becker_Underwood	97.505	3928
Xenorhabdus_bovienii_feltiae_Moldova	Xenorhabdus_bovienii_kraussei_Becker_Underwood	96.92	3928
Xenorhabdus_bovienii_kraussei_Becker_Underwood	Xenorhabdus_bovienii_kraussei_Becker_Underwood	100	3928
Xenorhabdus_bovienii_kraussei_Becker_Underwood	Xenorhabdus_bovienii_feltiae_France	97.505	3928
Xenorhabdus_bovienii_kraussei_Becker_Underwood	Xenorhabdus_bovienii_puntauvense	97.276	3928
Xenorhabdus_bovienii_kraussei_Becker_Underwood	Xenorhabdus_bovienii_feltiae_Moldova	96.92	3928
Xenorhabdus_bovienii_puntauvense	Xenorhabdus_bovienii_kraussei_Becker_Underwood	97.276	3928
Xenorhabdus_koppenhoeferi_DSM_18168	Xenorhabdus_vietnamensis_DSM_22392	78.89	3927
Xenorhabdus_vietnamensis_DSM_22392	Xenorhabdus_koppenhoeferi_DSM_18168	78.89	3927
Xenorhabdus_bovienii_oregonense	Xenorhabdus_bovienii_oregonense	100	3925
Xenorhabdus_bovienii_feltiae_France	Xenorhabdus_bovienii_oregonense	94.851	3923
Xenorhabdus_bovienii_feltiae_Moldova	Xenorhabdus_bovienii_oregonense	94.953	3923
Xenorhabdus_bovienii_kraussei_Becker_Underwood	Xenorhabdus_bovienii_oregonense	95.004	3923
Xenorhabdus_bovienii_oregonense	Xenorhabdus_bovienii_puntauvense	95.029	3923
Xenorhabdus_bovienii_oregonense	Xenorhabdus_bovienii_kraussei_Becker_Underwood	95.004	3923
Xenorhabdus_bovienii_oregonense	Xenorhabdus_bovienii_feltiae_Moldova	94.953	3923
Xenorhabdus_bovienii_oregonense	Xenorhabdus_bovienii_feltiae_France	94.851	3923
Xenorhabdus_bovienii_puntauvense	Xenorhabdus_bovienii_oregonense	95.029	3923
Xenorhabdus_bovienii_feltiae_France	Xenorhabdus_bovienii_jollieti	93.345	3922
Xenorhabdus_bovienii_feltiae_Moldova	Xenorhabdus_bovienii_jollieti	93.524	3922
Xenorhabdus_bovienii_jollieti	Xenorhabdus_bovienii_jollieti	100	3922
Xenorhabdus_bovienii_jollieti	Xenorhabdus_bovienii_oregonense	95.716	3922
Xenorhabdus_bovienii_jollieti	Xenorhabdus_bovienii_kraussei_Becker_Underwood	93.728	3922
Xenorhabdus_bovienii_jollieti	Xenorhabdus_bovienii_feltiae_Moldova	93.524	3922
Xenorhabdus_bovienii_jollieti	Xenorhabdus_bovienii_puntauvense	93.498	3922
Xenorhabdus_bovienii_jollieti	Xenorhabdus_bovienii_feltiae_France	93.345	3922
Xenorhabdus_bovienii_kraussei_Becker_Underwood	Xenorhabdus_bovienii_jollieti	93.728	3922
Xenorhabdus_bovienii_oregonense	Xenorhabdus_bovienii_jollieti	95.716	3922
Xenorhabdus_bovienii_puntauvense	Xenorhabdus_bovienii_jollieti	93.498	3922
X_budapestensis_DSM_16342	Xenorhabdus_bovienii_kraussei_Becker_Underwood	97.881	3917
X_budapestensis_DSM_16342	Xenorhabdus_bovienii_oregonense	95.098	3917
Xenorhabdus_bovienii_kraussei_Becker_Underwood	X_budapestensis_DSM_16342	97.881	3917
Xenorhabdus_bovienii_oregonense	X_budapestensis_DSM_16342	95.098	3917
X_budapestensis_DSM_16342	Xenorhabdus_bovienii_puntauvense	98.264	3916
X_budapestensis_DSM_16342	Xenorhabdus_bovienii_feltiae_France	97.37	3916
X_budapestensis_DSM_16342	Xenorhabdus_bovienii_feltiae_Moldova	97.191	3916
X_budapestensis_DSM_16342	Xenorhabdus_bovienii_jollieti	93.641	3916
X_budapestensis_DSM_16342	Xenorhabdus_bovienii_SS2004	93.641	3916
Xenorhabdus_bovienii_SS2004	Xenorhabdus_bovienii_jollieti	100	3916
Xenorhabdus_bovienii_SS2004	Xenorhabdus_bovienii_SS2004	100	3916
Xenorhabdus_bovienii_SS2004	Xenorhabdus_bovienii_oregonense	95.71	3916
Xenorhabdus_bovienii_SS2004	Xenorhabdus_bovienii_kraussei_Becker_Underwood	93.744	3916
Xenorhabdus_bovienii_SS2004	X_budapestensis_DSM_16342	93.641	3916
Xenorhabdus_bovienii_SS2004	Xenorhabdus_bovienii_feltiae_Moldova	93.539	3916
Xenorhabdus_bovienii_SS2004	Xenorhabdus_bovienii_puntauvense	93.514	3916
Xenorhabdus_bovienii_SS2004	Xenorhabdus_bovienii_feltiae_France	93.361	3916
Xenorhabdus_bovienii_feltiae_France	X_budapestensis_DSM_16342	97.37	3916
Xenorhabdus_bovienii_feltiae_France	Xenorhabdus_bovienii_SS2004	93.361	3916
Xenorhabdus_bovienii_feltiae_Moldova	X_budapestensis_DSM_16342	97.191	3916
Xenorhabdus_bovienii_feltiae_Moldova	Xenorhabdus_bovienii_SS2004	93.539	3916
Xenorhabdus_bovienii_jollieti	Xenorhabdus_bovienii_SS2004	100	3916
Xenorhabdus_bovienii_jollieti	X_budapestensis_DSM_16342	93.641	3916
Xenorhabdus_bovienii_kraussei_Becker_Underwood	Xenorhabdus_bovienii_SS2004	93.744	3916
Xenorhabdus_bovienii_oregonense	Xenorhabdus_bovienii_SS2004	95.71	3916
Xenorhabdus_bovienii_puntauvense	X_budapestensis_DSM_16342	98.264	3916
Xenorhabdus_bovienii_puntauvense	Xenorhabdus_bovienii_SS2004	93.514	3916
Xenorhabdus_griffiniae_BMMCB	Xenorhabdus_hominickii_DSM_17903	77.546	3888
Xenorhabdus_griffiniae_BMMCB	Xenorhabdus_hominickii_ANU1	77.546	3888
Xenorhabdus_hominickii_ANU1	Xenorhabdus_griffiniae_BMMCB	77.546	3888
Xenorhabdus_hominickii_DSM_17903	Xenorhabdus_griffiniae_BMMCB	77.546	3888
Xenorhabdus_kozodoii_FR48	Xenorhabdus_mauleonii_DSM_17908	73.671	3874
Xenorhabdus_kozodoii_FR74	Xenorhabdus_mauleonii_DSM_17908	73.722	3874
Xenorhabdus_mauleonii_DSM_17908	Xenorhabdus_kozodoii_FR74	73.722	3874
Xenorhabdus_mauleonii_DSM_17908	Xenorhabdus_kozodoii_FR48	73.671	3874
Xenorhabdus_kozodoii_FR74	Xenorhabdus_khoisanae_MCB	77.798	3860
Xenorhabdus_kozodoii_FR48	Xenorhabdus_khoisanae_MCB	77.709	3858
Xenorhabdus_khoisanae_MCB	Xenorhabdus_kozodoii_FR74	77.781	3857
Xenorhabdus_khoisanae_MCB	Xenorhabdus_kozodoii_FR48	77.697	3856
Xenorhabdus_hominickii_ANU1	Xenorhabdus_kozodoii_FR74	77.752	3843
Xenorhabdus_hominickii_ANU1	Xenorhabdus_kozodoii_FR48	77.726	3843
Xenorhabdus_hominickii_DSM_17903	Xenorhabdus_kozodoii_FR74	77.752	3843
Xenorhabdus_hominickii_DSM_17903	Xenorhabdus_kozodoii_FR48	77.726	3843
Xenorhabdus_kozodoii_FR48	Xenorhabdus_hominickii_DSM_17903	77.708	3840
Xenorhabdus_kozodoii_FR48	Xenorhabdus_hominickii_ANU1	77.708	3840
Xenorhabdus_kozodoii_FR74	Xenorhabdus_hominickii_DSM_17903	77.734	3840
Xenorhabdus_kozodoii_FR74	Xenorhabdus_hominickii_ANU1	77.734	3840
Xenorhabdus_hominickii_ANU1	Xenorhabdus_khoisanae_MCB	80.933	3839
Xenorhabdus_hominickii_DSM_17903	Xenorhabdus_khoisanae_MCB	80.933	3839
Xenorhabdus_khoisanae_MCB	Xenorhabdus_hominickii_DSM_17903	80.928	3838
Xenorhabdus_khoisanae_MCB	Xenorhabdus_hominickii_ANU1	80.928	3838
Xenorhabdus_kozodoii_FR48	Xenorhabdus_miraniensis_DSM_17902	77.731	3835
Xenorhabdus_kozodoii_FR74	Xenorhabdus_miraniensis_DSM_17902	77.757	3835
Xenorhabdus_miraniensis_DSM_17902	Xenorhabdus_kozodoii_FR74	77.752	3834
Xenorhabdus_miraniensis_DSM_17902	Xenorhabdus_kozodoii_FR48	77.726	3834
Xenorhabdus_thuongxuanensis_30TX1	Xenorhabdus_miraniensis_DSM_17902	78.335	3831
Xenorhabdus_miraniensis_DSM_17902	Xenorhabdus_thuongxuanensis_30TX1	78.329	3830
Xenorhabdus_khoisanae_MCB	Xenorhabdus_thuongxuanensis_30TX1	78.823	3773
Xenorhabdus_thuongxuanensis_30TX1	Xenorhabdus_khoisanae_MCB	78.823	3773
Xenorhabdus_thuongxuanensis_30TX1	Xenorhabdus_hominickii_DSM_17903	78.117	3770
Xenorhabdus_thuongxuanensis_30TX1	Xenorhabdus_hominickii_ANU1	78.117	3770
Xenorhabdus_hominickii_ANU1	Xenorhabdus_thuongxuanensis_30TX1	78.111	3769
Xenorhabdus_hominickii_DSM_17903	Xenorhabdus_thuongxuanensis_30TX1	78.111	3769
Xenorhabdus_innexi_DSM_16336	Xenorhabdus_innexi_DSM_16336	100	3700
Xenorhabdus_budapestensis_C-7-2	Xenorhabdus_budapestensis_C-7-2	100	3628
Xenorhabdus_nematophila_C2-3	Xenorhabdus_koppenhoeferi_DSM_18168	88.586	3627
Xenorhabdus_nematophila_websteri	Xenorhabdus_koppenhoeferi_DSM_18168	88.586	3627
Xenorhabdus_koppenhoeferi_DSM_18168	Xenorhabdus_nematophila_websteri	88.579	3625
Xenorhabdus_koppenhoeferi_DSM_18168	Xenorhabdus_nematophila_C2-3	88.579	3625
Xenorhabdus_cabanillasii_DSM_17905	Xenorhabdus_cabanillasii_DSM_17905	100	3601
X_budapestensis_DSM_16342	Xenorhabdus_cabanillasii_DSM_17905	95.692	3575
Xenorhabdus_cabanillasii_DSM_17905	X_budapestensis_DSM_16342	95.692	3575
Xenorhabdus_sp-_KJ12-1	Xenorhabdus_sp-_KJ12-1	100	3565
Xenorhabdus_sp-_KJ12-1	Xenorhabdus_stockiae_DSM_17904	99.411	3565
Xenorhabdus_sp-_KJ12-1	Xenorhabdus_sp-_KK7-4	96.157	3565
Xenorhabdus_sp-_KK7-4	Xenorhabdus_sp-_KK7-4	100	3565
Xenorhabdus_sp-_KK7-4	Xenorhabdus_stockiae_DSM_17904	96.185	3565
Xenorhabdus_sp-_KK7-4	Xenorhabdus_sp-_KJ12-1	96.157	3565
Xenorhabdus_stockiae_DSM_17904	Xenorhabdus_stockiae_DSM_17904	100	3565
Xenorhabdus_stockiae_DSM_17904	Xenorhabdus_sp-_KJ12-1	99.411	3565
Xenorhabdus_stockiae_DSM_17904	Xenorhabdus_sp-_KK7-4	96.185	3565
Xenorhabdus_sp-_KJ12-1	Xenorhabdus_budapestensis_C-7-2	79.837	3556
Xenorhabdus_stockiae_DSM_17904	Xenorhabdus_budapestensis_C-7-2	79.831	3555
Xenorhabdus_budapestensis_C-7-2	Xenorhabdus_stockiae_DSM_17904	79.814	3552
Xenorhabdus_budapestensis_C-7-2	Xenorhabdus_sp-_KJ12-1	79.814	3552
Xenorhabdus_budapestensis_C-7-2	Xenorhabdus_sp-_KK7-4	79.775	3550
Xenorhabdus_sp-_KK7-4	Xenorhabdus_budapestensis_C-7-2	79.775	3550
Xenorhabdus_nematophila_AN6-1	Xenorhabdus_vietnamensis_DSM_22392	80.834	3188
Xenorhabdus_nematophila_ATCC19061	Xenorhabdus_vietnamensis_DSM_22392	80.834	3188
Xenorhabdus_nematophila_C2-3	Xenorhabdus_vietnamensis_DSM_22392	80.772	3188
Xenorhabdus_nematophila_anatoliense	Xenorhabdus_vietnamensis_DSM_22392	80.834	3188
Xenorhabdus_nematophila_websteri	Xenorhabdus_vietnamensis_DSM_22392	80.772	3188
Xenorhabdus_vietnamensis_DSM_22392	Xenorhabdus_nematophila_anatoliense	80.834	3188
Xenorhabdus_vietnamensis_DSM_22392	Xenorhabdus_nematophila_ATCC19061	80.834	3188
Xenorhabdus_vietnamensis_DSM_22392	Xenorhabdus_nematophila_AN6-1	80.834	3188
Xenorhabdus_vietnamensis_DSM_22392	Xenorhabdus_nematophila_websteri	80.772	3188
Xenorhabdus_vietnamensis_DSM_22392	Xenorhabdus_nematophila_C2-3	80.772	3188
Xenorhabdus_nematophila_F1	Xenorhabdus_vietnamensis_DSM_22392	80.917	3186
Xenorhabdus_vietnamensis_DSM_22392	Xenorhabdus_nematophila_F1	80.917	3186
Xenorhabdus_japonica_DSM_16522	Xenorhabdus_nematophila_anatoliense	80.271	3178
Xenorhabdus_japonica_DSM_16522	Xenorhabdus_nematophila_ATCC19061	80.271	3178
Xenorhabdus_japonica_DSM_16522	Xenorhabdus_nematophila_AN6-1	80.271	3178
Xenorhabdus_japonica_DSM_16522	Xenorhabdus_nematophila_websteri	80.176	3178
Xenorhabdus_japonica_DSM_16522	Xenorhabdus_nematophila_C2-3	80.176	3178
Xenorhabdus_nematophila_AN6-1	Xenorhabdus_japonica_DSM_16522	80.271	3178
Xenorhabdus_nematophila_ATCC19061	Xenorhabdus_japonica_DSM_16522	80.271	3178
Xenorhabdus_nematophila_C2-3	Xenorhabdus_japonica_DSM_16522	80.176	3178
Xenorhabdus_nematophila_anatoliense	Xenorhabdus_japonica_DSM_16522	80.271	3178
Xenorhabdus_nematophila_websteri	Xenorhabdus_japonica_DSM_16522	80.176	3178
Xenorhabdus_japonica_DSM_16522	Xenorhabdus_nematophila_F1	80.321	3176
Xenorhabdus_nematophila_F1	Xenorhabdus_japonica_DSM_16522	80.321	3176
Xenorhabdus_nematophila_C2-3	Xenorhabdus_nematophila_C2-3	100	3145
Xenorhabdus_kozodoii_FR71	Xenorhabdus_kozodoii_FR71	100	3112
Xenorhabdus_nematophila_C2-3	Xenorhabdus_vietnamensis_DSM_22392	76.487	2943
Xenorhabdus_vietnamensis_DSM_22392	Xenorhabdus_nematophila_C2-3	76.447	2938
Xenorhabdus_nematophila_C2-3	Xenorhabdus_nematophila_F1	76.438	2920
Xenorhabdus_nematophila_F1	Xenorhabdus_nematophila_C2-3	76.438	2920
Xenorhabdus_nematophila_AN6-1	Xenorhabdus_nematophila_C2-3	76.533	2919
Xenorhabdus_nematophila_ATCC19061	Xenorhabdus_nematophila_C2-3	76.533	2919
Xenorhabdus_nematophila_C2-3	Xenorhabdus_nematophila_C2-3	76.533	2919
Xenorhabdus_nematophila_C2-3	Xenorhabdus_nematophila_websteri	76.533	2919
Xenorhabdus_nematophila_C2-3	Xenorhabdus_nematophila_anatoliense	76.533	2919
Xenorhabdus_nematophila_C2-3	Xenorhabdus_nematophila_C2-3	76.533	2919
Xenorhabdus_nematophila_C2-3	Xenorhabdus_nematophila_ATCC19061	76.533	2919
Xenorhabdus_nematophila_C2-3	Xenorhabdus_nematophila_AN6-1	76.533	2919
Xenorhabdus_nematophila_anatoliense	Xenorhabdus_nematophila_C2-3	76.533	2919
Xenorhabdus_nematophila_websteri	Xenorhabdus_nematophila_C2-3	76.533	2919
Xenorhabdus_koppenhoeferi_DSM_18168	Xenorhabdus_nematophila_C2-3	78.902	2915
Xenorhabdus_nematophila_C2-3	Xenorhabdus_koppenhoeferi_DSM_18168	78.902	2915
Xenorhabdus_japonica_DSM_16522	Xenorhabdus_budapestensis_C-7-2	69.96	2723
Xenorhabdus_budapestensis_C-7-2	Xenorhabdus_japonica_DSM_16522	69.949	2722
Xenorhabdus_stockiae_DSM_17904	Xenorhabdus_hominickii_DSM_17903	70.015	2718
Xenorhabdus_stockiae_DSM_17904	Xenorhabdus_hominickii_ANU1	70.015	2718
Xenorhabdus_sp-_KJ12-1	Xenorhabdus_hominickii_DSM_17903	70.114	2717
Xenorhabdus_sp-_KJ12-1	Xenorhabdus_hominickii_ANU1	70.114	2717
Xenorhabdus_hominickii_ANU1	Xenorhabdus_stockiae_DSM_17904	69.948	2712
Xenorhabdus_hominickii_DSM_17903	Xenorhabdus_stockiae_DSM_17904	69.948	2712
Xenorhabdus_hominickii_ANU1	Xenorhabdus_sp-_KJ12-1	70.048	2711
Xenorhabdus_hominickii_DSM_17903	Xenorhabdus_sp-_KJ12-1	70.048	2711
Xenorhabdus_hominickii_ANU1	Xenorhabdus_sp-_KK7-4	69.893	2707
Xenorhabdus_hominickii_DSM_17903	Xenorhabdus_sp-_KK7-4	69.893	2707
Xenorhabdus_vietnamensis_DSM_22392	Xenorhabdus_mauleonii_DSM_17908	75.139	2707
Xenorhabdus_sp-_KK7-4	Xenorhabdus_hominickii_DSM_17903	69.871	2705
Xenorhabdus_sp-_KK7-4	Xenorhabdus_hominickii_ANU1	69.871	2705
Xenorhabdus_mauleonii_DSM_17908	Xenorhabdus_vietnamensis_DSM_22392	75.111	2704
Xenorhabdus_vietnamensis_DSM_22392	Xenorhabdus_kozodoii_FR74	78.984	2698
Xenorhabdus_vietnamensis_DSM_22392	Xenorhabdus_kozodoii_FR48	78.947	2698
Xenorhabdus_kozodoii_FR48	Xenorhabdus_vietnamensis_DSM_22392	78.94	2697
Xenorhabdus_kozodoii_FR74	Xenorhabdus_vietnamensis_DSM_22392	78.977	2697
Xenorhabdus_japonica_DSM_16522	Xenorhabdus_kozodoii_FR74	78.232	2692
Xenorhabdus_kozodoii_FR74	Xenorhabdus_japonica_DSM_16522	78.232	2692
Xenorhabdus_vietnamensis_DSM_22392	Xenorhabdus_khoisanae_MCB	81.909	2692
Xenorhabdus_japonica_DSM_16522	Xenorhabdus_kozodoii_FR48	78.187	2691
Xenorhabdus_kozodoii_FR48	Xenorhabdus_japonica_DSM_16522	78.187	2691
Xenorhabdus_kozodoii_FR74	Xenorhabdus_nematophila_websteri	77.035	2691
Xenorhabdus_kozodoii_FR74	Xenorhabdus_nematophila_C2-3	77.035	2691
Xenorhabdus_kozodoii_FR74	Xenorhabdus_nematophila_ATCC19061	77.035	2691
Xenorhabdus_kozodoii_FR74	Xenorhabdus_nematophila_AN6-1	77.035	2691
Xenorhabdus_kozodoii_FR74	Xenorhabdus_nematophila_anatoliense	76.997	2691
Xenorhabdus_kozodoii_FR74	Xenorhabdus_nematophila_F1	76.997	2691
Xenorhabdus_nematophila_F1	Xenorhabdus_kozodoii_FR74	76.997	2691
Xenorhabdus_khoisanae_MCB	Xenorhabdus_vietnamensis_DSM_22392	81.896	2690
Xenorhabdus_nematophila_AN6-1	Xenorhabdus_kozodoii_FR74	77.026	2690
Xenorhabdus_nematophila_ATCC19061	Xenorhabdus_kozodoii_FR74	77.026	2690
Xenorhabdus_nematophila_C2-3	Xenorhabdus_kozodoii_FR74	77.026	2690
Xenorhabdus_nematophila_anatoliense	Xenorhabdus_kozodoii_FR74	76.989	2690
Xenorhabdus_nematophila_websteri	Xenorhabdus_kozodoii_FR74	77.026	2690
Xenorhabdus_kozodoii_FR48	Xenorhabdus_nematophila_websteri	77.017	2689
Xenorhabdus_kozodoii_FR48	Xenorhabdus_nematophila_C2-3	77.017	2689
Xenorhabdus_kozodoii_FR48	Xenorhabdus_nematophila_ATCC19061	77.017	2689
Xenorhabdus_kozodoii_FR48	Xenorhabdus_nematophila_AN6-1	77.017	2689
Xenorhabdus_kozodoii_FR48	Xenorhabdus_nematophila_anatoliense	76.98	2689
Xenorhabdus_kozodoii_FR48	Xenorhabdus_nematophila_F1	76.98	2689
Xenorhabdus_nematophila_F1	Xenorhabdus_kozodoii_FR48	76.98	2689
Xenorhabdus_koppenhoeferi_DSM_18168	Xenorhabdus_kozodoii_FR74	77.381	2688
Xenorhabdus_kozodoii_FR74	Xenorhabdus_koppenhoeferi_DSM_18168	77.381	2688
Xenorhabdus_nematophila_AN6-1	Xenorhabdus_kozodoii_FR48	77.009	2688
Xenorhabdus_nematophila_ATCC19061	Xenorhabdus_kozodoii_FR48	77.009	2688
Xenorhabdus_nematophila_C2-3	Xenorhabdus_kozodoii_FR48	77.009	2688
Xenorhabdus_nematophila_anatoliense	Xenorhabdus_kozodoii_FR48	76.972	2688
Xenorhabdus_nematophila_websteri	Xenorhabdus_kozodoii_FR48	77.009	2688
Xenorhabdus_vietnamensis_DSM_22392	Xenorhabdus_thuongxuanensis_30TX1	79.799	2688
Xenorhabdus_thuongxuanensis_30TX1	Xenorhabdus_vietnamensis_DSM_22392	79.792	2687
Xenorhabdus_vietnamensis_DSM_22392	Xenorhabdus_griffiniae_BMMCB	78.638	2687
Xenorhabdus_griffiniae_BMMCB	Xenorhabdus_vietnamensis_DSM_22392	78.63	2686
Xenorhabdus_koppenhoeferi_DSM_18168	Xenorhabdus_kozodoii_FR48	77.327	2686
Xenorhabdus_kozodoii_FR48	Xenorhabdus_koppenhoeferi_DSM_18168	77.327	2686
Xenorhabdus_hominickii_ANU1	Xenorhabdus_vietnamensis_DSM_22392	82.712	2684
Xenorhabdus_hominickii_DSM_17903	Xenorhabdus_vietnamensis_DSM_22392	82.712	2684
Xenorhabdus_koppenhoeferi_DSM_18168	Xenorhabdus_khoisanae_MCB	79.24	2683
Xenorhabdus_vietnamensis_DSM_22392	Xenorhabdus_hominickii_DSM_17903	82.706	2683
Xenorhabdus_vietnamensis_DSM_22392	Xenorhabdus_hominickii_ANU1	82.706	2683
Xenorhabdus_miraniensis_DSM_17902	Xenorhabdus_vietnamensis_DSM_22392	82.127	2680
Xenorhabdus_vietnamensis_DSM_22392	Xenorhabdus_miraniensis_DSM_17902	82.127	2680
Xenorhabdus_kozodoii_FR48	Xenorhabdus_nematophila_C2-3	75.663	2679
Xenorhabdus_kozodoii_FR74	Xenorhabdus_nematophila_C2-3	75.812	2679
Xenorhabdus_koppenhoeferi_DSM_18168	Xenorhabdus_hominickii_DSM_17903	80.993	2678
Xenorhabdus_koppenhoeferi_DSM_18168	Xenorhabdus_hominickii_ANU1	80.993	2678
Xenorhabdus_nematophila_C2-3	Xenorhabdus_hominickii_DSM_17903	76.848	2678
Xenorhabdus_nematophila_C2-3	Xenorhabdus_hominickii_ANU1	76.848	2678
Xenorhabdus_nematophila_F1	Xenorhabdus_thuongxuanensis_30TX1	77.894	2678
Xenorhabdus_thuongxuanensis_30TX1	Xenorhabdus_nematophila_F1	77.894	2678
Xenorhabdus_khoisanae_MCB	Xenorhabdus_koppenhoeferi_DSM_18168	79.193	2677
Xenorhabdus_nematophila_C2-3	Xenorhabdus_khoisanae_MCB	79.193	2677
Xenorhabdus_nematophila_C2-3	Xenorhabdus_thuongxuanensis_30TX1	77.923	2677
Xenorhabdus_nematophila_C2-3	Xenorhabdus_kozodoii_FR74	75.794	2677
Xenorhabdus_nematophila_C2-3	Xenorhabdus_kozodoii_FR48	75.644	2677
Xenorhabdus_nematophila_F1	Xenorhabdus_hominickii_DSM_17903	80.276	2677
Xenorhabdus_nematophila_F1	Xenorhabdus_hominickii_ANU1	80.276	2677
Xenorhabdus_nematophila_anatoliense	Xenorhabdus_thuongxuanensis_30TX1	77.998	2677
Xenorhabdus_nematophila_websteri	Xenorhabdus_khoisanae_MCB	79.193	2677
Xenorhabdus_nematophila_websteri	Xenorhabdus_thuongxuanensis_30TX1	77.923	2677
Xenorhabdus_thuongxuanensis_30TX1	Xenorhabdus_nematophila_anatoliense	77.998	2677
Xenorhabdus_thuongxuanensis_30TX1	Xenorhabdus_nematophila_websteri	77.923	2677
Xenorhabdus_thuongxuanensis_30TX1	Xenorhabdus_nematophila_C2-3	77.923	2677
Xenorhabdus_hominickii_ANU1	Xenorhabdus_japonica_DSM_16522	81.951	2676
Xenorhabdus_hominickii_ANU1	Xenorhabdus_koppenhoeferi_DSM_18168	80.979	2676
Xenorhabdus_hominickii_ANU1	Xenorhabdus_nematophila_C2-3	76.831	2676
Xenorhabdus_hominickii_DSM_17903	Xenorhabdus_japonica_DSM_16522	81.951	2676
Xenorhabdus_hominickii_DSM_17903	Xenorhabdus_koppenhoeferi_DSM_18168	80.979	2676
Xenorhabdus_hominickii_DSM_17903	Xenorhabdus_nematophila_C2-3	76.831	2676
Xenorhabdus_japonica_DSM_16522	Xenorhabdus_thuongxuanensis_30TX1	79.447	2676
Xenorhabdus_nematophila_AN6-1	Xenorhabdus_hominickii_DSM_17903	80.232	2676
Xenorhabdus_nematophila_AN6-1	Xenorhabdus_hominickii_ANU1	80.232	2676
Xenorhabdus_nematophila_AN6-1	Xenorhabdus_thuongxuanensis_30TX1	77.952	2676
Xenorhabdus_nematophila_ATCC19061	Xenorhabdus_hominickii_DSM_17903	80.232	2676
Xenorhabdus_nematophila_ATCC19061	Xenorhabdus_hominickii_ANU1	80.232	2676
Xenorhabdus_nematophila_ATCC19061	Xenorhabdus_thuongxuanensis_30TX1	77.952	2676
Xenorhabdus_nematophila_C2-3	Xenorhabdus_hominickii_DSM_17903	80.194	2676
Xenorhabdus_nematophila_C2-3	Xenorhabdus_hominickii_ANU1	80.194	2676
Xenorhabdus_nematophila_anatoliense	Xenorhabdus_hominickii_DSM_17903	80.232	2676
Xenorhabdus_nematophila_anatoliense	Xenorhabdus_hominickii_ANU1	80.232	2676
Xenorhabdus_nematophila_websteri	Xenorhabdus_hominickii_DSM_17903	80.194	2676
Xenorhabdus_nematophila_websteri	Xenorhabdus_hominickii_ANU1	80.194	2676
Xenorhabdus_thuongxuanensis_30TX1	Xenorhabdus_japonica_DSM_16522	79.447	2676
Xenorhabdus_thuongxuanensis_30TX1	Xenorhabdus_nematophila_ATCC19061	77.952	2676
Xenorhabdus_thuongxuanensis_30TX1	Xenorhabdus_nematophila_AN6-1	77.952	2676
Xenorhabdus_japonica_DSM_16522	Xenorhabdus_hominickii_DSM_17903	81.944	2675
Xenorhabdus_japonica_DSM_16522	Xenorhabdus_hominickii_ANU1	81.944	2675
Xenorhabdus_khoisanae_MCB	Xenorhabdus_nematophila_websteri	79.178	2675
Xenorhabdus_khoisanae_MCB	Xenorhabdus_nematophila_C2-3	79.178	2675
Xenorhabdus_griffiniae_BMMCB	Xenorhabdus_japonica_DSM_16522	78.684	2674
Xenorhabdus_hominickii_ANU1	Xenorhabdus_nematophila_F1	80.254	2674
Xenorhabdus_hominickii_DSM_17903	Xenorhabdus_nematophila_F1	80.254	2674
Xenorhabdus_hominickii_ANU1	Xenorhabdus_nematophila_anatoliense	80.21	2673
Xenorhabdus_hominickii_ANU1	Xenorhabdus_nematophila_ATCC19061	80.21	2673
Xenorhabdus_hominickii_ANU1	Xenorhabdus_nematophila_AN6-1	80.21	2673
Xenorhabdus_hominickii_ANU1	Xenorhabdus_nematophila_websteri	80.172	2673
Xenorhabdus_hominickii_ANU1	Xenorhabdus_nematophila_C2-3	80.172	2673
Xenorhabdus_hominickii_DSM_17903	Xenorhabdus_nematophila_anatoliense	80.21	2673
Xenorhabdus_hominickii_DSM_17903	Xenorhabdus_nematophila_ATCC19061	80.21	2673
Xenorhabdus_hominickii_DSM_17903	Xenorhabdus_nematophila_AN6-1	80.21	2673
Xenorhabdus_hominickii_DSM_17903	Xenorhabdus_nematophila_websteri	80.172	2673
Xenorhabdus_hominickii_DSM_17903	Xenorhabdus_nematophila_C2-3	80.172	2673
Xenorhabdus_mauleonii_DSM_17908	Xenorhabdus_nematophila_C2-3	76.543	2673
Xenorhabdus_nematophila_C2-3	Xenorhabdus_mauleonii_DSM_17908	76.543	2673
Xenorhabdus_japonica_DSM_16522	Xenorhabdus_khoisanae_MCB	81.512	2672
Xenorhabdus_japonica_DSM_16522	Xenorhabdus_griffiniae_BMMCB	78.668	2672
Xenorhabdus_khoisanae_MCB	Xenorhabdus_japonica_DSM_16522	81.512	2672
Xenorhabdus_khoisanae_MCB	Xenorhabdus_nematophila_anatoliense	79.229	2672
Xenorhabdus_nematophila_AN6-1	Xenorhabdus_khoisanae_MCB	79.192	2672
Xenorhabdus_nematophila_ATCC19061	Xenorhabdus_khoisanae_MCB	79.192	2672
Xenorhabdus_nematophila_C2-3	Xenorhabdus_thuongxuanensis_30TX1	75.337	2672
Xenorhabdus_nematophila_anatoliense	Xenorhabdus_khoisanae_MCB	79.229	2672
Xenorhabdus_thuongxuanensis_30TX1	Xenorhabdus_nematophila_C2-3	75.337	2672
Xenorhabdus_nematophila_F1	Xenorhabdus_khoisanae_MCB	79.184	2671
Xenorhabdus_khoisanae_MCB	Xenorhabdus_nematophila_ATCC19061	79.176	2670
Xenorhabdus_khoisanae_MCB	Xenorhabdus_nematophila_AN6-1	79.176	2670
Xenorhabdus_khoisanae_MCB	Xenorhabdus_nematophila_F1	79.168	2669
Xenorhabdus_nematophila_AN6-1	Xenorhabdus_griffiniae_BMMCB	77.819	2669
Xenorhabdus_nematophila_ATCC19061	Xenorhabdus_griffiniae_BMMCB	77.819	2669
Xenorhabdus_nematophila_C2-3	Xenorhabdus_griffiniae_BMMCB	77.782	2669
Xenorhabdus_nematophila_F1	Xenorhabdus_griffiniae_BMMCB	77.894	2669
Xenorhabdus_nematophila_anatoliense	Xenorhabdus_griffiniae_BMMCB	77.819	2669
Xenorhabdus_nematophila_websteri	Xenorhabdus_griffiniae_BMMCB	77.782	2669
Xenorhabdus_griffiniae_BMMCB	Xenorhabdus_nematophila_F1	77.886	2668
Xenorhabdus_griffiniae_BMMCB	Xenorhabdus_nematophila_anatoliense	77.811	2668
Xenorhabdus_griffiniae_BMMCB	Xenorhabdus_nematophila_ATCC19061	77.811	2668
Xenorhabdus_griffiniae_BMMCB	Xenorhabdus_nematophila_AN6-1	77.811	2668
Xenorhabdus_griffiniae_BMMCB	Xenorhabdus_nematophila_websteri	77.774	2668
Xenorhabdus_griffiniae_BMMCB	Xenorhabdus_nematophila_C2-3	77.774	2668
Xenorhabdus_japonica_DSM_16522	Xenorhabdus_miraniensis_DSM_17902	81.313	2665
Xenorhabdus_koppenhoeferi_DSM_18168	Xenorhabdus_miraniensis_DSM_17902	79.287	2665
Xenorhabdus_miraniensis_DSM_17902	Xenorhabdus_japonica_DSM_16522	81.313	2665
Xenorhabdus_nematophila_F1	Xenorhabdus_miraniensis_DSM_17902	79.467	2664
Xenorhabdus_miraniensis_DSM_17902	Xenorhabdus_nematophila_F1	79.459	2663
Xenorhabdus_miraniensis_DSM_17902	Xenorhabdus_koppenhoeferi_DSM_18168	79.271	2663
Xenorhabdus_nematophila_AN6-1	Xenorhabdus_miraniensis_DSM_17902	79.414	2662
Xenorhabdus_nematophila_ATCC19061	Xenorhabdus_miraniensis_DSM_17902	79.414	2662
Xenorhabdus_nematophila_C2-3	Xenorhabdus_miraniensis_DSM_17902	79.414	2662
Xenorhabdus_nematophila_anatoliense	Xenorhabdus_miraniensis_DSM_17902	79.527	2662
Xenorhabdus_nematophila_websteri	Xenorhabdus_miraniensis_DSM_17902	79.414	2662
Xenorhabdus_miraniensis_DSM_17902	Xenorhabdus_nematophila_anatoliense	79.519	2661
Xenorhabdus_miraniensis_DSM_17902	Xenorhabdus_nematophila_websteri	79.406	2661
Xenorhabdus_miraniensis_DSM_17902	Xenorhabdus_nematophila_C2-3	79.406	2661
Xenorhabdus_miraniensis_DSM_17902	Xenorhabdus_nematophila_ATCC19061	79.406	2661
Xenorhabdus_miraniensis_DSM_17902	Xenorhabdus_nematophila_AN6-1	79.406	2661
Xenorhabdus_kozodoii_FR71	Xenorhabdus_griffiniae_BMMCB	82.599	2609
Xenorhabdus_griffiniae_BMMCB	Xenorhabdus_kozodoii_FR71	82.599	2609
Xenorhabdus_mauleonii_DSM_17908	Xenorhabdus_kozodoii_FR71	76.313	2609
Xenorhabdus_kozodoii_FR71	Xenorhabdus_thuongxuanensis_30TX1	82.24	2607
Xenorhabdus_kozodoii_FR71	Xenorhabdus_mauleonii_DSM_17908	76.295	2607
Xenorhabdus_thuongxuanensis_30TX1	Xenorhabdus_kozodoii_FR71	82.24	2607
Xenorhabdus_kozodoii_FR71	Xenorhabdus_kozodoii_FR74	82.491	2593
Xenorhabdus_kozodoii_FR71	Xenorhabdus_kozodoii_FR48	82.453	2593
Xenorhabdus_kozodoii_FR48	Xenorhabdus_kozodoii_FR71	82.453	2593
Xenorhabdus_kozodoii_FR74	Xenorhabdus_kozodoii_FR71	82.491	2593
Xenorhabdus_kozodoii_FR71	Xenorhabdus_kozodoii_FR71	100	2590
Xenorhabdus_kozodoii_FR71	Xenorhabdus_khoisanae_MCB	78.496	2460
Xenorhabdus_khoisanae_MCB	Xenorhabdus_kozodoii_FR71	78.487	2459
Xenorhabdus_kozodoii_FR71	Xenorhabdus_ehlersii_DSM_16337	82.778	2433
Xenorhabdus_ehlersii_DSM_16337	Xenorhabdus_kozodoii_FR71	82.778	2433
Xenorhabdus_ehlersii_DSM_16337	Xenorhabdus_thuongxuanensis_30TX1	91.549	2414
Xenorhabdus_thuongxuanensis_30TX1	Xenorhabdus_ehlersii_DSM_16337	91.549	2414
Xenorhabdus_ehlersii_DSM_16337	Xenorhabdus_ehlersii_DSM_16337	100	2413
Xenorhabdus_ehlersii_DSM_16337	Xenorhabdus_griffiniae_BMMCB	88.562	2413
Xenorhabdus_griffiniae_BMMCB	Xenorhabdus_ehlersii_DSM_16337	88.562	2413
Xenorhabdus_mauleonii_DSM_17908	Xenorhabdus_koppenhoeferi_DSM_18168	75.53	2358
Xenorhabdus_koppenhoeferi_DSM_18168	Xenorhabdus_mauleonii_DSM_17908	75.52	2357
X_budapestensis_DSM_16342	Xenorhabdus_bovienii_feltiae_Florida	97.467	2329
Xenorhabdus_bovienii_SS2004	Xenorhabdus_bovienii_feltiae_Florida	93.431	2329
Xenorhabdus_bovienii_feltiae_Florida	Xenorhabdus_bovienii_feltiae_France	100	2329
Xenorhabdus_bovienii_feltiae_Florida	Xenorhabdus_bovienii_feltiae_Florida	100	2329
Xenorhabdus_bovienii_feltiae_Florida	Xenorhabdus_bovienii_puntauvense	98.411	2329
Xenorhabdus_bovienii_feltiae_Florida	Xenorhabdus_bovienii_kraussei_Becker_Underwood	97.467	2329
Xenorhabdus_bovienii_feltiae_Florida	X_budapestensis_DSM_16342	97.467	2329
Xenorhabdus_bovienii_feltiae_Florida	Xenorhabdus_bovienii_feltiae_Moldova	97.037	2329
Xenorhabdus_bovienii_feltiae_Florida	Xenorhabdus_bovienii_oregonense	95.019	2329
Xenorhabdus_bovienii_feltiae_Florida	Xenorhabdus_bovienii_jollieti	93.431	2329
Xenorhabdus_bovienii_feltiae_Florida	Xenorhabdus_bovienii_SS2004	93.431	2329
Xenorhabdus_bovienii_feltiae_France	Xenorhabdus_bovienii_feltiae_Florida	100	2329
Xenorhabdus_bovienii_feltiae_Moldova	Xenorhabdus_bovienii_feltiae_Florida	97.037	2329
Xenorhabdus_bovienii_jollieti	Xenorhabdus_bovienii_feltiae_Florida	93.431	2329
Xenorhabdus_bovienii_kraussei_Becker_Underwood	Xenorhabdus_bovienii_feltiae_Florida	97.467	2329
Xenorhabdus_bovienii_oregonense	Xenorhabdus_bovienii_feltiae_Florida	95.019	2329
Xenorhabdus_bovienii_puntauvense	Xenorhabdus_bovienii_feltiae_Florida	98.411	2329
Xenorhabdus_thuongxuanensis_30TX1	Xenorhabdus_sp-_KK7-4	70.596	2282
Xenorhabdus_sp-_KK7-4	Xenorhabdus_thuongxuanensis_30TX1	70.583	2281
Xenorhabdus_sp-_KK7-4	Xenorhabdus_griffiniae_BMMCB	69.841	2268
Xenorhabdus_griffiniae_BMMCB	Xenorhabdus_sp-_KK7-4	69.788	2264
Xenorhabdus_budapestensis_C-7-2	Xenorhabdus_innexi_DSM_16336	79.645	2083
Xenorhabdus_innexi_DSM_16336	Xenorhabdus_budapestensis_C-7-2	79.645	2083
Xenorhabdus_innexi_DSM_16336	Xenorhabdus_stockiae_DSM_17904	86.503	2082
Xenorhabdus_innexi_DSM_16336	Xenorhabdus_sp-_KJ12-1	86.455	2082
Xenorhabdus_sp-_KJ12-1	Xenorhabdus_innexi_DSM_16336	86.455	2082
Xenorhabdus_stockiae_DSM_17904	Xenorhabdus_innexi_DSM_16336	86.503	2082
Xenorhabdus_innexi_DSM_16336	Xenorhabdus_sp-_KK7-4	87.017	2072
Xenorhabdus_sp-_KK7-4	Xenorhabdus_innexi_DSM_16336	87.017	2072
Xenorhabdus_hominickii_ANU1	Xenorhabdus_budapestensis_C-7-2	70.172	1626
Xenorhabdus_hominickii_DSM_17903	Xenorhabdus_budapestensis_C-7-2	70.172	1626
Xenorhabdus_budapestensis_C-7-2	Xenorhabdus_hominickii_DSM_17903	70.135	1624
Xenorhabdus_budapestensis_C-7-2	Xenorhabdus_hominickii_ANU1	70.135	1624
Xenorhabdus_budapestensis_C-7-2	Xenorhabdus_innexi_DSM_16336	78.746	1435
Xenorhabdus_innexi_DSM_16336	Xenorhabdus_budapestensis_C-7-2	78.746	1435
Xenorhabdus_ehlersii_DSM_16337	Xenorhabdus_sp-_KK7-4	71.53	1412
Xenorhabdus_sp-_KK7-4	Xenorhabdus_ehlersii_DSM_16337	71.53	1412
Xenorhabdus_ehlersii_DSM_16337	Xenorhabdus_stockiae_DSM_17904	71.357	1407
Xenorhabdus_stockiae_DSM_17904	Xenorhabdus_ehlersii_DSM_16337	71.337	1406
Xenorhabdus_innexi_DSM_16336	Xenorhabdus_stockiae_DSM_17904	78.239	1397
Xenorhabdus_stockiae_DSM_17904	Xenorhabdus_innexi_DSM_16336	78.239	1397
Xenorhabdus_innexi_DSM_16336	Xenorhabdus_sp-_KJ12-1	78.51	1396
Xenorhabdus_sp-_KJ12-1	Xenorhabdus_innexi_DSM_16336	78.51	1396
Xenorhabdus_innexi_DSM_16336	Xenorhabdus_sp-_KK7-4	77.905	1394
Xenorhabdus_sp-_KK7-4	Xenorhabdus_innexi_DSM_16336	77.905	1394
Xenorhabdus_kozodoii_FR71	Xenorhabdus_vietnamensis_DSM_22392	81.187	1297
Xenorhabdus_kozodoii_FR71	Xenorhabdus_koppenhoeferi_DSM_18168	80.108	1297
Xenorhabdus_koppenhoeferi_DSM_18168	Xenorhabdus_kozodoii_FR71	80.108	1297
Xenorhabdus_vietnamensis_DSM_22392	Xenorhabdus_kozodoii_FR71	81.187	1297
Xenorhabdus_kozodoii_FR71	Xenorhabdus_japonica_DSM_16522	78.422	1293
Xenorhabdus_japonica_DSM_16522	Xenorhabdus_kozodoii_FR71	78.422	1293
Xenorhabdus_innexi_DSM_16336	Xenorhabdus_mauleonii_DSM_17908	70.216	1249
Xenorhabdus_mauleonii_DSM_17908	Xenorhabdus_innexi_DSM_16336	70.216	1249
Xenorhabdus_khoisanae_MCB	Xenorhabdus_innexi_DSM_16336	70.957	1243
Xenorhabdus_innexi_DSM_16336	Xenorhabdus_khoisanae_MCB	70.934	1242
